# Supplementary material for: Revised and updated nomenclature for highly pathogenic avian influenza A (H5N1) viruses: World Health Organization/World Organisation for Animal Health/Food and Agriculture Organization (WHO/OIE/FAO) H5N1 Evolution Working Group
Source: Influenza Other Respir Viruses. 2014 Jan 31;8(3):384–8. doi: 10.1111/irv.12230 (PMC4181488; doi:10.1111/irv.12230)
Supplement: Supplementary file 7 — Data S2. List of viruses, clade designation, gene accession numbers, and database sources. [file irv0008-0384-SD7.xlsx]

## Sheet: Analyzed Data
Accession	Strain Name	Clade	Data Source	Updated Clade
AB166862	A/chicken/Yamaguchi/7/2004	2.5	Genbank	NO
AB188816	A/chicken/Oita/8/2004	2.5	Genbank	NO
AB188824	A/chicken/Kyoto/3/2004	2.5	Genbank	NO
AB189053	A/crow/Kyoto/53/2004	2.5	Genbank	NO
AB189061	A/crow/Osaka/102/2004	2.5	Genbank	NO
AB212280	A/duck/Yokohama/aq10/2003	5-6-like	Genbank	NO
AB212649	A/blow_fly/Kyoto/93/2004	2.5	Genbank	NO
AB233319	A/bar-headed_goose/Mongolia/1/05	2.2	Genbank	NO
AB233320	A/whooper_swan/Mongolia/3/05	2.2	Genbank	NO
AB233321	A/whooper_swan/Mongolia/4/05	2.2	Genbank	NO
AB233322	A/whooper_swan/Mongolia/6/05	2.2	Genbank	NO
AB239125	A/Hanoi/30408/2005	1	Genbank	NO
AB263752	A/whooper_swan/Mongolia/2/06	2.2	Genbank	NO
AB435522	A/chicken/Laos/1/2008	2.3.4	Genbank	NO
AB436550	A/whooper_swan/Hokkaido/1/2008	2.3.2.1	Genbank	YES
AB436736	A/whooper_swan/Akita/1/2008	2.3.2.1	Genbank	YES
AB436902	A/whooper_swan/Hokkaido/2/2008	2.3.2.1	Genbank	YES
AB450550	A/chicken/Kalasin/NIAH316/2004	1	Genbank	NO
AB450551	A/chicken/Kalasin/NIAH317/2004	1	Genbank	NO
AB450552	A/chicken/Kohn_Kaen/NIAH330/2004	1	Genbank	NO
AB450553	A/duck/PhangNga/NIAH181/2004	1	Genbank	NO
AB450554	A/quail/Phathumthani/NIAH2711/2004	1	Genbank	NO
AB450555	A/chicken/Nonthaburi/NIAH2879/2004	1	Genbank	NO
AB450557	A/chicken/Loei/NIAH2373/2004	1	Genbank	NO
AB450558	A/chicken/Samutprakan/NIAH6604/2004	1	Genbank	NO
AB450559	A/chicken/Nakhon_Sawan/NIAH01502/2004	1	Genbank	NO
AB450560	A/chicken/Nakhon_Sawan/NIAH01503/2004	1	Genbank	NO
AB450561	A/chicken/Suphanburi/NIAH7540/2004	1	Genbank	NO
AB450562	A/chicken/Suphanburi/NIAH7618/2004	1	Genbank	NO
AB450563	A/duck/Angthong/NIAH8246/2004	1	Genbank	NO
AB450564	A/chicken/Angthong/NIAH8334/2004	1	Genbank	NO
AB450565	A/chicken/Suphanburi/NIAH108192/2005	1	Genbank	NO
AB450566	A/quail/Nakhon_Pathom/NIAH7562/2005	1	Genbank	NO
AB450567	A/chicken/Kalasin/NIAH3776/2005	1	Genbank	NO
AB450569	A/open-bill_stork/Thailand/VSMU-2-NSN/2004	1	Genbank	NO
AB450573	A/pigeon/Thailand/VSMU-11-KRI/2005	1	Genbank	NO
AB462295	A/Shanghai/1/2006	2.3.4	Genbank	NO
AB465592	A/chicken/Egypt/CL6/2007	2.2.1	Genbank	NO
AB474081	A/chicken/Pyigyitagon/204/2006	7	Genbank	NO
AB474082	A/chicken/Hmawbi/517/2007	2.3.4	Genbank	NO
AB474084	A/quail/Mingalardone/866/2007	2.3.4	Genbank	NO
AB478025	A/quail/Thanatpin/2283/2007	2.3.4	Genbank	NO
AB478026	A/village_chicken/Kyaing_Tong/2433/2007	2.3.4.2	Genbank	NO
AB497011	A/duck/Egypt/D1Tr335/2007	2.2.1	Genbank	NO
AB497012	A/duck/Egypt/D1Br12/2007	2.2.1	Genbank	NO
AB497013	A/duck/Egypt/D1Li4/2007	2.2.1	Genbank	NO
AB497014	A/duck/Egypt/D2Br210/2007	2.2.1	Genbank	NO
AB497015	A/duck/Egypt/D2Li234/2007	2.2.1	Genbank	NO
AB497016	A/duck/Egypt/D3Lu6/2007	2.2.1	Genbank	NO
AB497017	A/duck/Egypt/D3Li12/2007	2.2.1	Genbank	NO
AB497020	A/chicken/Egypt/C1Li9/2007	2.2.1	Genbank	NO
AB517661	A/house_crow/Hong_Kong/7677/2008	2.3.2.1	Genbank	YES
AB517663	A/grey_heron/Hong_Kong/779/2009	2.3.2.1	Genbank	YES
AB521159	A/peregrine_falcon/Hong_Kong/810/2009	2.3.4	Genbank	NO
AB521161	A/large_billed_crow/Hong_Kong/885/2009	2.3.2.1	Genbank	YES
AB521163	A/crested_myna/Hong_Kong/1178/2009	2.3.2.1	Genbank	YES
AB522001	A/common_goldeneye/Mongolia/X59/2009	2.3.2.1c	Genbank	YES
AB523775	A/common_goldeneye/Mongolia/X60/2009	2.3.2.1c	Genbank	YES
AB525191	A/mountain_hawk-eagle/Kumamoto/1/07	2.2	Genbank	NO
AB551132	A/chicken/Egypt/C3Br11/2007	2.2.1	Genbank	NO
AB557629	A/feral_pigeon/Hong_Kong/3409/2009	2.3.2.1b	Genbank	YES
AB557633	A/oriental_magpie_robin/Hong_Kong/9298/2009	2.3.2.1b	Genbank	YES
AB569348	A/whooper_swan/Mongolia/1/2010	2.3.2.1c	Genbank	YES
AB569353	A/whooper_swan/Mongolia/7/2010	2.3.2.1c	Genbank	YES
AB569607	A/whooper_swan/Mongolia/11/2010	2.3.2.1c	Genbank	YES
AB569609	A/whooper_swan/Mongolia/21/2010	2.3.2.1c	Genbank	YES
AB576202	A/pigeon/Thailand/VSMU-7-NPT/2004	1	Genbank	NO
AB593447	A/duck/Vietnam/G12/2008	2.3.4.3	Genbank	NO
AB601121	A/chicken/Egypt/RIMD1-5/2008	2.2.1	Genbank	NO
AB601123	A/chicken/Egypt/RIMD12-3/2008	2.2.1	Genbank	NO
AB601124	A/chicken/Egypt/RIMD4-3/2008	2.2.1.1	Genbank	YES
AB601125	A/chicken/Egypt/RIMD5-3/2008	2.2.1	Genbank	NO
AB601126	A/chicken/Egypt/RIMD7-1/2008	2.2.1	Genbank	NO
AB601127	A/chicken/Egypt/RIMD8-14/2008	2.2.1	Genbank	NO
AB601129	A/chicken/Egypt/RIMD10-6/2008	2.2.1	Genbank	NO
AB601130	A/chicken/Egypt/RIMD11-1/2008	2.2.1.1	Genbank	YES
AB601131	A/chicken/Egypt/RIMD13-1/2008	2.2.1.1	Genbank	YES
AB601132	A/chicken/Egypt/RIMD21-2/2009	2.2.1.1	Genbank	YES
AB601133	A/chicken/Egypt/RIMD25-1/2009	2.2.1.1	Genbank	YES
AB601134	A/chicken/Egypt/RIMD26-3/2009	2.2.1.1	Genbank	YES
AB601135	A/chicken/Egypt/RIMD27-2/2009	2.2.1.1	Genbank	YES
AB610972	A/whooper_swan/Hokkaido/4/2011	2.3.2.1c	Genbank	YES
AB612901	A/duck/Hokkaido/WZ83/2010	2.3.2.1c	Genbank	YES
AB615237	A/tufted_duck/Fukushima/2/2011	2.3.2.1c	Genbank	YES
AB617579	A/peregrine_falcon/Tochigi/15/2011	2.3.2.1c	Genbank	YES
AB621352	A/tree_sparrow/Indonesia/D10013/2010	2.1.3.2a	Genbank	YES
AB621353	A/chicken/Indonesia/D10014/2010	2.1.3.2a	Genbank	YES
AB621354	A/chicken/Indonesia/D10015/2010	2.1.3.2	Genbank	YES
AB629698	A/tufted_duck/Fukushima/16/2011	2.3.2.1c	Genbank	YES
AB629700	A/tundra_swan/Fukushima/207/2011	2.3.2.1c	Genbank	YES
AB629713	A/peregrine_falcon/Aomori/7/2011	2.3.2.1c	Genbank	YES
AB636524	A/muscovy_duck/Vietnam/OIE-559/2011	1.1.1	Genbank	YES
AB675536	A/tufted_duck/Fukushima/5/2011	2.3.2.1c	Genbank	YES
AB675740	A/chicken/Aichi/T1/2011	2.3.2.1c	Genbank	YES
AB675741	A/chicken/Mie/1/2011	2.3.2.1c	Genbank	YES
AB676810	A/goshawk/Tochigi/64/2011	2.3.2.1c	Genbank	YES
AB677843	A/common_pochard/Shimane/5502B024/2011	2.3.2.1c	Genbank	YES
AB677851	A/tufted_duck/Yamaguchi/3502B007/2011	2.3.2.1c	Genbank	YES
AB677859	A/mandarin_duck/Oita/4402B056/2011	2.3.2.1c	Genbank	YES
AB677867	A/mandarin_duck/Nagasaki/4202A023/2011	2.3.2.1c	Genbank	YES
AB677875	A/mandarin_duck/Miyazaki/22M807-1/2011	2.3.2.1c	Genbank	YES
AB677883	A/owl/Tokushima/3602A023/2011	2.3.2.1c	Genbank	YES
AB677899	A/great_crested_grebe/Hyogo/2802E082/2011	2.3.2.1c	Genbank	YES
AB677907	A/peregrine_falcon/Kyoto/2602A009/2011	2.3.2.1c	Genbank	YES
AB677915	A/peregrine_falcon/Aichi/2302O017/2011	2.3.2.1c	Genbank	YES
AB677923	A/tundra_swan/Tottori/12-002/2010	2.3.2.1c	Genbank	YES
AB684240	A/chicken/Shimane/1/2010	2.3.2.1c	Genbank	YES
AB684241	A/mute_swan/Toyama/1/2010	2.3.2.1c	Genbank	YES
AB684243	A/chicken/Kagoshima/I-2/2011	2.3.2.1c	Genbank	YES
AB684244	A/chicken/Miyazaki/T10/2011	2.3.2.1c	Genbank	YES
AB684245	A/chicken/Miyazaki/K3/2011	2.3.2.1c	Genbank	YES
AB684246	A/chicken/Miyazaki/N7/2011	2.3.2.1c	Genbank	YES
AB684247	A/chicken/Miyazaki/TA3/2011	2.3.2.1c	Genbank	YES
AB684249	A/chicken/Oita/1/2011	2.3.2.1c	Genbank	YES
AB684250	A/chicken/Miyazaki/8/2011	2.3.2.1c	Genbank	YES
AB684251	A/chicken/Miyazaki/9/2011	2.3.2.1c	Genbank	YES
AB684252	A/chicken/Miyazaki/10/2011	2.3.2.1c	Genbank	YES
AB684253	A/chicken/Miyazaki/11/2011	2.3.2.1c	Genbank	YES
AB684254	A/black_swan/Yamaguchi/1/2011	2.3.2.1c	Genbank	YES
AB684255	A/chicken/Aichi/2/2011	2.3.2.1c	Genbank	YES
AB684257	A/chicken/Miyazaki/12/2011	2.3.2.1c	Genbank	YES
AB684258	A/chicken/Mie/2/2011	2.3.2.1c	Genbank	YES
AB684259	A/chicken/Nara/1/2011	2.3.2.1c	Genbank	YES
AB684260	A/chicken/Miyazaki/13/2011	2.3.2.1c	Genbank	YES
AB685448	A/chicken/EastKalimantan/UT498/2010	2.1.3.2	Genbank	YES
AB685449	A/chicken/EastKalimantan/UT511/2010	2.1.3.2	Genbank	YES
AB685450	A/chicken/SouthKalimantan/UT521/2010	2.1.3.2	Genbank	YES
AB685451	A/chicken/Riau/UT531/2010	2.1.3.2	Genbank	YES
AB685454	A/chicken/EastKalimantan/UT581/2010	2.1.3.1	Genbank	NO
AB685455	A/chicken/EastKalimantan/UT582/2010	2.1.3.1	Genbank	NO
AB700635	A/duck/Vietnam/OIE-2533/2011	2.3.2.1a	Genbank	YES
AB715361	A/muscovy_duck/Vietnam/OIE-3314/2011	1.1.2	Genbank	YES
AB715369	A/duck/Vietnam/OIE-3002/2011	1.1.2	Genbank	YES
AB716329	A/duck/Vietnam/OIE-3509/2011	1.1.2	Genbank	YES
AB716337	A/muscovy_duck/Vietnam/OIE-3312/2011	1.1.2	Genbank	YES
AB727935	A/duck/Vietnam/OIE-0062/2012	1.1.1	Genbank	YES
AB728619	A/muscovy_duck/Vietnam/OIE-0043/2012	1.1.2	Genbank	YES
AB735615	A/duck/Vietnam/OIE-1287/2012	2.3.2.1a	Genbank	YES
AB741550	A/muscovy_duck/Vietnam/LBM14/2011	2.3.2.1a	Genbank	YES
AB741558	A/muscovy_duck/Vietnam/LBM57/2011	2.3.2.1a	Genbank	YES
AB741566	A/muscovy_duck/Vietnam/LBM66/2011	2.3.2.1b	Genbank	YES
AB742255	A/Muscovy_duck/Vietnam/LBM113/2012	2.3.2.1a	Genbank	YES
AB742263	A/duck/Vietnam/LBM132/2012	2.3.2.1a	Genbank	YES
AB742271	A/duck/Vietnam/LBM133/2012	2.3.2.1a	Genbank	YES
AB742279	A/duck/Vietnam/LBM136/2012	2.3.2.1a	Genbank	YES
AB742287	A/duck/Vietnam/LBM139/2012	2.3.2.1a	Genbank	YES
AB742295	A/duck/Vietnam/LBM140/2012	2.3.2.1a	Genbank	YES
AB747105	A/mandarin_duck/Nagasaki/4201A011/2011	2.3.2.1c	Genbank	YES
AB747107	A/mandarin_duck/Nagasaki/4201A012/2011	2.3.2.1c	Genbank	YES
AB747109	A/mute_swan/Hyogo/2802F001/2011	2.3.2.1c	Genbank	YES
AB747114	A/common_pochard/Tottori/3102S012/2011	2.3.2.1c	Genbank	YES
AB747117	A/peregrine_falcon/Tottori/3102S019/2011	2.3.2.1c	Genbank	YES
AB747119	A/tufted_duck/Shimane/3203A004/2011	2.3.2.1c	Genbank	YES
AB747131	A/mandarin_duck/Miyazaki/22M686/2011	2.3.2.1c	Genbank	YES
AB747144	A/mandarin_duck/Oita/4402F042/2011	2.3.2.1c	Genbank	YES
AB747150	A/peregrine_falcon/Miyazaki/22M754/2011	2.3.2.1c	Genbank	YES
AB747155	A/mandarin_duck/Miyazaki/22M765/2011	2.3.2.1c	Genbank	YES
AB747159	A/grey_heron/Oita/4402B069/2011	2.3.2.1c	Genbank	YES
AB747171	A/tufted_duck/Shimane/5502B018/2011	2.3.2.1c	Genbank	YES
AB760279	A/hooded_crane/Kagoshima/110214-3/2011	2.3.2.1c	Genbank	YES
AB769252	A/duck/Vietnam/OIE-2202/2012	2.3.2.1c	Genbank	YES
AF036356	A/Hong_Kong/156/97	0	Genbank	NO
AF046080	A/chicken/Hong_Kong/220/97	0	Genbank	NO
AF057291	A/chicken/Hong_Kong/258/97	0	Genbank	NO
AF082034	A/chicken/Hong_Kong/728/97	0	Genbank	NO
AF082035	A/chicken/Hong_Kong/786/97	0	Genbank	NO
AF082037	A/chicken/Hong_Kong/990/97	0	Genbank	NO
AF084279	A/Hong_Kong/481/97	0	Genbank	NO
AF084280	A/Hong_Kong/483/1997	0	Genbank	NO
AF084281	A/Hong_Kong/486/97	0	Genbank	NO
AF084532	A/Hong_Kong/485/1997	0	Genbank	NO
AF098539	A/chicken/Hong_Kong/1203/97	0	Genbank	NO
AF098540	A/chicken/Hong_Kong/976/97	0	Genbank	NO
AF098541	A/chicken/Hong_Kong/y385/97	0	Genbank	NO
AF098542	A/chicken/Hong_Kong/y388/97	0	Genbank	NO
AF098543	A/duck/Hong_Kong/p46/97	0	Genbank	NO
AF098544	A/duck/Hong_Kong/y283/97	0	Genbank	NO
AF098545	A/goose/Hong_Kong/w355/97	0	Genbank	NO
AF098546	A/silky_chicken/Hong_Kong/p17/97	0	Genbank	NO
AF102672	A/Hong_Kong/488/97	0	Genbank	NO
AF102673	A/Hong_Kong/516/97	0	Genbank	NO
AF102674	A/Hong_Kong/538/97	0	Genbank	NO
AF102675	A/Hong_Kong/507/97	0	Genbank	NO
AF102676	A/HongKong/97/98	0	Genbank	NO
AF102677	A/Hong_Kong/491/97	0	Genbank	NO
AF102678	A/Hong_Kong/542/97	0	Genbank	NO
AF102679	A/Hong_Kong/503/97	0	Genbank	NO
AF102680	A/Hong_Kong/532/1997	0	Genbank	NO
AF102682	A/Hong_Kong/514/97	0	Genbank	NO
AF148678	A/goose/Guangdong/1/96	0	Genbank	NO
AF216713	A/environment/Hong_Kong/437-4/99	0	Genbank	NO
AF216721	A/environment/Hong_Kong/437-6/99	0	Genbank	NO
AF216729	A/environment/Hong_Kong/437-8/99	0	Genbank	NO
AF216737	A/environment/Hong_Kong/437-10/99	0	Genbank	NO
AF364334	A/goose/Guangdong/3/1997	0	Genbank	NO
AF398417	A/goose/Hong_Kong/385.3/2000	0	Genbank	NO
AF398418	A/goose/Hong_Kong/385.5/2000	0	Genbank	NO
AF468837	A/duck/Anyang/AVL-1/2001	0	Genbank	NO
AF509016	A/chicken/Hong_Kong/FY77/01	3	Genbank	NO
AF509019	A/chicken/Hong_Kong/FY150/2001	3	Genbank	NO
AF509020	A/Pheasant/HongKong/FY155/01	3	Genbank	NO
AF509021	A/silky_chicken/Hong_Kong/SF189/01	3	Genbank	NO
AF509023	A/Pigeon/Hong_Kong/SF215/01	3	Genbank	NO
AF509024	A/chicken/Hong_Kong/SF219/01	3	Genbank	NO
AF509025	A/chicken/Hong_Kong/715.5/01	3	Genbank	NO
AF509027	A/chicken/Hong_Kong/829.2/01	3	Genbank	NO
AF509028	A/chicken/Hong_Kong/830.2/01	3	Genbank	NO
AF509029	A/chicken/Hong_Kong/858.3/01	3	Genbank	NO
AF509030	A/chicken/Hong_Kong/867.1/01	3	Genbank	NO
AF509031	A/chicken/Hong_Kong/879.1/01	3	Genbank	NO
AF509032	A/chicken/Hong_Kong/873.3/01	3	Genbank	NO
AF509033	A/chicken/Hong_Kong/876.1/01	3	Genbank	NO
AF509034	A/chicken/Hong_Kong/891.1/01	3	Genbank	NO
AF509035	A/chicken/Hong_Kong/893.2/01	3	Genbank	NO
AF509036	A/goose/Hong_Kong/76.1/01	3	Genbank	NO
AF509037	A/goose/Hong_Kong/ww100/01	3	Genbank	NO
AF509038	A/duck/Hong_Kong/573.4/01	3	Genbank	NO
AF509039	A/duck/Hong_Kong/646.3/01	3	Genbank	NO
AJ715872	A/Hanoi/03/2004	1	Genbank	NO
AJ867074	A/Hatay/2004	1	Genbank	NO
AM183669	A/chicken/Indonesia/R134/03	2.1.1	Genbank	NO
AM183670	A/chicken/Indonesia/R60/05	2.1.1	Genbank	NO
AM183671	A/chicken/China/1204/04	2.4	Genbank	NO
AM183672	A/chicken/Vietnam/P41/05	1	Genbank	NO
AM183673	A/chicken/Vietnam/P78/05	1	Genbank	NO
AM183674	A/chicken/Vietnam/P22/05	1	Genbank	NO
AM183675	A/duck/Vietnam/TG36-H2/05	1	Genbank	NO
AM183676	A/duck/Vietnam/AG40-O2/05	1	Genbank	NO
AM262541	A/chicken/Nigeria/BA209/2006	2.2	Genbank	NO
AM262542	A/chicken/Nigeria/BA210/2006	2.2	Genbank	NO
AM262547	A/chicken/Nigeria/SO452/2006	2.2.1	Genbank	NO
AM262553	A/chicken/Nigeria/SO493/2006	2.2.1	Genbank	NO
AM262572	A/chicken/Nigeria/SO494/2006	2.2.1	Genbank	NO
AM400971	A/hooded_vulture/Burkina_Faso/1/2006	2.2	Genbank	NO
AM400972	A/hooded_vulture/Burkina_Faso/2/2006	2.2	Genbank	NO
AM400973	A/chicken/Burkina_Faso/13.1/2006	2.2	Genbank	NO
AM400974	A/chicken/Burkina_Faso/01.03/2006	2.2	Genbank	NO
AM400976	A/chicken/Nigeria/SO294/2006	2.2.1	Genbank	NO
AM400977	A/chicken/Nigeria/SO457/2006	2.2.1	Genbank	NO
AM403463	A/common_buzzard/Germany/R306/06	2.2	Genbank	NO
AM403464	A/duck/Germany/R338/06	2.2	Genbank	NO
AM403465	A/pochard/Germany/R348/06	2.2	Genbank	NO
AM403469	A/coot/Germany/R655/06	2.2	Genbank	NO
AM403470	A/duck/Germany/R751/06	2.2	Genbank	NO
AM403471	A/mute_swan/Germany/R854/06	2.2	Genbank	NO
AM403472	A/turkey/Germany/R1077/06	2.2	Genbank	NO
AM403473	A/eagle_owl/Germany/R1166/06	2.2	Genbank	NO
AM403474	A/Canada_goose/Germany/R1207/2006	2.2	Genbank	NO
AM403475	A/stork/Germany/R1239/06	2.2	Genbank	NO
AM408209	A/cormorant/Germany/R292/06	2.2	Genbank	NO
AM408210	A/goose/Germany/R696/06	2.2	Genbank	NO
AM408211	A/falcon/Germany/R899/06	2.2	Genbank	NO
AM408212	A/great_crested_grebe/Germany/R1226/06	2.2	Genbank	NO
AM408213	A/common_buzzard/Germany/R870/06	2.2	Genbank	NO
AM408216	A/tufted_duck/Germany/R1240/06	2.2	Genbank	NO
AM498628	A/common_pochard/France/06167-2.1/2006	2.2.1	Genbank	NO
AM498630	A/mute_swan/France/06303/2006	2.2.1	Genbank	NO
AM498631	A/greylag_goose/France/06310/2006	2.2	Genbank	NO
AM498632	A/mute_swan/France/06631a/2006	2.2	Genbank	NO
AM502998	A/chicken/Nigeria/FA6/2006	2.2	Genbank	NO
AM503000	A/chicken/Nigeria/OD9/2006	2.2	Genbank	NO
AM503001	A/chicken/Nigeria/IF10/2006	2.2	Genbank	NO
AM503002	A/chicken/Nigeria/AB13/2006	2.2	Genbank	NO
AM503004	A/chicken/Nigeria/FA4/2006	2.2	Genbank	NO
AM503005	A/chicken/Nigeria/OD8/2006	2.2	Genbank	NO
AM749300	A/mute_swan/France/070203/2007	2.2	Genbank	NO
AM749443	A/mute_swan/Germany/R1359/2007	2.2	Genbank	NO
AM773724	A/black-necked_grebe/Germany/R1393/2007	2.2	Genbank	NO
AM911075	A/Mergus_albellus/Slovakia/Vh212/2006	2.2.1	Genbank	NO
AM911077	A/chicken/Romania/2910/05	2.2	Genbank	NO
AM911078	A/chicken/Romania/2912/05	2.2	Genbank	NO
AM911079	A/chicken/Romania/3076/05	2.2	Genbank	NO
AM911080	A/chicken/Romania/3293/05	2.2	Genbank	NO
AM911085	A/Cygnus_olor/Slovenia/156/06	2.2.1	Genbank	NO
AM911095	A/Anas_platyrhynchos/Slovenia/359/2006	2.2	Genbank	NO
AM911100	A/Anas_acuta/Slovenia/470/06	2.2.1	Genbank	NO
AM914004	A/domestic_goose/Germany/R1400/07	2.2	Genbank	NO
AM914012	A/great_crested_grebe/Germany/R1406/07	2.2	Genbank	NO
AM914016	A/domestic_duck/Germany/R1772/2007	2.2	Genbank	NO
AM914021	A/domestic_duck/Germany/R1779/2007	2.2	Genbank	NO
AY059474	A/goose/Hong_Kong/ww26/2000	0	Genbank	NO
AY059475	A/goose/Hong_Kong/ww28/2000	0	Genbank	NO
AY059476	A/duck/Hong_Kong/ww381/2000	0	Genbank	NO
AY059478	A/duck/Hong_Kong/ww461/2000	0	Genbank	NO
AY059479	A/duck/Hong_Kong/ww487/2000	0	Genbank	NO
AY059480	A/goose/Hong_Kong/ww491/2000	0	Genbank	NO
AY059482	A/goose/Hong_Kong/3014.8/2000	3	Genbank	NO
AY075027	A/chicken/Hong_Kong/317.5/2001	0	Genbank	NO
AY075033	A/duck/Hong_Kong/380.5/2001	3-like	Genbank	NO
AY221528	A/chicken/HongKong/YU822.2/01	3	Genbank	NO
AY221529	A/chicken/Hong_Kong/YU562/2001	3	Genbank	NO
AY518362	A/duck/China/E319-2/03	2.3.2	Genbank	NO
AY552000	A/chicken/Thailand/Nakornsawan-01/2004	1	Genbank	NO
AY552001	A/chicken/Thailand/Tak-01/2004	1	Genbank	NO
AY553784	A/chicken/Thailand/Phitsanulok-01/2004	1	Genbank	NO
AY553785	A/chicken/Thailand/Sukhothai-01/2004	1	Genbank	NO
AY553786	A/duck/Thailand/Phichit-01/2004	1	Genbank	NO
AY553787	A/partridge/Thailand/Uttaradit-01/2004	1	Genbank	NO
AY553788	A/chicken/Thailand/Uttaradit-01/2004	1	Genbank	NO
AY553789	A/chicken/Thailand/Uttaradit-02/2004	1	Genbank	NO
AY553790	A/chicken/Thailand/Uthaithani-01/2004	1	Genbank	NO
AY553792	A/duck/Thailand/Sukhothai-01/2004	1	Genbank	NO
AY553793	A/chicken/Thailand/Phitsanulok-02/2004	1	Genbank	NO
AY553794	A/chicken/Thailand/Phitsanulok-03/2004	1	Genbank	NO
AY553795	A/chicken/Thailand/Phichit-01/2004	1	Genbank	NO
AY553796	A/chicken/Thailand/Kamphaengphet-01/2004	1	Genbank	NO
AY553797	A/duck/Thailand/Kamphaengphet-01/2004	1	Genbank	NO
AY553798	A/chicken/Thailand/Nakornsawan-02/2004	1	Genbank	NO
AY553800	A/chicken/Thailand/Phetchabun-02/2004	1	Genbank	NO
AY553801	A/chicken/Thailand/Sukhothai-02/2004	1	Genbank	NO
AY553802	A/little_grebe/Thailand/Phichit-01/2004	1	Genbank	NO
AY553803	A/muscovy_duck/Thailand/Tak-01/2004	1	Genbank	NO
AY553804	A/chicken/Thailand/Pathumthani-01/2004	1	Genbank	NO
AY553805	A/chicken/Thailand/Bangkok-01/2004	1	Genbank	NO
AY553806	A/chicken/Thailand/Bangkok-02/2004	1	Genbank	NO
AY553807	A/chicken/Thailand/Udonthani-01/2004	1	Genbank	NO
AY553808	A/chicken/Thailand/Udonthani-02/2004	1	Genbank	NO
AY553809	A/chicken/Thailand/Udonthani-03/2004	1	Genbank	NO
AY553810	A/chicken/Thailand/Mahasarakham-01/2004	1	Genbank	NO
AY555150	A/Thailand/1(KAN-1)/2004	1	Genbank	NO
AY555153	A/Thailand/2(SP-33)/2004	1	Genbank	NO
AY574187	A/chicken/Vietnam/HD1/2004	1	Genbank	NO
AY574190	A/chicken/Vietnam/HD2/2004	1	Genbank	NO
AY575869	A/HK/212/03	1	Genbank	NO
AY575870	A/Hong_Kong/213/2003	1	Genbank	NO
AY575872	A/egret/Hong_Kong/757.3/2002	1	Genbank	NO
AY575873	A/G.H/HK/793.1/02	1	Genbank	NO
AY575875	A/Ck/HK/31.4/02	4	Genbank	NO
AY575876	A/Ck/HK/61.9/02	8	Genbank	NO
AY575877	A/Ck/HK/YU777/02	8	Genbank	NO
AY575878	A/Ck/HK/96.1/02	4	Genbank	NO
AY576927	A/chicken/Vietnam/CM/2004	1	Genbank	NO
AY576930	A/muscovy_duck/Vietnam/MdGL/2004	1	Genbank	NO
AY577314	A/Thailand/3(SP-83)/2004	1	Genbank	NO
AY585357	A/duck/Fujian/01/2002	0	Genbank	NO
AY585358	A/duck/Fujian/13/2002	0	Genbank	NO
AY585359	A/duck/Fujian/19/2000	0	Genbank	NO
AY585360	A/duck/Guangdong/01/2001	3	Genbank	NO
AY585361	A/duck/Guangdong/12/2000	0	Genbank	NO
AY585362	A/duck/Guangdong/22/2002	4	Genbank	NO
AY585363	A/duck/Guangxi/07/1999	0	Genbank	NO
AY585364	A/duck/Guangxi/22/2001	3	Genbank	NO
AY585365	A/duck/Guangxi/35/2001	3	Genbank	NO
AY585366	A/duck/Guangxi/53/2002	0	Genbank	NO
AY585367	A/duck/Shanghai/13/2001	3	Genbank	NO
AY585368	A/duck/Shanghai/35/2002	0	Genbank	NO
AY585369	A/duck/Shanghai/37/2002	0	Genbank	NO
AY585370	A/duck/Shanghai/08/2001	0	Genbank	NO
AY585371	A/duck/Zhejiang/11/2000	0	Genbank	NO
AY585372	A/duck/Fujian/17/2001	3	Genbank	NO
AY585373	A/duck/Guangdong/07/2000	0	Genbank	NO
AY585374	A/duck/Guangdong/40/2000	0	Genbank	NO
AY585375	A/duck/Guangxi/50/2001	9	Genbank	NO
AY585376	A/duck/Shanghai/38/2001	0	Genbank	NO
AY585377	A/duck/Zhejiang/52/2000	5	Genbank	NO
AY590568	A/chicken/Nakorn-Patom/Thailand/CU-K2/2004	1	Genbank	NO
AY590569	A/kalij_pheasant/Thailand/CU-4/2004	1	Genbank	NO
AY590570	A/white_peafowl/Thailand/CU-11/2004	1	Genbank	NO
AY590577	A/open-billed_stork/Thailand/CU-2/2004	1	Genbank	NO
AY609312	A/chicken/Guangdong/174/04	2.5	Genbank	NO
AY623430	A/chicken/Yichang/lung-1/04	6	Genbank	NO
AY626143	A/Thailand/4(SP-528)/2004	1	Genbank	NO
AY627885	A/Thailand/5(KK-494)/2004	1	Genbank	NO
AY639405	A/goose/China/F3/2004	0	Genbank	NO
AY646167	A/tiger/Suphanburi/Thailand/Ti-1/04	1	Genbank	NO
AY646175	A/leopard/Suphanburi/Thailand/Leo-1/04	1	Genbank	NO
AY646424	A/swine/Shandong/2/03	0	Genbank	NO
AY649382	A/chicken/Thailand/CH-2/2004	1	Genbank	NO
AY651320	A/Ck/Indonesia/PA/2003	2.1.1	Genbank	NO
AY651321	A/Ck/Indonesia/BL/2003	2.1.1	Genbank	NO
AY651322	A/Dk/Indonesia/MS/2004	2.1.1	Genbank	NO
AY651323	A/Ck/Indonesia/2A/2003	2.1.1	Genbank	NO
AY651324	A/Ck/Indonesia/4/2004	2.1.1	Genbank	NO
AY651325	A/Ck/Indonesia/5/2004	2.1.1	Genbank	NO
AY651326	A/Ck/Thailand/1/2004	1	Genbank	NO
AY651327	A/Ck/Thailand/73/2004	1	Genbank	NO
AY651328	A/Ck/Thailand/9.1/2004	1	Genbank	NO
AY651329	A/Qa/Thailand/57/2004	1	Genbank	NO
AY651331	A/Dk/Thailand/71.1/2004	1	Genbank	NO
AY651332	A/Gs/Thailand/79/2004	1	Genbank	NO
AY651333	A/Vietnam/1194/2004	1	Genbank	NO
AY651335	A/Viet_Nam/3046/2004	1	Genbank	NO
AY651336	A/Viet_Nam/3062/2004	1	Genbank	NO
AY651339	A/Ck/Viet_Nam/36/2004	1	Genbank	NO
AY651340	A/Ck/Viet_Nam/37/2004	1	Genbank	NO
AY651341	A/Ck/Viet_Nam/38/2004	1	Genbank	NO
AY651342	A/Ck/Viet_Nam/39/2004	1	Genbank	NO
AY651343	A/Ck/Viet_Nam/C57/2004	1	Genbank	NO
AY651344	A/Dk/Viet_Nam/11/2004	1	Genbank	NO
AY651346	A/Ck/HK/31.2/2002	0	Genbank	NO
AY651347	A/Ck/HK/37.4/2002	0	Genbank	NO
AY651348	A/SCk/HK/YU100/2002	0	Genbank	NO
AY651349	A/Ck/HK/YU22/2002	8	Genbank	NO
AY651350	A/Ck/HK/3176.3/2002	1	Genbank	NO
AY651351	A/Ck/HK/3169.1/2002	1	Genbank	NO
AY651352	A/teal/China/2978.1/2002	5	Genbank	NO
AY651353	A/Ck/HK/2133.1/2003	1-8-9-like	Genbank	NO
AY651354	A/Ck/HK/NT93/2003	1	Genbank	NO
AY651355	A/Ck/HK/WF157/2003	9	Genbank	NO
AY651356	A/Ck/HK/SSP141/2003	1	Genbank	NO
AY651357	A/Ck/HK/FY157/2003	1	Genbank	NO
AY651358	A/Ck/HK/YU324/2003	2.1.1	Genbank	NO
AY651359	A/grey_heron/HK/861.1/2002	1	Genbank	NO
AY651360	A/feral_pigeon/HK/862.7/2002	1	Genbank	NO
AY651361	A/tree_sparrow/HK/864/2002	1	Genbank	NO
AY651362	A/peregrine_falcon/HK/D0028/2004	9	Genbank	NO
AY651363	A/Dk/HN/5806/2003	2.3.1	Genbank	NO
AY651364	A/Dk/HN/303/2004	2.3.1	Genbank	NO
AY651365	A/Dk/HN/101/2004	2.3.1	Genbank	NO
AY651366	A/Ph/ST/44/2004	2.3.2	Genbank	NO
AY651367	A/Dk/ST/4003/2003	8-9-like	Genbank	NO
AY651368	A/Ck/ST/4231/2003	2-like	Genbank	NO
AY651369	A/Dk/YN/6255/2003	2.4	Genbank	NO
AY651370	A/Dk/YN/6445/2003	2.4	Genbank	NO
AY651371	A/Ck/YN/374/2004	2.4	Genbank	NO
AY651372	A/Ck/YN/115/2004	2.4	Genbank	NO
AY651373	A/black_headed_gull/HK/12.1/2003	1	Genbank	NO
AY653200	A/chicken/Jilin/9/2004	5-6-like	Genbank	NO
AY676033	A/duck/Hong_Kong/821/2002	1	Genbank	NO
AY676034	A/egret/Hong_Kong/757.2/2003	1	Genbank	NO
AY676036	A/duck/Korea/ESD1/03	2.5	Genbank	NO
AY679514	A/Thailand/LFPN-2004/2004	1	Genbank	NO
AY684706	A/chicken/Hubei/327/2004	9	Genbank	NO
AY720950	A/Viet_Nam/DN-33/2004	1	Genbank	NO
AY724785	A/chicken/Viet_Nam/DN-045/2004	1	Genbank	NO
AY724787	A/chicken/Viet_Nam/VL-008/2004	1	Genbank	NO
AY728894	A/chicken/Viet_Nam/HauGiang-617/2004	1	Genbank	NO
AY737289	A/chicken/Guangdong/191/04	2.3.1	Genbank	NO
AY737296	A/chicken/Guangdong/178/04	2.3.2	Genbank	NO
AY737304	A/duck/Guangdong/173/04	1-8-9-like	Genbank	NO
AY741213	A/blackbird/Hunan/1/2004	6	Genbank	NO
AY741215	A/tree_sparrow/Henan/1/2004	6	Genbank	NO
AY741217	A/tree_sparrow/Henan/2/2004	7	Genbank	NO
AY741219	A/tree_sparrow/Henan/3/2004	6	Genbank	NO
AY741221	A/tree_sparrow/Henan/4/2004	6	Genbank	NO
AY747609	A/swine/Fujian/1/2003	5	Genbank	NO
AY747617	A/swine/Fujian/F1/2001	5	Genbank	NO
AY770079	A/chicken/Hubei/489/2004	9	Genbank	NO
AY779048	A/duck/Thailand/CU-2/2004	1	Genbank	NO
AY830774	A/chick/Macheng/2004	9	Genbank	NO
AY842935	A/tiger/Thailand/CU-T3/2004	1	Genbank	NO
AY854190	A/duck/Shandong/093/2004	0	Genbank	NO
AY866475	A/tiger/Thailand/CU-T7/2004	1	Genbank	NO
AY950230	A/chicken/Henan/01/2004	9	Genbank	NO
AY950231	A/chicken/Henan/210/2004	9	Genbank	NO
AY950232	A/chicken/Henan/12/2004	9	Genbank	NO
AY950234	A/chicken/Henan/16/2004	9	Genbank	NO
AY950235	A/wild_duck/Guangdong/314/2004	9	Genbank	NO
AY972541	A/tiger/Thailand/CU-T6/04	1	Genbank	NO
CY014177	A/Indonesia/CDC7/2005	2.1.3.2	Genbank	YES
CY014185	A/chicken/Indonesia/CDC25/2005	2.1.3.3	Genbank	NO
CY014198	A/Indonesia/CDC287E/2005	2.1.3.2	Genbank	YES
CY014200	A/Indonesia/CDC292N/2005	2.1.3.2	Genbank	YES
CY014202	A/Indonesia/CDC326N/2006	2.1.3.2	Genbank	YES
CY014203	A/Indonesia/CDC326N2/2006	2.1.3.2	Genbank	YES
CY014204	A/Indonesia/CDC326/2006	2.1.3.2	Genbank	YES
CY014206	A/Indonesia/CDC329/2006	2.1.3.2	Genbank	YES
CY014207	A/Indonesia/CDC357/2006	2.1.3.2	Genbank	YES
CY014208	A/feline/Indonesia/CDC1/2006	2.1.3.2	Genbank	YES
CY014209	A/Indonesia/CDC370/2006	2.1.3.2	Genbank	YES
CY014212	A/Indonesia/CDC370T/2006	2.1.3.2	Genbank	YES
CY014213	A/Indonesia/CDC390/2006	2.1.3.2	Genbank	YES
CY014280	A/Indonesia/CDC595/2006	2.1.2	Genbank	NO
CY014311	A/Indonesia/CDC523/2006	2.1.3.2	Genbank	YES
CY014368	A/Indonesia/CDC523E/2006	2.1.3.2	Genbank	YES
CY014384	A/Indonesia/CDC582/2006	2.1.3.2	Genbank	YES
CY014393	A/Indonesia/CDC610/2006	2.1.3.2	Genbank	YES
CY014401	A/Indonesia/CDC623/2006	2.1.3.2	Genbank	YES
CY014417	A/Indonesia/CDC624/2006	2.1.3.2	Genbank	YES
CY014449	A/Indonesia/CDC634P/2006	2.1.3.2	Genbank	YES
CY014465	A/Indonesia/CDC625L/2006	2.1.2	Genbank	NO
CY014481	A/Indonesia/CDC669/2006	2.1.3.2	Genbank	YES
CY014497	A/Indonesia/CDC699/2006	2.1.3.2	Genbank	YES
CY014510	A/Indonesia/CDC644T/2006	2.1.3.2	Genbank	YES
CY014518	A/Indonesia/CDC644/2006	2.1.3.2	Genbank	YES
CY014529	A/Indonesia/CDC739/2006	2.1.3.2	Genbank	YES
CY014537	A/Indonesia/CDC742/2006	2.1.3.2	Genbank	YES
CY014543	A/Indonesia/CDC759/2006	2.1.3.2	Genbank	YES
CY016276	A/chicken/Nigeria/641/2006	2.2	Genbank	NO
CY016284	A/chicken/Nigeria/957-20/2006	2.2	Genbank	NO
CY016292	A/chicken/Sudan/1784-7/2006	2.2	Genbank	NO
CY016300	A/chicken/Sudan/1784-10/2006	2.2	Genbank	NO
CY016787	A/chicken/Afghanistan/1207/2006	2.2	Genbank	NO
CY016803	A/duck/Cote_dIvoire/1787-18/2006	2.2	Genbank	NO
CY016819	A/cygnus_olor/Croatia/1/2005	2.2	Genbank	NO
CY016835	A/chicken/Viet_Nam/2/2005	1	Genbank	NO
CY016859	A/chicken/Viet_Nam/9/2005	1	Genbank	NO
CY016867	A/chicken/Viet_Nam/10/2005	2.3.2	Genbank	NO
CY016883	A/duck/Viet_Nam/12/2005	2.3.2	Genbank	NO
CY016907	A/chicken/Nigeria/1047-8/2006	2.2	Genbank	NO
CY016915	A/ostrich/Nigeria/1047-25/2006	2.2	Genbank	NO
CY016923	A/chicken/Nigeria/1047-54/2006	2.2	Genbank	NO
CY016931	A/chicken/Nigeria/1047-62/2006	2.2	Genbank	NO
CY016947	A/chicken/Nigeria/1047-34/2006	2.2	Genbank	NO
CY017027	A/duck/Niger/914/2006	2.2	Genbank	NO
CY017035	A/Cygnus_olor/Italy/742/2006	2.2	Genbank	NO
CY017043	A/swan/Slovenia/760/2006	2.2.1	Genbank	NO
CY017051	A/quail/Viet_Nam/15/2005	2.3.2	Genbank	NO
CY017059	A/chicken/Viet_Nam/17/2005	2.3.2	Genbank	NO
CY017067	A/duck/Viet_Nam/18/2005	1	Genbank	NO
CY017638	A/Indonesia/CDC938/2006	2.1.3.2	Genbank	YES
CY017654	A/Indonesia/CDC940/2006	2.1.3.2	Genbank	YES
CY017662	A/Indonesia/CDC835/2006	2.1.3.2	Genbank	YES
CY017670	A/Indonesia/CDC836/2006	2.1.3.2	Genbank	YES
CY017688	A/Indonesia/CDC887/2006	2.1.3.2	Genbank	YES
CY019352	A/Indonesia/CDC1031/2007	2.1.3.2	Genbank	YES
CY019392	A/Indonesia/CDC1032N/2007	2.1.3.2	Genbank	YES
CY019408	A/Indonesia/CDC1046/2007	2.1.3.2	Genbank	YES
CY019416	A/Indonesia/CDC1046T/2007	2.1.3.2	Genbank	YES
CY020349	A/cygnus_olor/Italy/808/2006	2.2.1	Genbank	NO
CY020621	A/chicken/Afghanistan/1573-47/2006	2.2	Genbank	NO
CY020629	A/chicken/Afghanistan/1573-65/2006	2.2	Genbank	NO
CY020637	A/chicken/Afghanistan/1573-92/2006	2.2	Genbank	NO
CY020693	A/turkey/Ivory_Coast/4372-2/2006	2.2	Genbank	NO
CY021389	A/chicken/Sudan/2115-10/2006	2.2	Genbank	NO
CY021517	A/chicken/Ivory_Coast/1787-35/2006	2.2	Genbank	NO
CY028708	A/chicken/Vietnam/23/2004	1	Genbank	NO
CY028716	A/chicken/Vietnam/24/2004	1	Genbank	NO
CY028924	A/duck/Shantou/195/2001	0	Genbank	NO
CY028925	A/chicken/Shantou/904/2001	3-like	Genbank	NO
CY028926	A/duck/Shantou/1101/2001	3	Genbank	NO
CY028927	A/duck/Shantou/1437/2001	0	Genbank	NO
CY028928	A/duck/Shantou/1930/2001	0	Genbank	NO
CY028929	A/chicken/Shantou/2535/2001	0	Genbank	NO
CY028932	A/goose/Shantou/4885/2001	0	Genbank	NO
CY028933	A/duck/Shantou/4912/2001	0	Genbank	NO
CY028934	A/quail/Shantou/5164/2001	0	Genbank	NO
CY028935	A/goose/Shantou/5456/2001	0	Genbank	NO
CY028936	A/duck/Shantou/5526/2001	5-6-like	Genbank	NO
CY028937	A/chicken/Shantou/5738/2001	0	Genbank	NO
CY028938	A/chicken/Shantou/5746/2001	0	Genbank	NO
CY028939	A/chicken/Shantou/9/2002	0	Genbank	NO
CY028941	A/goose/Shantou/157/2002	5-6-like	Genbank	NO
CY028942	A/partridge/Shantou/478/2002	4	Genbank	NO
CY028943	A/duck/Shantou/700/2002	4	Genbank	NO
CY028944	A/goose/Shantou/753/2002	4	Genbank	NO
CY028945	A/partridge/Shantou/1075/2002	9	Genbank	NO
CY028946	A/quail/Shantou/3054/2002	1	Genbank	NO
CY028947	A/quail/Shantou/3071/2002	1	Genbank	NO
CY028948	A/quail/Shantou/3846/2002	5	Genbank	NO
CY028949	A/chicken/Shantou/3900/2002	1	Genbank	NO
CY028950	A/chicken/Shantou/4059/2002	1	Genbank	NO
CY028951	A/silky_chicken/Shantou/4071/2002	1	Genbank	NO
CY028952	A/pheasant/Shantou/4567/2002	9	Genbank	NO
CY028953	A/pheasant/Shantou/40/2003	1	Genbank	NO
CY028954	A/chicken/Shantou/133/2003	9	Genbank	NO
CY028955	A/silky_chicken/Shantou/540/2003	9	Genbank	NO
CY028957	A/partridge/Shantou/2886/2003	3	Genbank	NO
CY028958	A/pheasant/Shantou/3535/2003	3	Genbank	NO
CY028959	A/chicken/Shantou/3744/2003	2-like	Genbank	NO
CY028960	A/chukar/Shantou/4690/2003	9	Genbank	NO
CY028961	A/silky_chicken/Shantou/475/2004	2.3.2	Genbank	NO
CY028962	A/chicken/Hunan/23/2002	2-like	Genbank	NO
CY028963	A/duck/Hunan/795/2002	2.1.1	Genbank	NO
CY028964	A/duck/Hunan/1340/2002	1-8-9-like	Genbank	NO
CY028965	A/duck/Hunan/300/2003	1-8-9-like	Genbank	NO
CY028966	A/duck/Hunan/378/2003	1-8-9-like	Genbank	NO
CY028967	A/duck/Hunan/782/2003	2.1.1	Genbank	NO
CY028968	A/duck/Hunan/1386/2003	1	Genbank	NO
CY028969	A/duck/Hunan/533/2004	2.3.1	Genbank	NO
CY028970	A/duck/Hunan/733/2004	2.3.1	Genbank	NO
CY028971	A/duck/Yunnan/862/2002	1-8-9-like	Genbank	NO
CY028972	A/duck/Yunnan/971/2002	1-8-9-like	Genbank	NO
CY028973	A/chicken/Yunnan/1215/2002	1	Genbank	NO
CY028974	A/duck/Yunnan/119/2003	1	Genbank	NO
CY028976	A/chicken/Yunnan/564/2003	1	Genbank	NO
CY028977	A/duck/Yunnan/662/2003	1	Genbank	NO
CY028978	A/chicken/Yunnan/1083/2003	1	Genbank	NO
CY028979	A/chicken/Yunnan/1251/2003	1	Genbank	NO
CY028981	A/chicken/Yunnan/1628/2003	1-8-9-like	Genbank	NO
CY028982	A/duck/Yunnan/4072/2003	2.4	Genbank	NO
CY028983	A/duck/Yunnan/4645/2003	2.4	Genbank	NO
CY028984	A/duck/Yunnan/5090/2003	2.4	Genbank	NO
CY028985	A/duck/Yunnan/5169/2003	2.4	Genbank	NO
CY028986	A/chicken/Yunnan/5686/2003	2.4	Genbank	NO
CY028987	A/duck/Yunnan/5948/2003	2.4	Genbank	NO
CY028989	A/duck/Yunnan/6603/2003	2.4	Genbank	NO
CY028991	A/chicken/Yunnan/6885/2003	2.4	Genbank	NO
CY028992	A/chicken/Yunnan/6957/2003	2.4	Genbank	NO
CY028993	A/chicken/Yunnan/207/2004	2.4	Genbank	NO
CY028996	A/duck/Yunnan/522/2004	2.4	Genbank	NO
CY029519	A/duck/Vietnam/1231/2005	1	Genbank	NO
CY029527	A/duck/Vietnam/1233/2005	1.1	Genbank	YES
CY029535	A/Muscovy_duck/Vietnam/1455/2006	2.3.2	Genbank	NO
CY029543	A/duck/Vietnam/1469/2005	1	Genbank	NO
CY029551	A/duck/Vietnam/1771/2005	1	Genbank	NO
CY029559	A/duck/Vietnam/1/2007	1.1	Genbank	YES
CY029575	A/Muscovy_duck/Vietnam/4/2007	1.1	Genbank	YES
CY029583	A/duck/Vietnam/5/2007	1.1	Genbank	YES
CY029591	A/duck/Vietnam/6/2007	1.1	Genbank	YES
CY029607	A/duck/Vietnam/8/2007	1.1	Genbank	YES
CY029615	A/chicken/Vietnam/15/2007	1.1	Genbank	YES
CY029623	A/duck/Vietnam/18/2007	1.1	Genbank	YES
CY029639	A/Muscovy_duck/Vietnam/33/2007	1.1	Genbank	YES
CY029647	A/duck/Vietnam/34/2007	1.1	Genbank	YES
CY029655	A/duck/Vietnam/37/2007	2.3.4	Genbank	NO
CY029663	A/duck/Vietnam/38/2007	2.3.4	Genbank	NO
CY029671	A/Muscovy_duck/Vietnam/39/2007	2.3.4.2	Genbank	NO
CY029679	A/Muscovy_duck/Vietnam/41/2007	2.3.4.3	Genbank	NO
CY029687	A/duck/Vietnam/43/2007	2.3.4.3	Genbank	NO
CY029695	A/Muscovy_duck/Vietnam/48/2007	2.3.4.3	Genbank	NO
CY029703	A/Muscovy_duck/Vietnam/49/2007	2.3.4	Genbank	NO
CY029711	A/duck/Vietnam/50/2007	2.3.4.3	Genbank	NO
CY029727	A/duck/Vietnam/52/2007	2.3.4.3	Genbank	NO
CY029751	A/duck/Vietnam/55/2007	2.3.4.3	Genbank	NO
CY029767	A/Muscovy_duck/Vietnam/57/2007	2.3.4.3	Genbank	NO
CY029775	A/chicken/Malaysia/5223/2007	2.3.4	Genbank	NO
CY029948	A/chicken/Kuwait/KISR2/2007	2.2	Genbank	NO
CY029956	A/chicken/Kuwait/KISR3/2007	2.2	Genbank	NO
CY029964	A/chicken/Kuwait/KISR5/2007	2.2	Genbank	NO
CY029972	A/chicken/Kuwait/KISR6/2007	2.2	Genbank	NO
CY030239	A/duck/Vietnam/NCVD-1/2007	1	Genbank	NO
CY030247	A/duck/Vietnam/NCVD-2/2007	1.1	Genbank	YES
CY030255	A/chicken/Vietnam/NCVD-3/2007	1.1	Genbank	YES
CY030263	A/Muscovy_duck/Vietnam/NCVD-4/2007	1.1	Genbank	YES
CY030279	A/duck/Vietnam/NCVD-6/2007	1.1	Genbank	YES
CY030287	A/duck/Vietnam/NCVD-7/2007	1	Genbank	NO
CY030295	A/duck/Vietnam/NCVD-8/2007	1.1	Genbank	YES
CY030303	A/duck/Vietnam/NCVD-9/2007	1.1	Genbank	YES
CY030319	A/Muscovy_duck/Vietnam/NCVD-11/2007	1.1	Genbank	YES
CY030327	A/duck/Vietnam/NCVD-12/2007	1.1	Genbank	YES
CY030335	A/duck/Vietnam/NCVD-13/2007	1.1	Genbank	YES
CY030343	A/chicken/Vietnam/NCVD-15/2007	1.1	Genbank	YES
CY030351	A/duck/Vietnam/NCVD-16/2007	1.1	Genbank	YES
CY030359	A/duck/Vietnam/NCVD-17/2007	1.1	Genbank	YES
CY030367	A/duck/Vietnam/NCVD-18/2007	1.1	Genbank	YES
CY030375	A/duck/Vietnam/NCVD-19/2007	1.1	Genbank	YES
CY030383	A/chicken/Vietnam/NCVD-20/2007	2.3.4.3	Genbank	NO
CY030391	A/chicken/Vietnam/NCVD-21/2007	1.1	Genbank	YES
CY030399	A/Muscovy_duck/Vietnam/NCVD-22/2007	2.3.4	Genbank	NO
CY030407	A/Muscovy_duck/Vietnam/NCVD-23/2007	1.1	Genbank	YES
CY030415	A/chicken/Vietnam/NCVD-24/2007	1.1	Genbank	YES
CY030431	A/duck/Vietnam/NCVD-26/2007	1.1	Genbank	YES
CY030453	A/duck/Vietnam/NCVD-31/2007	2.3.4	Genbank	NO
CY030485	A/chicken/Laos/NCVD-38/2007	2.3.4	Genbank	NO
CY030501	A/chicken/Vietnam/NCVD-40/2007	2.3.4	Genbank	NO
CY030509	A/chicken/Vietnam/NCVD-41/2007	2.3.4	Genbank	NO
CY030523	A/duck/Vietnam/NCVD-43/2007	2.3.4	Genbank	NO
CY030531	A/chicken/Vietnam/NCVD-44/2007	2.3.4.2	Genbank	NO
CY030538	A/chicken/Vietnam/NCVD-45/2007	2.3.4.2	Genbank	NO
CY030881	A/duck/Yunnan/4873/2006	2.3.4	Genbank	NO
CY030889	A/duck/Yunnan/5310/2006	2.3.4	Genbank	NO
CY030897	A/duck/Yunnan/6490/2006	2.3.4.2	Genbank	NO
CY030905	A/goose/Yunnan/3798/2006	2.3.4	Genbank	NO
CY030929	A/goose/Yunnan/4985/2006	2.3.4	Genbank	NO
CY030937	A/goose/Yunnan/5141/2006	2.3.4	Genbank	NO
CY030945	A/goose/Yunnan/5540/2006	2.3.4	Genbank	NO
CY030969	A/goose/Yunnan/5979/2006	2.3.4	Genbank	NO
CY030977	A/goose/Yunnan/6193/2006	2.3.4.2	Genbank	NO
CY030985	A/goose/Yunnan/6384/2006	2.3.4	Genbank	NO
CY031619	A/duck/Vietnam/NCVD01/2005	1	Genbank	NO
CY031627	A/muscovy_duck/Vietnam/NCVD02/2005	1	Genbank	NO
CY034198	A/chicken/Vietnam/18/2004	1	Genbank	NO
CY034206	A/chicken/Vietnam/890/2004	1	Genbank	NO
CY034214	A/chicken/Vietnam/NCVD09/2005	1	Genbank	NO
CY034222	A/duck/Vietnam/367/2005	1	Genbank	NO
CY034230	A/duck/Vietnam/NCVD05/2005	1	Genbank	NO
CY034688	A/chicken/Laos/P0020/2007	2.3.4	Genbank	NO
CY034696	A/duck/Laos/P0050/2007	2.3.4	Genbank	NO
CY034704	A/duck/Laos/P0106/2007	2.3.4	Genbank	NO
CY034712	A/chicken/Laos/P0169/2007	2.3.4	Genbank	NO
CY034720	A/chicken/Laos/P0171/2007	2.3.4	Genbank	NO
CY034725	A/goose/Islamabad/NARC7757/2007	2.2	Genbank	NO
CY034727	A/turkey/Islamabad/NARC7873/2007	2.2	Genbank	NO
CY034729	A/crow/Peshawer/NARC7914/2007	2.2	Genbank	NO
CY034731	A/peacock/Chakshahzad/NARC9238/2007	2.2	Genbank	NO
CY035241	A/falcon/Saudi_Arabia/D1936/2007	2.2	Genbank	NO
CY035898	A/chicken/Vietnam/NCVD12/2005	1	Genbank	NO
CY036045	A/peregrine_falcon/Hong_Kong/5211/2006	2.3.2	Genbank	NO
CY036053	A/scaly-breasted_munia/Hong_Kong/45/2007	2.3.4	Genbank	NO
CY036061	A/crested_goshawk/Hong_Kong/458/2007	2.3.4	Genbank	NO
CY036077	A/Japanese_white-eye/Hong_Kong/737/2007	2.3.4.3	Genbank	NO
CY036093	A/peregrine_falcon/Hong_Kong/1143/2007	2.3.2.1	Genbank	YES
CY036101	A/house_crow/Hong_Kong/1203/2007	2.3.4.3	Genbank	NO
CY036141	A/chestnut_munia/Hong_Kong/2442/2007	2.3.4	Genbank	NO
CY036149	A/scaly-breasted_munia/Hong_Kong/2572/2007	2.3.4.3	Genbank	NO
CY036157	A/long-tailed_shrike/Hong_Kong/2762/2007	2.3.4	Genbank	NO
CY036173	A/common_magpie/Hong_Kong/5052/2007	2.3.2.1	Genbank	YES
CY036189	A/house_crow/Hong_Kong/5288/2007	2.3.2.1	Genbank	YES
CY036197	A/little_egret/Hong_Kong/8550/2007	2.3.2.1	Genbank	YES
CY036205	A/little_egret/Hong_Kong/8863/2007	2.3.2.1	Genbank	YES
CY036213	A/grey_heron/Hong_Kong/3088/2007	2.3.2.1	Genbank	YES
CY036221	A/common_buzzard/Hong_Kong/9213/2007	2.3.2.1	Genbank	YES
CY036229	A/black-crowned_night_heron/Hong_Kong/659/2008	2.3.2.1	Genbank	YES
CY036237	A/great_egret/Hong_Kong/807/2008	2.3.2.1	Genbank	YES
CY036245	A/grey_heron/Hong_Kong/1046/2008	2.3.2.1	Genbank	YES
CY036253	A/magpie_robin/Hong_Kong/1097/2008	2.3.2.1	Genbank	YES
CY036261	A/magpie_robin/Hong_Kong/1897/2008	2.3.2.1	Genbank	YES
CY036269	A/peregrine_falcon/Hong_Kong/2142/2008	2.3.4	Genbank	NO
CY036695	A/chicken/Vietnam/921/2004	1	Genbank	NO
CY036703	A/chicken/Vietnam/925/2004	1	Genbank	NO
CY036711	A/chicken/Vietnam/933/2004	1	Genbank	NO
CY036719	A/chicken/Vietnam/NCVD11/2005	1	Genbank	NO
CY037762	A/chicken/Rawalakot/NARC2441A/2006	2.2	Genbank	NO
CY040893	A/chicken/Laos/P0001/2007	2.3.4	Genbank	NO
CY040899	A/pigeon/Laos/P0022/2007	2.3.4	Genbank	NO
CY040904	A/chicken/Laos/P0072/2007	2.3.4	Genbank	NO
CY040910	A/duck/Laos/P0127/2007	2.3.4	Genbank	NO
CY040918	A/duck/Laos/P0117/2007	2.3.4	Genbank	NO
CY040926	A/duck/Laos/P0161/2007	2.3.4	Genbank	NO
CY040934	A/duck/Laos/A0301/2007	2.3.4	Genbank	NO
CY040942	A/chicken/Laos/A0464/2007	2.3.4	Genbank	NO
CY040950	A/duck/Laos/A0503/2007	2.3.4	Genbank	NO
CY040958	A/duck/Laos/A0617/2007	2.3.4	Genbank	NO
CY040974	A/chicken/Laos/P0130/2007	2.3.4	Genbank	NO
CY040982	A/duck/Laos/P0137/2007	2.3.4	Genbank	NO
CY040990	A/chicken/Laos/13/2008	2.3.4	Genbank	NO
CY040998	A/chicken/Laos/16/2008	2.3.4.2	Genbank	NO
CY041006	A/chicken/Laos/17/2008	2.3.4	Genbank	NO
CY041014	A/chicken/Laos/33/2008	2.3.4	Genbank	NO
CY041022	A/chicken/Laos/35/2008	2.3.4	Genbank	NO
CY041038	A/duck/Laos/25/2006	2.3.4	Genbank	NO
CY041043	A/duck/Laos/22/2006	2.3.4	Genbank	NO
CY041045	A/chicken/Laos/31/2006	2.3.4	Genbank	NO
CY041049	A/chicken/Laos/XDM006/2008	2.3.2.1	Genbank	YES
CY041908	A/Egypt/N00001/2009	2.2.1	Genbank	NO
CY041910	A/Egypt/N00585/2009	2.2.1	Genbank	NO
CY041912	A/Egypt/N00605/2009	2.2.1	Genbank	NO
CY041914	A/Egypt/N00606/2009	2.2.1	Genbank	NO
CY041916	A/Egypt/N01310/2009	2.2.1	Genbank	NO
CY041918	A/Egypt/N02039/2009	2.2.1	Genbank	NO
CY041920	A/Egypt/N02407/2009	2.2.1	Genbank	NO
CY041922	A/Egypt/N02563/2009	2.2.1	Genbank	NO
CY041924	A/Egypt/N02752/2009	2.2.1	Genbank	NO
CY041926	A/Egypt/N03228/2009	2.2.1	Genbank	NO
CY041928	A/Egypt/N03272/2009	2.2.1	Genbank	NO
CY041930	A/Egypt/N03434/2009	2.2.1	Genbank	NO
CY041932	A/Egypt/N03438/2009	2.2.1	Genbank	NO
CY041934	A/Egypt/N03439/2009	2.2.1	Genbank	NO
CY041936	A/Egypt/N03450/2009	2.2.1	Genbank	NO
CY041938	A/Egypt/N04316/2009	2.2.1	Genbank	NO
CY041940	A/Egypt/N04394/2009	2.2.1	Genbank	NO
CY041943	A/Egypt/N04396/2009	2.2.1	Genbank	NO
CY041945	A/Egypt/N04526/2009	2.2.1	Genbank	NO
CY041947	A/Egypt/N04527/2009	2.2.1	Genbank	NO
CY041949	A/Egypt/N04822/2009	2.2.1	Genbank	NO
CY041951	A/Egypt/N04823/2009	2.2.1	Genbank	NO
CY041953	A/Egypt/N04979/2009	2.2.1	Genbank	NO
CY041955	A/Egypt/N05056/2009	2.2.1	Genbank	NO
CY043355	A/chicken/Bangladesh/382/2007	2.2.2	Genbank	YES
CY043356	A/chicken/Bangladesh/FDIL(G)500/2007	2.2.2	Genbank	YES
CY043357	A/chicken/Bangladesh/FDIL(J)32/2007	2.2.2	Genbank	YES
CY043358	A/chicken/Bangladesh/FDIL(G)514/2007	2.2.2	Genbank	YES
CY043359	A/chicken/Bangladesh/FDIL(G)-502/2007	2.2.2	Genbank	YES
CY043360	A/chicken/Bangladesh/FD(S)-44-BL-144/2008	2.2.2	Genbank	YES
CY043361	A/chicken/Bangladesh/CD-48-BL-165/2008	2.2.2.1	Genbank	YES
CY043362	A/chicken/Bangladesh/FD(B)-120-BL-148/2008	2.2.2.1	Genbank	YES
CY043363	A/chicken/Bangladesh/FD(G)-170-BL-141/2008	2.2.2	Genbank	YES
CY043364	A/chicken/Bangladesh/FD(J)-424-BL-152/2008	2.2.2	Genbank	YES
CY043365	A/chicken/Bangladesh/FD(J)-435-BL-156/2008	2.2.2	Genbank	YES
CY043366	A/chicken/Bangladesh/490/2007	2.2.2	Genbank	YES
CY043367	A/chicken/Bangladesh/FD(J)-462-BL-195/2008	2.2.2	Genbank	YES
CY043368	A/chicken/Bangladesh/FD(M)-381-BL-149/2008	2.2.2	Genbank	YES
CY043370	A/chicken/Bangladesh/FD(G)-91-BL-415/2008	2.2.2.1	Genbank	YES
CY043371	A/chicken/Bangladesh/FD(J)-2550BL-411/2008	2.2.2.1	Genbank	YES
CY043372	A/chicken/Bangladesh/CD586-08-BL-409/2008	2.2.2.1	Genbank	YES
CY043374	A/chicken/Bangladesh/CD-08(09)BL-418/2009	2.2.2.1	Genbank	YES
CY043375	A/chicken/Bangladesh/394/2007	2.2.2	Genbank	YES
CY043376	A/chicken/Bangladesh/376/2007	2.2.2	Genbank	YES
CY043377	A/chicken/Bangladesh/380/2007	2.2.2	Genbank	YES
CY043378	A/chicken/Bangladesh/363/2007	2.2.2	Genbank	YES
CY043379	A/chicken/Bangladesh/531/2007	2.2.2	Genbank	YES
CY043380	A/chicken/Bangladesh/362/2007	2.2.2	Genbank	YES
CY043381	A/chicken/Bangladesh/364/2007	2.2.2	Genbank	YES
CY044032	A/chicken/Egypt/083/2008	2.2.1.1	Genbank	YES
CY044040	A/duck/Egypt/0871/2008	2.2.1	Genbank	NO
CY046070	A/chicken/India/WB-NIV2653/2008	2.2.2	Genbank	YES
CY046077	A/chicken/India/WB-NIV2656/2008	2.2.2	Genbank	YES
CY046079	A/chicken/India/WB-NIV2664/2008	2.2.2	Genbank	YES
CY046081	A/chicken/India/WB-NIV2665/2008	2.2.2	Genbank	YES
CY046083	A/chicken/India/WB-NIV2670/2008	2.2.2	Genbank	YES
CY046085	A/chicken/India/WB-NIV2800/2008	2.2.2	Genbank	YES
CY046087	A/chicken/India/WB-NIV2805/2008	2.2.2	Genbank	YES
CY046089	A/chicken/India/WB-NIV2806/2008	2.2.2	Genbank	YES
CY046091	A/chicken/India/WB-NIV2807/2008	2.2.2	Genbank	YES
CY046095	A/chicken/India/WB-NIV2812/2008	2.2.2	Genbank	YES
CY046097	A/chicken/India/WB-NIV2813/2008	2.2.2	Genbank	YES
CY046102	A/duck/India/TR-NIV4396/2008	2.2.2.1	Genbank	YES
CY046112	A/chicken/India/WB-NIV529/2008	2.2.2	Genbank	YES
CY047457	A/chicken/Thailand/CU-354/2008	1	Genbank	NO
CY047475	A/duck/Omsk/1822/2006	2.2	Genbank	NO
CY047483	A/chicken/Reshoty/02/2006	2.2	Genbank	NO
CY047979	A/chicken/Nigeria/08VIR4337-343/2008	2.2	Genbank	NO
CY047987	A/chicken/Nigeria/08VIR4337-344/2008	2.2	Genbank	NO
CY047995	A/chicken/Nigeria/08VIR4337-377/2006	2.2	Genbank	NO
CY048003	A/chicken/Nigeria/08VIR4337-378/2006	2.2	Genbank	NO
CY048011	A/chicken/Nigeria/08VIR4337-380/2006	2.2	Genbank	NO
CY048019	A/chicken/Nigeria/08VIR4337-387/2006	2.2	Genbank	NO
CY048027	A/chicken/Nigeria/08VIR4337-390/2006	2.2	Genbank	NO
CY048035	A/chicken/Nigeria/08VIR4337-426/2006	2.2	Genbank	NO
CY048043	A/chicken/Nigeria/08VIR4337-434/2006	2.2	Genbank	NO
CY048051	A/chicken/Nigeria/08VIR4337-438/2006	2.2	Genbank	NO
CY048059	A/chicken/Nigeria/08VIR4337-446/2006	2.2	Genbank	NO
CY048067	A/chicken/Nigeria/08VIR4337-497/2007	2.2	Genbank	NO
CY048075	A/goose/Nigeria/08VIR4337-544/2007	2.2	Genbank	NO
CY048083	A/chicken/Nigeria/08RS848-1/2006	2.2	Genbank	NO
CY048091	A/guinea_fowl/Nigeria/08RS848-10/2006	2.2	Genbank	NO
CY048099	A/chicken/Nigeria/08RS848-100/2007	2.2	Genbank	NO
CY048107	A/chicken/Nigeria/08RS848-102/2007	2.2	Genbank	NO
CY048123	A/chicken/Nigeria/08RS848-106/2007	2.2	Genbank	NO
CY048131	A/chicken/Nigeria/08RS848-110/2007	2.2	Genbank	NO
CY048139	A/chicken/Nigeria/08RS848-111/2007	2.2	Genbank	NO
CY048147	A/chicken/Nigeria/08RS848-115/2007	2.2	Genbank	NO
CY048163	A/chicken/Nigeria/08RS848-118/2007	2.2	Genbank	NO
CY048171	A/turkey/Nigeria/08RS848-12/2006	2.2	Genbank	NO
CY048179	A/duck/chicken/Nigeria/08RS848-120/2007	2.2	Genbank	NO
CY048187	A/chicken/Nigeria/08RS848-121/2007	2.2	Genbank	NO
CY048195	A/chicken/Nigeria/08RS848-122/2007	2.2	Genbank	NO
CY048203	A/chicken/Nigeria/08RS848-14/2006	2.2	Genbank	NO
CY048211	A/chicken/Nigeria/08RS848-15/2006	2.2	Genbank	NO
CY048219	A/chicken/Nigeria/08RS848-17/2006	2.2	Genbank	NO
CY048227	A/duck/chicken/Nigeria/08RS848-20/2006	2.2	Genbank	NO
CY048235	A/chicken/Nigeria/08RS848-21/2006	2.2	Genbank	NO
CY048251	A/chicken/Nigeria/08RS848-24/2006	2.2	Genbank	NO
CY048259	A/chicken/Nigeria/08RS848-26/2006	2.2	Genbank	NO
CY048267	A/chicken/Nigeria/08RS848-28/2006	2.2	Genbank	NO
CY048275	A/chicken/Nigeria/08RS848-33/2006	2.2	Genbank	NO
CY048283	A/chicken/Nigeria/08RS848-35/2006	2.2	Genbank	NO
CY048291	A/chicken/Nigeria/08RS848-38/2006	2.2	Genbank	NO
CY048299	A/chicken/Nigeria/08RS848-39/2006	2.2	Genbank	NO
CY048315	A/chicken/Nigeria/08RS848-40/2006	2.2	Genbank	NO
CY048323	A/chicken/Nigeria/08RS848-41/2006	2.2	Genbank	NO
CY048331	A/chicken/Nigeria/08RS848-42/2006	2.2	Genbank	NO
CY048339	A/chicken/Nigeria/08RS848-44/2006	2.2	Genbank	NO
CY048347	A/chicken/Nigeria/08RS848-45/2006	2.2	Genbank	NO
CY048355	A/chicken/Nigeria/08RS848-47/2006	2.2	Genbank	NO
CY048363	A/chicken/Nigeria/08RS848-5/2006	2.2	Genbank	NO
CY048371	A/chicken/Nigeria/08RS848-50/2006	2.2	Genbank	NO
CY048379	A/chicken/Nigeria/08RS848-52/2006	2.2	Genbank	NO
CY048387	A/chicken/Nigeria/08RS848-54/2006	2.2	Genbank	NO
CY048395	A/goose/Nigeria/08RS848-56/2007	2.2	Genbank	NO
CY048403	A/chicken/Nigeria/08RS848-58/2007	2.2	Genbank	NO
CY048411	A/chicken/Nigeria/08RS848-59/2007	2.2	Genbank	NO
CY048427	A/chicken/Nigeria/08RS848-60/2007	2.2	Genbank	NO
CY048435	A/turkey/Nigeria/08RS848-61/2007	2.2	Genbank	NO
CY048443	A/water_fowl/Nigeria/08RS848-66/2007	2.2	Genbank	NO
CY048451	A/chicken/Nigeria/08RS848-67/2007	2.2	Genbank	NO
CY048459	A/chicken/Nigeria/08RS848-68/2007	2.2	Genbank	NO
CY048467	A/chicken/Nigeria/08RS848-7/2006	2.2	Genbank	NO
CY048475	A/chicken/Nigeria/08RS848-70/2007	2.2	Genbank	NO
CY048491	A/guinea_fowl/Nigeria/08RS848-72/2007	2.2	Genbank	NO
CY048499	A/chicken/Nigeria/08RS848-74/2007	2.2	Genbank	NO
CY048507	A/chicken/Nigeria/08RS848-75/2007	2.2	Genbank	NO
CY048515	A/chicken/Nigeria/08RS848-76/2007	2.2	Genbank	NO
CY048523	A/chicken/Nigeria/08RS848-77/2007	2.2	Genbank	NO
CY048531	A/guinea_fowl/Nigeria/08RS848-78/2007	2.2	Genbank	NO
CY048539	A/chicken/Nigeria/08RS848-8/2006	2.2.1	Genbank	NO
CY048547	A/chicken/Nigeria/08RS848-82/2007	2.2	Genbank	NO
CY048563	A/ostrich/Nigeria/08RS848-84/2007	2.2	Genbank	NO
CY048579	A/chicken/Nigeria/08RS848-9/2006	2.2	Genbank	NO
CY048587	A/chicken/Nigeria/08RS848-90/2007	2.2	Genbank	NO
CY048595	A/chicken/Nigeria/08RS848-91/2007	2.2	Genbank	NO
CY048603	A/chicken/Nigeria/08RS848-92/2007	2.2	Genbank	NO
CY048611	A/chicken/Nigeria/08RS848-93/2007	2.2	Genbank	NO
CY048627	A/chicken/Nigeria/08RS848-96/2007	2.2	Genbank	NO
CY048643	A/chicken/Nigeria/08RS848-99/2007	2.2	Genbank	NO
CY055191	A/turkey/Egypt/7/2007	2.2.1	Genbank	NO
CY061294	A/chicken/West_Bengal/239020/2010	2.2.2	Genbank	YES
CY061552	A/chicken/Egypt/1/2008	2.2.1.1	Genbank	YES
CY062439	A/Egypt/7021-NAMRU3/2006	2.2.1	Genbank	NO
CY062442	A/Egypt/10217-NAMRU3/2007	2.2.1	Genbank	NO
CY062444	A/Egypt/N04830/2009	2.2.1	Genbank	NO
CY062447	A/Egypt/N05912/2009	2.2.1	Genbank	NO
CY062449	A/Egypt/N07392/2009	2.2.1	Genbank	NO
CY062453	A/Egypt/N08835/2009	2.2.1	Genbank	NO
CY062455	A/Egypt/N09174/2009	2.2.1	Genbank	NO
CY062457	A/Egypt/N09539/2009	2.2.1	Genbank	NO
CY062462	A/Egypt/N15262/2009	2.2.1	Genbank	NO
CY062464	A/Egypt/N00269/2010	2.2.1	Genbank	NO
CY062466	A/Egypt/N00270/2010	2.2.1	Genbank	NO
CY062468	A/Egypt/N01360/2010	2.2.1	Genbank	NO
CY062470	A/Egypt/N01644/2010	2.2.1	Genbank	NO
CY062472	A/Egypt/N01982/2010	2.2.1	Genbank	NO
CY062474	A/Egypt/N02038/2010	2.2.1	Genbank	NO
CY062478	A/Egypt/N02554/2010	2.2.1	Genbank	NO
CY062482	A/Egypt/N03071/2010	2.2.1	Genbank	NO
CY062484	A/Egypt/N03072/2010	2.2.1	Genbank	NO
CY062486	A/Egypt/N04434/2010	2.2.1	Genbank	NO
CY062601	A/chicken/Egypt/18-H/2009	2.2.1.1a	Genbank	YES
CY062602	A/chicken/Egypt/20-16/2009	2.2.1.1a	Genbank	YES
CY062603	A/chicken/Egypt/33-1/2008	2.2.1.1	Genbank	YES
CY062604	A/chicken/Egypt/34-2/2008	2.2.1.1	Genbank	YES
CY062605	A/chicken/Egypt/35-3/2008	2.2.1.1	Genbank	YES
CY062606	A/chicken/Egypt/36-4/2008	2.2.1.1	Genbank	YES
CY062607	A/chicken/Egypt/37-1/2008	2.2.1.1	Genbank	YES
CY062608	A/chicken/Egypt/38-2/2008	2.2.1.1	Genbank	YES
CY062609	A/chicken/Egypt/6-A/2010	2.2.1.1a	Genbank	YES
CY062610	A/chicken/Egypt/8-C/2010	2.2.1.1a	Genbank	YES
CY063318	A/great_crested-grebe/Qinghai/1/2009	2.3.2.1c	Genbank	YES
CY063473	A/chicken/Bhutan/248009/2010	2.2.2.1	Genbank	YES
CY063481	A/chicken/Bhutan/248015/2010	2.2.2.1	Genbank	YES
CY063860	A/Cygnus_olor/Caspian_Sea/2006	2.2	Genbank	NO
CY066004	A/chicken/Bhutan/248006/2010	2.2.2.1	Genbank	YES
CY068896	A/chicken/Pakistan/NARC-228/2006	2.2	Genbank	NO
CY068898	A/chicken/Pakistan/SPVC-15/2008	2.2	Genbank	NO
CY068902	A/chicken/Pakistan/SPVC-20/2008	2.2	Genbank	NO
CY068904	A/chicken/Pakistan/SPVC-5/2007	2.2	Genbank	NO
CY068908	A/chicken/Pakistan/SPVC-7/2008	2.2	Genbank	NO
CY068910	A/chicken/Pakistan/SPVC-8/2007	2.2	Genbank	NO
CY068912	A/chicken/Pakistan/SPVC-8/2008	2.2	Genbank	NO
CY069605	A/Thailand/WRAIR1723H/2004	1	Genbank	NO
CY080363	A/chicken/West_Bengal/155508/2009	2.2.2.1	Genbank	YES
CY080371	A/chicken/West_Bengal/174881/2009	2.2.2	Genbank	YES
CY080379	A/chicken/West_Bengal/81537/2008	2.2.2	Genbank	YES
CY080387	A/chicken/West_Bengal/82583/2008	2.2.2	Genbank	YES
CY080395	A/chicken/West_Bengal/83098/2008	2.2.2	Genbank	YES
CY081026	A/chicken/Vietnam/1/2010	1.1.1	Genbank	YES
CY081027	A/duck/Vietnam/1/2010	1.1.2	Genbank	YES
CY081028	A/duck/Vietnam/2/2010	1.1.1	Genbank	YES
CY081029	A/duck/Vietnam/3/2010	1.1.1	Genbank	YES
CY081030	A/duck/Vietnam/4/2010	1.1.1	Genbank	YES
CY081032	A/chicken/Vietnam/2/2010	1.1.2	Genbank	YES
CY081033	A/duck/Vietnam/8/2010	1.1.1	Genbank	YES
CY081034	A/duck/Vietnam/7/2010	1.1.2	Genbank	YES
CY081035	A/chicken/Vietnam/4/2010	1.1.1	Genbank	YES
CY081036	A/quail/Vietnam/1/2010	1.1.1	Genbank	YES
CY081037	A/chicken/Vietnam/5/2010	1.1.1	Genbank	YES
CY081038	A/chicken/Vietnam/3/2010	1.1.1	Genbank	YES
CY081040	A/duck/Vietnam/10/2010	1.1.1	Genbank	YES
CY088769	A/Bangladesh/3233/2011	2.2.2.1	Genbank	YES
CY089413	A/duck/India/02AF1/2011	2.3.2.1a	Genbank	YES
CY089468	A/chicken/India/CA0303/2011	2.3.2.1a	Genbank	YES
CY089470	A/chicken/India/CL03485/2011	2.3.2.1a	Genbank	YES
CY089472	A/chicken/India/CA0301/2011	2.3.2.1a	Genbank	YES
CY089474	A/chicken/India/CA0302/2011	2.3.2.1a	Genbank	YES
CY090108	A/chicken/India/100071/2008	2.2.2	Genbank	YES
CY090116	A/chicken/India/241272/2010	2.2.2	Genbank	YES
CY090124	A/chicken/India/81766/2008	2.2.2	Genbank	YES
CY091774	A/chicken/Denpasar/BBVD-145/2007	2.1.3.2	Genbank	YES
CY091775	A/chicken/Denpasar/BBVD-182/2007	2.1.1	Genbank	NO
CY091776	A/chicken/Denpasar/BBVD-291/2007	2.1.3.2	Genbank	YES
CY091777	A/chicken/Denpasar/BBVD-331/2007	2.1.3	Genbank	NO
CY091778	A/chicken/Denpasar/BBVD-430/2007	2.1.3.2	Genbank	YES
CY091779	A/chicken/Denpasar/BBVD-435/2007	2.1.3	Genbank	NO
CY091780	A/chicken/Denpasar/BBVD-456/2007	2.1.1	Genbank	NO
CY091781	A/peaceful_dove/Denpasar/BBVD-480/2007	2.1.3.2	Genbank	YES
CY091782	A/chicken/Denpasar/BBVD-494/2007	2.1.3.2	Genbank	YES
CY091783	A/chicken/Denpasar/BBVD-509/2007	2.1.3	Genbank	NO
CY091784	A/chicken/Denpasar/BBVD-560/2007	2.1.3	Genbank	NO
CY091785	A/chicken/Gianyar/BBVD-458/2007	2.1.3.2	Genbank	YES
CY091786	A/chicken/Gianyar/BBVD-687/2007	2.1.3	Genbank	NO
CY091787	A/chicken/Gianyar/BBVD-429/2007	2.1.3.2	Genbank	YES
CY091788	A/chicken/Flores_Timur/BBVD-256/2007	2.1.3.2	Genbank	YES
CY091789	A/chicken/Buleleng/BBVD-545b/2007	2.1.3	Genbank	NO
CY091790	A/chicken/Ampenan/BBVD-282/2007	2.1.1	Genbank	NO
CY091791	A/chicken/Tabanan/BBVD-107/2007	2.1.1	Genbank	NO
CY091792	A/chicken/Tabanan/BBVD-142/2007	2.1.1	Genbank	NO
CY091793	A/chicken/Tabanan/BBVD-339/2007	2.1.3.2	Genbank	YES
CY091794	A/chicken/Tabanan/BBVD-461/2007	2.1.3.2	Genbank	YES
CY091795	A/chicken/Tabanan/BBVD-307/2007	2.1.3	Genbank	NO
CY091796	A/chicken/Bangli/BBVD-343/2007	2.1.3.2	Genbank	YES
CY091797	A/chicken/Bangli/BBVD-245/2007	2.1.3	Genbank	NO
CY091799	A/chicken/Bangli/BBVD-387ab/2007	2.1.3.2	Genbank	YES
CY091800	A/chicken/Bangli/BBVD-555ab/2007	2.1.3.2	Genbank	YES
CY091801	A/chicken/Bangli/BBVD-562/2007	2.1.3	Genbank	NO
CY091802	A/chicken/Bangli/BBVD-563/2007	2.1.3.2	Genbank	YES
CY091803	A/chicken/Bangli/BBVD-575/2007	2.1.3	Genbank	NO
CY091804	A/chicken/Jembrana/BBVD-273/2007	2.1.3.2	Genbank	YES
CY091806	A/chicken/Klungkung/BBVD-225/2007	2.1.3.2	Genbank	YES
CY091807	A/chicken/Klungkung/BBVD-279/2007	2.1.3	Genbank	NO
CY091809	A/chicken/Klungkung/BBVD-455/2007	2.1.3.2	Genbank	YES
CY091810	A/chicken/Klungkung/BBVD-484/2007	2.1.3.2	Genbank	YES
CY091811	A/chicken/Badung/BBVD-175/2007	2.1.3.2	Genbank	YES
CY091815	A/chicken/Badung/BBVD-277/2007	2.1.3	Genbank	NO
CY091816	A/chicken/Badung/BBVD-288/2007	2.1.3	Genbank	NO
CY091817	A/chicken/Badung/BBVD-302/2007	2.1.1	Genbank	NO
CY091819	A/chicken/Badung/BBVD-328/2007	2.1.3	Genbank	NO
CY091820	A/chicken/Badung/BBVD-342/2007	2.1.3	Genbank	NO
CY091822	A/chicken/Badung/BBVD-532/2007	2.1.3.2	Genbank	YES
CY091823	A/chicken/Jembrana/BBVD-300/2006	2.1.3	Genbank	NO
CY091859	A/duck/Bantul/BBVW-224-24466/2007	2.1.3.2	Genbank	YES
CY091860	A/duck/Bantul/BBVW-358-24381/2007	2.1.3.2	Genbank	YES
CY091862	A/duck/Sleman/BBVW-379-34423/2007	2.1.3.2	Genbank	YES
CY091863	A/duck/Sleman/BBVW-598-32226/2007	2.1.3.2	Genbank	YES
CY091865	A/duck/Sleman/BBVW-598-32237/2007	2.1.3.2	Genbank	YES
CY091867	A/duck/Magelang/BBVW-604-44401/2007	2.1.3.2	Genbank	YES
CY091870	A/duck/Bantul/BBVW-387-23310/2007	2.1.3	Genbank	NO
CY091874	A/chicken/Bantul/BBVW-446-24454/2007	2.1.3.2	Genbank	YES
CY091878	A/chicken/Bantul/BBVW-446-24456/2007	2.1.3.2	Genbank	YES
CY091880	A/chicken/Kulon_Progo/BBVW-453-11051/2007	2.1.3.2	Genbank	YES
CY091887	A/chicken/Bantul/BBVW-482-22233/2007	2.1.3.2	Genbank	YES
CY091889	A/chicken/Sleman/BBVW-493-214/2007	2.1.3.2	Genbank	YES
CY091893	A/duck/Sleman/BBVW-599-33289/2007	2.1.3.2	Genbank	YES
CY091895	A/chicken/Kulon_Progo/BBVW-610-11019/2007	2.1.3.2	Genbank	YES
CY091896	A/chicken/Kulon_Progo/BBVW-610-11020/2007	2.1.3.2	Genbank	YES
CY091897	A/duck/Kulon_Progo/BBVW-618-11001/2007	2.1.3.2	Genbank	YES
CY091905	A/chicken/Magelang/BBVW-662-762/2007	2.1.3.2	Genbank	YES
CY091906	A/chicken/Magelang/BBVW-662-762A/2007	2.1.3.2	Genbank	YES
CY091907	A/chicken/Magelang/BBVW-662-763/2007	2.1.3.2	Genbank	YES
CY091908	A/chicken/Magelang/BBVW-662-764/2007	2.1.3.2	Genbank	YES
CY091910	A/chicken/Sleman/BBVW-663-55/2007	2.1.3.2	Genbank	YES
CY091911	A/chicken/Kulon_Progo/BBVW-667-601/2007	2.1.3.2	Genbank	YES
CY091913	A/chicken/Kulon_Progo/BBVW-667-605/2007	2.1.3.2	Genbank	YES
CY091921	A/duck/Bantul/BBVW-678-2D403/2007	2.1.3.2	Genbank	YES
CY091942	A/chicken/Kulon_Progo/BBVW-822-545/2007	2.1.3.2	Genbank	YES
CY091943	A/chicken/Kulon_Progo/BBVW-855-633/2007	2.1.3.2	Genbank	YES
CY091944	A/chicken/Kulon_Progo/BBVW-922-511/2007	2.1.3.2	Genbank	YES
CY091946	A/duck/Bantul/BBVW-949-2D362/2007	2.1.3.2	Genbank	YES
CY091949	A/duck/Sleman/BBVW-1003-34368/2007	2.1.1	Genbank	NO
CY091951	A/duck/Bantul/BBVW-1005-24442/2007	2.1.3.2	Genbank	YES
CY091953	A/duck/Magelang/BBVW-24-44380/2008	2.1.3.2	Genbank	YES
CY091955	A/chicken/Sleman/BBVW-27-91/2008	2.1.3.2	Genbank	YES
CY091964	A/duck/Bantul/BBVW-78-22210/2008	2.1.3.2	Genbank	YES
CY094799	A/chicken/Vietnam/945/2004	1	Genbank	NO
CY094807	A/chicken/Vietnam/949B/2004	1	Genbank	NO
CY094815	A/chicken/Vietnam/NCVD10/2005	1	Genbank	NO
CY095680	A/chicken/Viet_Nam/TMU004/2008	2.3.4.3	Genbank	NO
CY095683	A/duck/Viet_Nam/TMU005/2008	2.3.4.3	Genbank	NO
CY095686	A/chicken/Viet_Nam/TMU007/2008	2.3.4.2	Genbank	NO
CY095689	A/chicken/Viet_Nam/TMU009/2008	2.3.2.1	Genbank	YES
CY095692	A/duck/Viet_Nam/TMU017/2009	2.3.4.1	Genbank	NO
CY095695	A/duck/Viet_Nam/TMU021/2009	2.3.4.1	Genbank	NO
CY095698	A/duck/Viet_Nam/TMU022/2009	2.3.4.1	Genbank	NO
CY095701	A/chicken/Viet_Nam/TMU025/2009	2.3.4.1	Genbank	NO
CY095704	A/duck/Viet_Nam/TMU026/2009	2.3.4.1	Genbank	NO
CY098291	A/herring_gull/Mongolia/833T/2009	2.3.2.1c	Genbank	YES
CY098292	A/tundra_swan/Mongolia/1T/2010	2.3.2.1c	Genbank	YES
CY098297	A/chicken/Lao/LH1/2010	2.3.4.1	Genbank	NO
CY098304	A/chicken/Lao/LH2/2010	2.3.4.1	Genbank	NO
CY098309	A/duck/Lao/6/2010	2.3.4.2	Genbank	NO
CY098325	A/duck/Lao/9/2010	2.3.4.2	Genbank	NO
CY098331	A/duck/Lao/19/2010	2.3.4.1	Genbank	NO
CY098337	A/duck/Lao/463/2010	2.3.2.1c	Genbank	YES
CY098358	A/duck/Lao/567/2010	2.3.4.1	Genbank	NO
CY098366	A/duck/Lao/670/2010	2.3.4.2	Genbank	NO
CY098382	A/duck/Lao/961/2010	2.3.4.2	Genbank	NO
CY098405	A/duck/Lao/968/2010	2.3.4.2	Genbank	NO
CY098420	A/environment/Lao/977/2010	2.3.4.2	Genbank	NO
CY098460	A/duck/Lao/987/2010	2.3.4.2	Genbank	NO
CY098603	A/Sichuan/2/2006	2.3.4	Genbank	NO
CY098641	A/Hubei/1/2006	2.3.4	Genbank	NO
CY098648	A/Sichuan/3/2006	2.3.4	Genbank	NO
CY098668	A/Anhui/1/2006	2.3.4	Genbank	NO
CY098681	A/Anhui/1/2007	2.3.4	Genbank	NO
CY098688	A/Hunan/1/2008	2.3.4	Genbank	NO
CY098695	A/Guangxi/1/2008	2.3.4.3	Genbank	NO
CY098702	A/Guangdong/1/2008	2.3.4	Genbank	NO
CY098709	A/Beijing/1/2009	2.3.4	Genbank	NO
CY098716	A/Shandong/1/2009	2.3.4	Genbank	NO
CY098723	A/Hunan/1/2009	2.3.4.1	Genbank	NO
CY098730	A/Xinjiang/1/2009	2.3.4	Genbank	NO
CY098737	A/Guizhou/1/2009	2.3.4.1	Genbank	NO
CY098751	A/Hunan/2/2009	2.3.4.1	Genbank	NO
CY098758	A/Hubei/1/2010	2.3.2.1a	Genbank	YES
CY098766	A/water/Hebei/1/2009	2.3.4	Genbank	NO
CY098790	A/duck_feces/Hebei/5/2009	2.3.4	Genbank	NO
CY098798	A/environment/Guizhou/2/2009	2.3.4.2	Genbank	NO
CY098806	A/environment/Guizhou/4/2009	2.3.4.2	Genbank	NO
CY098830	A/water/Xinjiang/3/2009	2.3.4	Genbank	NO
CY098838	A/environment/Xinjiang/6/2009	2.3.4	Genbank	NO
CY098845	A/water/Hunan/3/2009	2.3.4	Genbank	NO
CY098853	A/water/Hunan/7/2009	2.3.2.1	Genbank	YES
CY099578	A/duck/Egypt/M2583A/2010	2.2.1	Genbank	NO
CY099579	A/chicken/Egypt/Q1995D/2010	2.2.1.1a	Genbank	YES
CY099580	A/duck/Egypt/M2583D/2010	2.2.1	Genbank	NO
CY099581	A/duck/Egypt/Q2645C/2010	2.2.1	Genbank	NO
CY099582	A/chicken/Egypt/M2773A/2011	2.2.1	Genbank	NO
CY099583	A/goose/Egypt/M2788A/2011	2.2.1	Genbank	NO
CY099586	A/duck/Egypt/M3075B/2011	2.2.1	Genbank	NO
CY099587	A/chicken/Egypt/S3280B/2011	2.2.1	Genbank	NO
CY099588	A/chicken/Egypt/S3280D/2011	2.2.1	Genbank	NO
CY099592	A/chicken/Egypt/S2938A/2011	2.2.1	Genbank	NO
CY103943	A/swan/England/AV26-68/2008	2.2	Genbank	NO
CY103963	A/swan/England/AV56-489/2008	2.2	Genbank	NO
CY103964	A/Canada_goose/England/AV578-8276/2008	2.2	Genbank	NO
CY105894	A/chicken/Ukraine/AV453/2008	2.2	Genbank	NO
CY105895	A/turkey/Turkey/TR67Merkez2/2008	2.2	Genbank	NO
CY107843	A/Canada_goose/Germany/R71/2006	2.2	Genbank	NO
CY107851	A/duck/Viet_Nam/TG24-01/2005	1	Genbank	NO
CY110854	A/common_buzzard/Bulgaria/38WB/2010	2.3.2.1c	Genbank	YES
CY116654	A/ferret/Indonesia/5-F1/2005	2.1.3.2	Genbank	YES
CY116662	A/ferret/Indonesia/5-F2/2005	2.1.3.2	Genbank	YES
CY125961	A/duck/El_Fayoum/CAI9/2010	2.2.1.1a	Genbank	YES
CY125969	A/duck/Qalubia/CAI11/2010	2.2.1.1a	Genbank	YES
CY125985	A/chicken/Sharkia/CAI16/2009	2.2.1.1	Genbank	YES
CY126010	A/chicken/Sharkia/CAI27/2009	2.2.1.1	Genbank	YES
CY126026	A/chicken/Menofia/CAI29/2009	2.2.1.1	Genbank	YES
CY126034	A/chicken/Menofia/CAI30/2010	2.2.1.1	Genbank	YES
CY126049	A/chicken/Menofia/CAI34/2010	2.2.1.1	Genbank	YES
CY126081	A/chicken/Menofia/CAI43/2009	2.2.1.1	Genbank	YES
CY126104	A/chicken/Sharkia/CAI3/2009	2.2.1.1a	Genbank	YES
CY126112	A/chicken/Qalubia/CAI5/2008	2.2.1.1	Genbank	YES
CY126144	A/chicken/Menofia/CAI10/2010	2.2.1.1a	Genbank	YES
CY126152	A/chicken/Qalubia/CAI12/2008	2.2.1.1	Genbank	YES
CY126176	A/chicken/Giza/CAI17/2009	2.2.1.1	Genbank	YES
CY126192	A/chicken/Qalubia/CAI20/2008	2.2.1.1	Genbank	YES
CY126240	A/chicken/Menofia/CAI35/2010	2.2.1.1a	Genbank	YES
CY126248	A/chicken/Menofia/CAI36/2010	2.2.1.1a	Genbank	YES
DQ003215	A/chicken/Jiande/1218/2001	0	Genbank	NO
DQ017270	A/chicken/Kamphaengphet-2-01/2004	1	Genbank	NO
DQ017271	A/chicken/Nakornsawan/2-04/2004	1	Genbank	NO
DQ017272	A/duck/Phitsanulok-2-01/2004	1	Genbank	NO
DQ017273	A/duck/Nakornsawan-2-01/2004	1	Genbank	NO
DQ017274	A/chicken/Kamphaengphet-2-03/2004	1	Genbank	NO
DQ017275	A/chicken/Kamphaengphet-2-06/2004	1	Genbank	NO
DQ017276	A/chicken/Sukhothai-2-02/2004	1	Genbank	NO
DQ017277	A/chicken/Sukhothai-2-01/2004	1	Genbank	NO
DQ017278	A/chicken/Uthaithani-2-05/2004	1	Genbank	NO
DQ017279	A/chicken/Uttaradit-2-03/2004	1	Genbank	NO
DQ017280	A/little_cuckoo-dove/Tak-2-01/2004	1	Genbank	NO
DQ017281	A/chicken/Uttaradit-2-01/2004	1	Genbank	NO
DQ017282	A/chicken/Uttaradit-2-02/2004	1	Genbank	NO
DQ017283	A/chicken/Phitsanulok-2-03/2004	1	Genbank	NO
DQ017286	A/duck/Phitsanulok-2-02/2004	1	Genbank	NO
DQ017287	A/chicken/Uthaithani-2-04/2004	1	Genbank	NO
DQ017288	A/duck/Uthaithani-2-01/2004	1	Genbank	NO
DQ017289	A/chicken/Uthaithani-2-03/2004	1	Genbank	NO
DQ017290	A/chicken/Nakornsawan/2-01/2004	1	Genbank	NO
DQ017291	A/chicken/Phitsanulok-2-04/2004	1	Genbank	NO
DQ017293	A/chicken/Uthaithani-2-02/2004	1	Genbank	NO
DQ017294	A/chicken/Nakornsawan/2-05/2004	1	Genbank	NO
DQ017295	A/chicken/Phitsanulok-2-02/2004	1	Genbank	NO
DQ017296	A/chicken/Uthaithani-2-01/2004	1	Genbank	NO
DQ017297	A/chicken/Kamphaengphet-2-05/2004	1	Genbank	NO
DQ017298	A/chicken/Phitsanulok-2-01/2004	1	Genbank	NO
DQ017299	A/chicken/Phetchabun-2-01/2004	1	Genbank	NO
DQ017300	A/duck/Nakornsawan-2-02/2004	1	Genbank	NO
DQ017301	A/chicken/Nakornsawan/2-02/2004	1	Genbank	NO
DQ017302	A/chicken/Nakornsawan/2-06/2004	1	Genbank	NO
DQ017304	A/chicken/Kamphaengphet-2-04/2004	1	Genbank	NO
DQ017306	A/chicken/Nakornsawan/2-03/2004	1	Genbank	NO
DQ017307	A/chicken/Nakornsawan/2-07/2004	1	Genbank	NO
DQ017308	A/chicken/Kamphaengphet-2-02/2004	1	Genbank	NO
DQ023145	A/chicken/China/1/02	0	Genbank	NO
DQ080022	A/chicken/Henan/01/2004	5-6-like	Genbank	NO
DQ083550	A/chicken/Suphanburi/Thailand/CU-1/04	1	Genbank	NO
DQ083552	A/crow/Bangkok/Thailand/CU-4/04	1	Genbank	NO
DQ083553	A/duck/Chonburi/Thailand/CU-5/04	1	Genbank	NO
DQ083555	A/chicken/Chonburi/Thailand/CU-7/04	1	Genbank	NO
DQ083556	A/chicken/Prachinburi/Thailand/CU-8/2004	1	Genbank	NO
DQ083557	A/chicken/Suphanburi/Thailand/CU-9/04	1	Genbank	NO
DQ083558	A/chicken/Chachoengsao/Thailand/CU-10/04	1	Genbank	NO
DQ083559	A/chicken/Chachoengsao/Thailand/CU-11/04	1	Genbank	NO
DQ083560	A/chicken/Nakhon_Sawan/Thailand/CU-12/04	1	Genbank	NO
DQ083561	A/chicken/Nakhon_Sawan/Thailand/CU-13/04	1	Genbank	NO
DQ083562	A/chicken/Nakhon_Pathom/Thailand/CU-14/04	1	Genbank	NO
DQ083563	A/crow/Bangkok/Thailand/CU-15/04	1	Genbank	NO
DQ083565	A/chicken/Saraburi/Thailand/CU-17/2004	1	Genbank	NO
DQ083566	A/Kalji_Pheasant/Bangkok/Thailand/CU-18/04	1	Genbank	NO
DQ083567	A/ostrich/Samut_Prakan/Thailand/CU-19/04	1	Genbank	NO
DQ083568	A/chicken/Bangkok/Thailand/CU-20/04	1	Genbank	NO
DQ083569	A/chicken/Ayutthaya/Thailand/CU-24/04	1	Genbank	NO
DQ083571	A/rollers/Bangkok/Thailand/CU-26/04	1	Genbank	NO
DQ083572	A/chicken/Saraburi/Thailand/CU-27/2004	1	Genbank	NO
DQ083574	A/ostrich/Samut_Prakan/Thailand/CU-31/04	1	Genbank	NO
DQ083575	A/crow/Bangkok/Thailand/CU-35/04	1	Genbank	NO
DQ083576	A/chicken/Lopburi/Thailand/CU-38/04	1	Genbank	NO
DQ083577	A/chicken/Nakhon_Sawan/Thailand/CU-39/04	1	Genbank	NO
DQ083578	A/chicken/Ratchaburi/Thailand/CU-68/2004	1	Genbank	NO
DQ083579	A/duck/Nakhon_Pathom/Thailand/CU-71/04	1	Genbank	NO
DQ083580	A/chicken/Chonburi/Thailand/CU-73/04	1	Genbank	NO
DQ083581	A/duck/Saraburi/Thailand/CU-74/04	1	Genbank	NO
DQ083582	A/chicken/Prachinburi/Thailand/CU-104/04	1	Genbank	NO
DQ095614	A/Great_black-headed_gull/Qinghai/2/2005	2.2	Genbank	NO
DQ095615	A/Bar-headed_goose/Qinghai/60/05	2.2	Genbank	NO
DQ095616	A/Brown-headed_Gull/Qinghai/3/05	2.2	Genbank	NO
DQ095622	A/Bar-headed_goose/Qinghai/65/05	2.2	Genbank	NO
DQ095624	A/chicken/Yunnan/447/05	2.4	Genbank	NO
DQ095626	A/chicken/Shantou/810/05	2.3.2	Genbank	NO
DQ095627	A/Quail/Shantou/911/05	2.3.2	Genbank	NO
DQ095628	A/goose/Shantou/1621/05	9	Genbank	NO
DQ095629	A/duck/Fujian/1734/05	2.3.4	Genbank	NO
DQ099755	A/chicken/Viet_Nam/TN-025/2004	1	Genbank	NO
DQ099756	A/duck/Viet_Nam/TG-007A/2004	1	Genbank	NO
DQ099760	A/chicken/Viet_Nam/LD-080/2004	1	Genbank	NO
DQ100554	A/black-headed_goose/Qinghai/1/2005	2.2	Genbank	NO
DQ100555	A/black-headed_goose/Qinghai/2/2005	2.2	Genbank	NO
DQ100556	A/black-headed_gull/Qinghai/1/2005	2.2	Genbank	NO
DQ100557	A/Great_black_headed_gull/Qinghai/1/2005	2.2	Genbank	NO
DQ137873	A/bar-headed_goose/Qinghai/0510/05	2.2	Genbank	NO
DQ153251	A/chicken/Thailand/Kamphaengphet-3-01/2005	1	Genbank	NO
DQ153252	A/chicken/Thailand/Kamphaengphet-3-02/2005	1	Genbank	NO
DQ188905	A/babbler/Fujian/320/04	6	Genbank	NO
DQ188906	A/black_bulbul/Fujian/439/04	6	Genbank	NO
DQ188907	A/wild_duck/Shanghai/59/04	2.5	Genbank	NO
DQ201829	A/goose/Huadong/1/2000	0	Genbank	NO
DQ211922	A/chicken/jiyuan/1/03	2.4	Genbank	NO
DQ211923	A/chicken/zhengzhou/1/02	2.4	Genbank	NO
DQ211924	A/chicken/zhoukou/2/02	0	Genbank	NO
DQ212792	A/goose/Novosibirsk/4/2005	2.2	Genbank	NO
DQ230521	A/grebe/Novosibirsk/29/2005	2.2	Genbank	NO
DQ230522	A/duck/Novosibirsk/56/2005	2.2	Genbank	NO
DQ231240	A/turkey/Suzdalka/Nov-01/05	2.2	Genbank	NO
DQ236077	A/cat/Thailand/KU-02/04	1	Genbank	NO
DQ236085	A/pigeon/Thailand/KU-03/04	1	Genbank	NO
DQ251796	A/chicken/Thailand/Kamphaengphet-3-03/2005	1	Genbank	NO
DQ251797	A/chicken/Thailand/Kamphaengphet-3-04/2005	1	Genbank	NO
DQ251798	A/chicken/Thailand/Kamphaengphet-3-05/2005	1	Genbank	NO
DQ251799	A/chicken/Thailand/Kamphaengphet-3-06/2005	1	Genbank	NO
DQ251800	A/chicken/Thailand/Kamphaengphet-3-07/2005	1	Genbank	NO
DQ279301	A/chicken/Tula/10/2005	2.2	Genbank	NO
DQ320137	A/swan/Astrakhan/1/2005	2.2	Genbank	NO
DQ320875	A/duck/Fujian/897/2005	9	Genbank	NO
DQ320876	A/chicken/Fujian/1042/2005	9	Genbank	NO
DQ320877	A/duck/Guangxi/351/2004	2.3.2	Genbank	NO
DQ320879	A/duck/Guangxi/668/2004	5	Genbank	NO
DQ320880	A/goose/Guangxi/914/2004	5	Genbank	NO
DQ320881	A/goose/Guangxi/1097/2004	5	Genbank	NO
DQ320882	A/goose/Guangxi/1198/2004	5	Genbank	NO
DQ320884	A/duck/Guangxi/1378/2004	5	Genbank	NO
DQ320885	A/duck/Guangxi/1586/2004	5	Genbank	NO
DQ320886	A/duck/Guangxi/1681/2004	5	Genbank	NO
DQ320887	A/duck/Guangxi/1793/2004	5	Genbank	NO
DQ320888	A/goose/Guangxi/1832/2004	5	Genbank	NO
DQ320889	A/goose/Guangxi/2112/2004	5	Genbank	NO
DQ320890	A/duck/Guangxi/2291/2004	5	Genbank	NO
DQ320891	A/goose/Guangxi/2383/2004	5	Genbank	NO
DQ320892	A/duck/Guangxi/2396/2004	5	Genbank	NO
DQ320893	A/chicken/Guangxi/2439/2004	5	Genbank	NO
DQ320894	A/chicken/Guangxi/2448/2004	2.3.2	Genbank	NO
DQ320895	A/chicken/Guangxi/2461/2004	2.3.2	Genbank	NO
DQ320896	A/goose/Guangxi/345/2005	2.3.2	Genbank	NO
DQ320897	A/quail/Guangxi/575/2005	2.3.2	Genbank	NO
DQ320898	A/chicken/Guangxi/604/2005	2.3.2	Genbank	NO
DQ320899	A/duck/Guangxi/793/2005	2.3.2	Genbank	NO
DQ320900	A/duck/Guangxi/951/2005	2.3.2	Genbank	NO
DQ320901	A/duck/Guangzhou/20/2005	9	Genbank	NO
DQ320902	A/duck/Hunan/127/2005	2.3.1	Genbank	NO
DQ320903	A/duck/Hunan/139/2005	2.3.1	Genbank	NO
DQ320904	A/duck/Hunan/149/2005	2.3.1	Genbank	NO
DQ320905	A/duck/Hunan/152/2005	2.3.1	Genbank	NO
DQ320906	A/duck/Hunan/157/2005	2.3.1	Genbank	NO
DQ320910	A/chicken/Hunan/999/2005	2.3.1	Genbank	NO
DQ320911	A/duck/Hunan/1265/2005	2.3.2	Genbank	NO
DQ320912	A/duck/Hunan/1608/2005	2.3.2	Genbank	NO
DQ320914	A/duck/Shantou/4610/2003	8-9-like	Genbank	NO
DQ320915	A/goose/Shantou/2216/2005	9	Genbank	NO
DQ320916	A/migratory_duck/Jiangxi/1653/2005	9	Genbank	NO
DQ320919	A/migratory_duck/Jiangxi/2136/2005	2.2	Genbank	NO
DQ320920	A/migratory_duck/Jiangxi/2295/2005	2.2	Genbank	NO
DQ320923	A/grey_heron/Hong_Kong/728/2004	2.3.2	Genbank	NO
DQ320924	A/grey_heron/Hong_Kong/837/2004	2.3.2	Genbank	NO
DQ320925	A/Chinese_pond_heron/Hong_Kong/18/2005	2.3.2	Genbank	NO
DQ320926	A/chicken/Hong_Kong/3123.1/2002	1	Genbank	NO
DQ320927	A/chicken/Hong_Kong/86.3/2002	8	Genbank	NO
DQ320928	A/chicken/Salatiga/BBVet-I/2005	2.1.2	Genbank	NO
DQ320929	A/chicken/Wonosobo/BPPV4/2003	2.1.1	Genbank	NO
DQ320931	A/chicken/Kulon_Progo/BBVet-XII-1/2004	2.1.1	Genbank	NO
DQ320933	A/chicken/Wajo/BBVM/2005	2.1.3.1	Genbank	NO
DQ320934	A/chicken/Malaysia/5858/2004	1	Genbank	NO
DQ320935	A/quail/Malaysia/6309/2004	1	Genbank	NO
DQ320936	A/duck/Vietnam/S654/2005	1	Genbank	NO
DQ320937	A/chicken/Vietnam/DT171/2004	1	Genbank	NO
DQ320938	A/chicken/Vietnam/27/2003	1	Genbank	NO
DQ320939	A/duck/Vietnam/568/2005	2.3.2	Genbank	NO
DQ323672	A/chicken/Kurgan/3/2005	2.2	Genbank	NO
DQ334760	A/chicken/Thailand/Kanchanaburi/CK-160/2005	1	Genbank	NO
DQ334768	A/quail/Thailand/Nakhon_Pathom/QA-161/2005	1	Genbank	NO
DQ334776	A/chicken/Thailand/Nontaburi/CK-162/2005	1	Genbank	NO
DQ340848	A/chicken/Crimea/1/2005	2.2	Genbank	NO
DQ343150	A/chicken/Hebei/326/2005	7	Genbank	NO
DQ343151	A/chicken/Hebei/718/2001	3	Genbank	NO
DQ343152	A/chicken/Hebei/108/02	0	Genbank	NO
DQ343502	A/Cygnus_olor/Astrakhan/Ast05-2-2/2005	2.2	Genbank	NO
DQ356886	A/chicken/Anhui/M	7	Genbank	NO
DQ358746	A/Cygnus_olor/Astrakhan/Ast05-2-3/2005	2.2	Genbank	NO
DQ360835	A/Thailand/676/2005	1	Genbank	NO
DQ363923	A/Cygnus_olor/Astrakhan/Ast05-2-7/2005	2.2	Genbank	NO
DQ366306	A/duck/Vietnam/1/2005	0	Genbank	NO
DQ366314	A/goose/Vietnam/3/05	0	Genbank	NO
DQ366322	A/duck/Vietnam/8/05	0	Genbank	NO
DQ366330	A/chicken/Guangxi/12/2004	2.4	Genbank	NO
DQ366338	A/duck/Guangxi/13/2004	2.4	Genbank	NO
DQ371928	A/Anhui/1/2005	2.3.4	Genbank	NO
DQ371930	A/Guangxi/1/2005	2.3.4	Genbank	NO
DQ372591	A/Thailand/NK165/2005	1	Genbank	NO
DQ389158	A/Cygnus_olor/Astrakhan/Ast05-2-1/2005	2.2	Genbank	NO
DQ399540	A/Cygnus_olor/Astrakhan/Ast05-2-8/2005	2.2	Genbank	NO
DQ407519	A/turkey/Turkey/1/2005	2.2.1	Genbank	NO
DQ432037	A/swine/Fujian/2001	5	Genbank	NO
DQ432045	A/swine/Fujian/2003	5	Genbank	NO
DQ435200	A/domestic_cat/Iraq/820/2006	2.2	Genbank	NO
DQ435201	A/domestic_goose/Iraq/812/2006	2.2	Genbank	NO
DQ435202	A/Iraq/207-NAMRU3/2006	2.2	Genbank	NO
DQ440535	A/Cygnus_cygnus/Iran/754/2006	2.2	Genbank	NO
DQ447199	A/chicken/Egypt/960N3-004/2006	2.2.1	Genbank	NO
DQ449031	A/mallard/Italy/835/2006	2.2.1	Genbank	NO
DQ449632	A/chicken/Kurgan/05/2005	2.2	Genbank	NO
DQ464354	A/swan/Germany/R65/2006	2.2	Genbank	NO
DQ464377	A/Egypt/2782-NAMRU3/2006	2.2.1	Genbank	NO
DQ497642	A/chicken/Malang/BBVet-IV/2004	2.1.1	Genbank	NO
DQ497643	A/chicken/Magetan/BBVW/2005	2.1.3.1	Genbank	NO
DQ497644	A/chicken/Ngawi/BPPV4/2004	2.1.1	Genbank	NO
DQ497645	A/chicken/Pekalongan/BPPV4/2003	2.1.1	Genbank	NO
DQ497646	A/chicken/Sragen/BPPV4/2003	2.1.1	Genbank	NO
DQ497647	A/quail/Boyolali/BPPV4/2004	2.1.1	Genbank	NO
DQ497648	A/chicken/Purworejo/BBVW/2005	2.1.1	Genbank	NO
DQ497649	A/quail/Yogjakarta/BBVet-IX/2004	2.1.1	Genbank	NO
DQ497651	A/chicken/Gunung_Kidal/BBVW/2005	2.1.3.1	Genbank	NO
DQ497652	A/chicken/Kulon_Progo/BBVW/2005	2.1.1	Genbank	NO
DQ497654	A/quail/Tasikmalaya/BPPV4/2004	2.1.1	Genbank	NO
DQ497657	A/chicken/Jembrana/BPPV6/2004	2.1.1	Genbank	NO
DQ497659	A/duck/Parepare/BBVM/2005	2.1.3.1	Genbank	NO
DQ497662	A/chicken/Kupang-1-NTT/BPPV6/2004	2.1.1	Genbank	NO
DQ497663	A/chicken/Pangkalpinang/BPPV3/2004	2.1.2	Genbank	NO
DQ497664	A/turkey/Kedaton/BPPV3/2004	2.1.2	Genbank	NO
DQ497665	A/chicken/Simalanggang/BPPVI/2005	2.1.2	Genbank	NO
DQ497666	A/chicken/Tebing_Tinggi/BPPVI/2005	2.1.2	Genbank	NO
DQ497667	A/chicken/Dairi/BPPVI/2005	2.1.2	Genbank	NO
DQ497668	A/chicken/Deli_Serdang/BPPVI/2005	2.1.2	Genbank	NO
DQ497669	A/chicken/Tarutung/BPPVI/2005	2.1.2	Genbank	NO
DQ497670	A/duck/Vietnam/15/2003	1	Genbank	NO
DQ497671	A/mallard/Vietnam/16/2003	1	Genbank	NO
DQ497672	A/duck/Vietnam/17/2003	1	Genbank	NO
DQ497673	A/duck/Vietnam/40/2004	1	Genbank	NO
DQ497674	A/duck/Vietnam/272/2005	1	Genbank	NO
DQ497675	A/mallard/Vietnam/347/2005	1	Genbank	NO
DQ497676	A/chicken/Vietnam/348/2005	1	Genbank	NO
DQ497677	A/mallard/Vietnam/352/2005	1	Genbank	NO
DQ497678	A/chicken/Vietnam/19/2003	1	Genbank	NO
DQ497679	A/chicken/Vietnam/20/2003	1	Genbank	NO
DQ497680	A/mallard/Vietnam/21/2003	1	Genbank	NO
DQ497681	A/chicken/Vietnam/28/2003	1	Genbank	NO
DQ497682	A/chicken/Vietnam/30/2003	1	Genbank	NO
DQ497683	A/duck/Vietnam/48/2004	1	Genbank	NO
DQ497684	A/duck/Vietnam/219/2004	1	Genbank	NO
DQ497685	A/duck/Vietnam/220/2004	1	Genbank	NO
DQ497687	A/chicken/Vietnam/32/2004	1	Genbank	NO
DQ497688	A/duck/Vietnam/N-TB/2005	1	Genbank	NO
DQ497690	A/mallard/Vietnam/3/2003	1	Genbank	NO
DQ497692	A/chicken/Vietnam/5/2003	1	Genbank	NO
DQ497694	A/duck/Vietnam/S640/2005	1	Genbank	NO
DQ497695	A/chicken/Vietnam/135/2004	1	Genbank	NO
DQ497697	A/duck/Vietnam/286/2005	1	Genbank	NO
DQ497698	A/chicken/Vietnam/52/2004	1	Genbank	NO
DQ497700	A/chicken/Vietnam/133/2004	1	Genbank	NO
DQ497701	A/chicken/Vietnam/147/2004	1	Genbank	NO
DQ497702	A/duck/Vietnam/148/2004	1	Genbank	NO
DQ497703	A/chicken/Vietnam/398/2005	1	Genbank	NO
DQ497704	A/duck/Vietnam/376/2005	1	Genbank	NO
DQ497705	A/wild_bird/Vietnam/434/2005	1	Genbank	NO
DQ497706	A/chicken/Vietnam/260/2004	1	Genbank	NO
DQ497707	A/goose/Vietnam/264/2004	1	Genbank	NO
DQ497708	A/duck/Vietnam/283/2005	1	Genbank	NO
DQ497709	A/duck/Vietnam/557/2005	1	Genbank	NO
DQ497710	A/chicken/Vietnam/53/2004	1	Genbank	NO
DQ497711	A/quail/Vietnam/282/2005	1	Genbank	NO
DQ497712	A/chicken/Vietnam/393/2005	1	Genbank	NO
DQ497713	A/chicken/Vietnam/159/2004	1	Genbank	NO
DQ497714	A/chicken/Vietnam/134/2004	1	Genbank	NO
DQ497715	A/quail/Vietnam/177/2004	1	Genbank	NO
DQ497716	A/duck/Vietnam/258/2004	1	Genbank	NO
DQ497717	A/duck/Vietnam/543/2005	1	Genbank	NO
DQ497718	A/chicken/Vietnam/132/2004	1	Genbank	NO
DQ497719	A/Vietnam/CL01/2004	1	Genbank	NO
DQ497720	A/Vietnam/CL02/2004	1	Genbank	NO
DQ497721	A/Vietnam/CL17/2004	1	Genbank	NO
DQ497722	A/Vietnam/CL20/2004	1	Genbank	NO
DQ497723	A/Vietnam/CL26/2004	1	Genbank	NO
DQ497725	A/Vietnam/CL100/2004	1	Genbank	NO
DQ497726	A/Vietnam/CL105/2005	1	Genbank	NO
DQ497727	A/Vietnam/CL115/2005	1	Genbank	NO
DQ497728	A/Vietnam/CL119/2005	1	Genbank	NO
DQ497729	A/Vietnam/CL2009/2005	1	Genbank	NO
DQ520855	A/chicken/Zhejiang/24/2005	2.3.4	Genbank	NO
DQ535724	A/Vietnam/PEV16T/2005	1	Genbank	NO
DQ643809	A/Zhejiang/16/2006	2.3.4	Genbank	NO
DQ643982	A/cat/Germany/R606/06	2.2	Genbank	NO
DQ644955	A/chicken/Denpasar/01/2004	2.1.1	Genbank	NO
DQ644959	A/duck/Badung-Bali/05/2005	2.1.1	Genbank	NO
DQ650659	A/chicken/Crimea/04/2005	2.2	Genbank	NO
DQ659326	St_Jude_H5N1_influenza_seed_virus_163243	2.2	Genbank	NO
DQ659327	A/bar_headed_goose/Qinghai/1A/2005	2.2	Genbank	NO
DQ659679	A/common_bussard/Bavaria/2/2006	2.2.1	Genbank	NO
DQ666146	A/Djibouti/5691NAMRU3/2006	2.2.1	Genbank	NO
DQ676830	A/chicken/Mahachkala/05/2006	2.2	Genbank	NO
DQ676834	A/chicken/Krasnodar/01/2006	2.2	Genbank	NO
DQ676838	A/chicken/Dovolnoe/03/2005	2.2	Genbank	NO
DQ767725	A/chicken/Shandong/K01/2004	0	Genbank	NO
DQ822563	A/bar-headed_goose/Qinghai/F/2006	2.2	Genbank	NO
DQ822564	A/black-headed_gull/Qinghai/3/2006	2.2	Genbank	NO
DQ835313	A/China/GD01/2006	2.3.4	Genbank	NO
DQ836043	A/goose/Huadong/220/2004	9	Genbank	NO
DQ837587	A/chicken/Egypt/5610NAMRU3-F3/2006	2.2.1	Genbank	NO
DQ837588	A/chicken/Egypt/5611NAMRU3-AN/2006	2.2.1	Genbank	NO
DQ837589	A/chicken/Egypt/5612NAMRU3-S/2006	2.2.1	Genbank	NO
DQ837590	A/turkey/Egypt/5613NAMRU3-T/2006	2.2.1	Genbank	NO
DQ838516	A/chicken/Niger/2130-8/2006	2.2	Genbank	NO
DQ838517	A/chicken/Niger/2130-7/2006	2.2	Genbank	NO
DQ842487	A/goose/Guangzhou/471/2006	2.3.4	Genbank	NO
DQ845348	A/duck/Laos/3295/2006	2.3.4	Genbank	NO
DQ852600	A/grebe/Tyva/Tyv06-2/06	2.2	Genbank	NO
DQ861291	A/duck/Tuva/01/2006	2.2	Genbank	NO
DQ861999	A/chicken/Sudan/2115-12/2006	2.2	Genbank	NO
DQ862000	A/chicken/Sudan/2115-9/2006	2.2	Genbank	NO
DQ862001	A/chicken/Egypt/2253-1/2006	2.2.1	Genbank	NO
DQ862002	A/duck/Egypt/2253-3/2006	2.2.1	Genbank	NO
DQ862003	A/chicken/Sudan/1784/2006	2.2	Genbank	NO
DQ864711	A/duck/Novosibirsk/02/05	2.2	Genbank	NO
DQ864715	A/chicken/Adygea/203/06	2.2	Genbank	NO
DQ864716	A/chicken/Tambov/570-2/05	2.2	Genbank	NO
DQ864717	A/goose/Crimea/615/05	2.2	Genbank	NO
DQ864720	A/cat/Dagestan/87/06	2.2	Genbank	NO
DQ864721	A/wild_duck/Omsk/103-01/05	2.2	Genbank	NO
DQ885614	A/Thailand/RPFE/2005	1	Genbank	NO
DQ885616	A/Thailand/RPNP/2005	1	Genbank	NO
DQ885618	A/Thailand/HA20/2005	1	Genbank	NO
DQ887061	A/chicken/Navapur/India/7972/2006	2.2	Genbank	NO
DQ887062	A/chicken/Jalgaon/8824/2006	2.2	Genbank	NO
DQ914808	A/grebe/Tyva/Tyv06-1/2006	2.2	Genbank	NO
DQ914814	A/chicken/Shanxi/2/2006	7	Genbank	NO
DQ989961	A/open-billed_stork/Nakhonsawan/BBD0104F/2004	1	Genbank	NO
DQ989969	A/open-billed_stork/Nakhonsawan/BBD0404F/2004	1	Genbank	NO
DQ989979	A/open-billed_stork/Suphanburi/TSD0912F/2004	1	Genbank	NO
DQ989987	A/open-billed_stork/Nakhonsawan/BBD1521J/2005	1	Genbank	NO
DQ989995	A/open-billed_stork/Nakhonsawan/BBD2616F/2005	1	Genbank	NO
DQ990003	A/open-billed_stork/Nakhonsawan/BBA3011M/2005	1	Genbank	NO
DQ992714	A/duck/Guangxi/2775/2005	9	Genbank	NO
DQ992715	A/duck/Guangxi/2926/2005	2.3.2	Genbank	NO
DQ992716	A/goose/Guangxi/3017/2005	2.3.2	Genbank	NO
DQ992717	A/duck/Guangxi/3085/2005	2.3.2	Genbank	NO
DQ992718	A/chicken/Guangxi/3154/2005	2.3.2	Genbank	NO
DQ992719	A/goose/Guangxi/3316/2005	2.3.2	Genbank	NO
DQ992720	A/duck/Guangxi/3364/2005	2.3.2	Genbank	NO
DQ992721	A/duck/Guangxi/3548/2005	2.3.2	Genbank	NO
DQ992722	A/goose/Guangxi/3714/2005	2.3.2	Genbank	NO
DQ992723	A/duck/Guangxi/3741/2005	2.3.2	Genbank	NO
DQ992724	A/chicken/Guangxi/3791/2005	2.3.2	Genbank	NO
DQ992725	A/duck/Guangxi/3819/2005	2.3.2	Genbank	NO
DQ992726	A/duck/Guangxi/4016/2005	2.3.2	Genbank	NO
DQ992727	A/duck/Guangxi/4184/2005	2.3.2	Genbank	NO
DQ992728	A/duck/Guangxi/4196/2005	2.3.2	Genbank	NO
DQ992729	A/goose/Guangxi/4289/2005	2.3.4	Genbank	NO
DQ992730	A/duck/Guangxi/4428/2005	2.3.4	Genbank	NO
DQ992731	A/goose/Guangxi/4513/2005	2.3.4	Genbank	NO
DQ992732	A/duck/Guangxi/4665/2005	2.3.2	Genbank	NO
DQ992733	A/duck/Guangxi/4830/2005	2.3.4	Genbank	NO
DQ992735	A/duck/Guangxi/5075/2005	2.3.4	Genbank	NO
DQ992738	A/goose/Guangxi/5414/2005	2.3.4	Genbank	NO
DQ992739	A/duck/Guangxi/5457/2005	2.3.4	Genbank	NO
DQ992740	A/goose/Guangxi/52/2006	2.3.4	Genbank	NO
DQ992741	A/duck/Guangxi/89/2006	2.3.2	Genbank	NO
DQ992742	A/duck/Guangxi/150/2006	2.3.4	Genbank	NO
DQ992743	A/goose/Guangxi/224/2006	2.3.4	Genbank	NO
DQ992744	A/duck/Guangxi/288/2006	2.3.4	Genbank	NO
DQ992745	A/chicken/Guangxi/463/2006	2.3.4	Genbank	NO
DQ992746	A/duck/Guangxi/392/2006	2.3.4	Genbank	NO
DQ992748	A/duck/Guangxi/619/2006	2.3.4	Genbank	NO
DQ992749	A/duck/Guangxi/744/2006	2.3.4	Genbank	NO
DQ992750	A/duck/Guangxi/804/2006	2.3.4	Genbank	NO
DQ992751	A/chicken/Guiyang/2147/2005	2.3.2	Genbank	NO
DQ992753	A/duck/Guiyang/2231/2005	4	Genbank	NO
DQ992754	A/duck/Guiyang/3009/2005	2.3.3	Genbank	NO
DQ992755	A/chicken/Guiyang/3055/2005	2.3.3	Genbank	NO
DQ992756	A/duck/Guiyang/3242/2005	2.3.3	Genbank	NO
DQ992758	A/chicken/Guiyang/3570/2005	2.3.3	Genbank	NO
DQ992759	A/chicken/Guiyang/3721/2005	2.3.4	Genbank	NO
DQ992760	A/duck/Guiyang/3834/2005	2.3.4	Genbank	NO
DQ992761	A/duck/Guiyang/3996/2005	2.3.4	Genbank	NO
DQ992762	A/chicken/Guiyang/4059/2005	2.3.4	Genbank	NO
DQ992763	A/chicken/Guiyang/29/2006	2.3.4	Genbank	NO
DQ992764	A/duck/Guiyang/293/2006	2.3.4	Genbank	NO
DQ992765	A/goose/Guiyang/337/2006	4	Genbank	NO
DQ992766	A/chicken/Guiyang/441/2006	4	Genbank	NO
DQ992767	A/duck/Guiyang/497/2006	2.3.4	Genbank	NO
DQ992768	A/goose/Guiyang/538/2006	2.3.4	Genbank	NO
DQ992769	A/chicken/Guiyang/846/2006	4	Genbank	NO
DQ992771	A/goose/Guiyang/1175/2006	4	Genbank	NO
DQ992772	A/chicken/Guiyang/1218/2006	4	Genbank	NO
DQ992773	A/duck/Guiyang/1260/2006	2.3.4	Genbank	NO
DQ992774	A/goose/Guiyang/1304/2006	2.3.4	Genbank	NO
DQ992775	A/duck/Guiyang/1418/2006	2.3.4	Genbank	NO
DQ992776	A/duck/Shantou/13323/2005	2.3.4	Genbank	NO
DQ992777	A/goose/Shantou/18442/2005	2.3.4	Genbank	NO
DQ992778	A/goose/Shantou/239/2006	2.5	Genbank	NO
DQ992779	A/chicken/Shantou/1233/2006	2.3.4	Genbank	NO
DQ992780	A/Guinea_fowl/Shantou/1341/2006	2.2	Genbank	NO
DQ992781	A/goose/Shantou/2086/2006	2.5	Genbank	NO
DQ992782	A/pheasant/Shantou/2239/2006	2.3.2	Genbank	NO
DQ992783	A/goose/Shantou/3265/2006	2.3.4	Genbank	NO
DQ992784	A/goose/Shantou/3295/2006	2.3.4	Genbank	NO
DQ992785	A/chicken/Shantou/3840/2006	2.3.4	Genbank	NO
DQ992787	A/duck/Hunan/5106/2005	2.3.4	Genbank	NO
DQ992789	A/duck/Hunan/5472/2005	2.3.4	Genbank	NO
DQ992790	A/duck/Hunan/324/2006	2.3.4	Genbank	NO
DQ992792	A/duck/Hunan/856/2006	2.3.4	Genbank	NO
DQ992794	A/goose/Yunnan/3315/2005	7	Genbank	NO
DQ992795	A/goose/Yunnan/3720/2005	2.3.2	Genbank	NO
DQ992796	A/goose/Yunnan/4129/2005	2.3.2	Genbank	NO
DQ992797	A/duck/Yunnan/4400/2005	2.3.2	Genbank	NO
DQ992798	A/goose/Yunnan/4494/2005	2.3.2	Genbank	NO
DQ992799	A/duck/Yunnan/4589/2005	2.3.2	Genbank	NO
DQ992800	A/goose/Yunnan/4804/2005	2.3.2	Genbank	NO
DQ992802	A/duck/Yunnan/5236/2005	7	Genbank	NO
DQ992803	A/duck/Yunnan/5251/2005	2.3.2	Genbank	NO
DQ992804	A/goose/Yunnan/5299/2005	7	Genbank	NO
DQ992805	A/goose/Yunnan/5539/2005	7	Genbank	NO
DQ992807	A/duck/Yunnan/5877/2005	2.3.2	Genbank	NO
DQ992808	A/goose/Yunnan/6027/2005	2.3.2	Genbank	NO
DQ992809	A/goose/Yunnan/6169/2005	2.3.4	Genbank	NO
DQ992810	A/duck/Yunnan/6332/2005	2.3.2	Genbank	NO
DQ992811	A/goose/Yunnan/6368/2005	2.3.2	Genbank	NO
DQ992812	A/duck/Yunnan/6607/2005	2.3.2	Genbank	NO
DQ992813	A/duck/Yunnan/1126/2006	2.3.2	Genbank	NO
DQ992814	A/goose/Yunnan/1136/2006	2.3.4	Genbank	NO
DQ992816	A/goose/Yunnan/1144/2006	2.3.4	Genbank	NO
DQ992817	A/goose/Yunnan/1338/2006	2.3.4	Genbank	NO
DQ992818	A/goose/Yunnan/1396/2006	2.3.4	Genbank	NO
DQ992822	A/chicken/Fujian/10039/2005	2.3.4	Genbank	NO
DQ992824	A/chicken/Fujian/10567/2005	2.3.4	Genbank	NO
DQ992826	A/duck/Fujian/11094/2005	2.3.4	Genbank	NO
DQ992828	A/chicken/Fujian/11933/2005	2.3.4	Genbank	NO
DQ992829	A/duck/Fujian/12032/2005	2.3.4	Genbank	NO
DQ992830	A/chicken/Fujian/12239/2005	2.3.4	Genbank	NO
DQ992831	A/chicken/Fujian/584/2006	2.3.4	Genbank	NO
DQ992832	A/duck/Fujian/668/2006	2.3.4	Genbank	NO
DQ992833	A/duck/Fujian/671/2006	2.3.4	Genbank	NO
DQ992834	A/duck/Fujian/720/2006	2.3.4	Genbank	NO
DQ992835	A/robin/Hong_Kong/75/2006	2.3.4	Genbank	NO
DQ992836	A/chicken/Hong_Kong/282/2006	2.3.4	Genbank	NO
DQ992837	A/robin/Hong_Kong/366/2006	2.3.4	Genbank	NO
DQ992838	A/crested_myna/Hong_Kong/540/2006	2.3.4	Genbank	NO
DQ992839	A/common_magpie/Hong_Kong/645/2006	2.3.4	Genbank	NO
DQ992840	A/little_egret/Hong_Kong/718/2006	2.3.4	Genbank	NO
DQ992843	A/common_magpie/Hong_Kong/2125/2006	2.3.4	Genbank	NO
DQ992844	A/common_magpie/Hong_Kong/2256/2006	2.3.4	Genbank	NO
DQ992851	A/duck/Guangxi/3579/2005	2.3.2	Genbank	NO
DQ992852	A/duck/Guangxi/3857/2005	2.3.2	Genbank	NO
DQ992853	A/duck/Guangxi/4100/2005	2.3.2	Genbank	NO
DQ992854	A/duck/Guangxi/4191/2005	2.3.2	Genbank	NO
DQ992855	A/duck/Guangxi/4200/2005	2.3.2	Genbank	NO
DQ992856	A/goose/Guangxi/4274/2005	2.3.4	Genbank	NO
DQ992857	A/duck/Guangxi/4318/2005	2.3.2	Genbank	NO
DQ992858	A/goose/Guangxi/4364/2005	2.3.2	Genbank	NO
DQ992860	A/duck/Guangxi/4446/2005	2.3.4	Genbank	NO
DQ992861	A/duck/Guangxi/4561/2005	2.3.4	Genbank	NO
DQ992862	A/duck/Guangxi/4686/2005	2.3.4	Genbank	NO
DQ992865	A/goose/Guangxi/4878/2005	2.3.4	Genbank	NO
DQ992866	A/goose/Guangxi/4881/2005	2.3.4	Genbank	NO
DQ992868	A/duck/Guangxi/4923/2005	2.3.4	Genbank	NO
DQ992869	A/duck/Guangxi/5195/2005	2.3.4	Genbank	NO
DQ992870	A/goose/Guangxi/5392/2005	2.3.4	Genbank	NO
DQ992871	A/duck/Guangxi/5430/2005	2.3.4	Genbank	NO
DQ992872	A/duck/Guangxi/5449/2005	2.3.4	Genbank	NO
DQ992873	A/goose/Guangxi/30/2006	2.3.4	Genbank	NO
DQ992874	A/duck/Guangxi/124/2006	2.3.4	Genbank	NO
DQ992876	A/duck/Guangxi/143/2006	2.3.4	Genbank	NO
DQ992877	A/goose/Guangxi/222/2006	2.3.4	Genbank	NO
DQ992878	A/duck/Guangxi/264/2006	2.3.4	Genbank	NO
DQ992879	A/duck/Guangxi/309/2006	2.3.4	Genbank	NO
DQ992880	A/duck/Guiyang/3000/2005	2.3.3	Genbank	NO
DQ992881	A/duck/Guiyang/3016/2005	2.3.3	Genbank	NO
DQ992882	A/duck/Guiyang/3026/2005	2.3.4	Genbank	NO
DQ992883	A/goose/Guiyang/3120/2005	2.3.3	Genbank	NO
DQ992885	A/goose/Guiyang/3163/2005	2.3.3	Genbank	NO
DQ992887	A/duck/Guiyang/3200/2005	2.3.4	Genbank	NO
DQ992890	A/goose/Guiyang/3405/2005	2.3.3	Genbank	NO
DQ992891	A/duck/Guiyang/3458/2005	2.3.3	Genbank	NO
DQ992893	A/duck/Guiyang/3475/2005	2.3.3	Genbank	NO
DQ992894	A/goose/Guiyang/3521/2005	2.3.3	Genbank	NO
DQ992896	A/goose/Guiyang/3610/2005	2.3.3	Genbank	NO
DQ992897	A/duck/Guiyang/3664/2005	2.3.4	Genbank	NO
DQ992898	A/goose/Guiyang/3751/2005	2.3.3	Genbank	NO
DQ992901	A/goose/Guiyang/3783/2005	2.3.3	Genbank	NO
DQ992902	A/duck/Guiyang/3845/2005	2.3.3	Genbank	NO
DQ992903	A/chicken/Guiyang/3923/2005	2.3.4	Genbank	NO
DQ992904	A/duck/Guiyang/3962/2005	2.3.3	Genbank	NO
DQ992905	A/duck/Guiyang/3971/2005	2.3.3	Genbank	NO
DQ992906	A/goose/Guiyang/4006/2005	2.3.4	Genbank	NO
DQ992908	A/goose/Guiyang/4030/2005	2.3.4	Genbank	NO
DQ992909	A/goose/Guiyang/4045/2005	2.3.3	Genbank	NO
DQ992910	A/goose/Guiyang/4180/2005	2.3.3	Genbank	NO
DQ992911	A/chicken/Guiyang/207/2006	4	Genbank	NO
DQ992912	A/chicken/Guiyang/217/2006	4	Genbank	NO
DQ992915	A/duck/Guiyang/309/2006	2.3.3	Genbank	NO
DQ992916	A/duck/Guiyang/326/2006	2.3.3	Genbank	NO
DQ992917	A/goose/Guiyang/380/2006	2.3.4	Genbank	NO
DQ992918	A/duck/Guiyang/504/2006	4	Genbank	NO
DQ992920	A/duck/Guiyang/523/2006	4	Genbank	NO
DQ992921	A/goose/Shantou/18428/2005	2.3.4	Genbank	NO
DQ992928	A/duck/Hunan/5128/2005	2.3.4	Genbank	NO
DQ992929	A/duck/Hunan/5146/2005	2.3.4	Genbank	NO
DQ992930	A/duck/Hunan/5170/2005	2.3.4	Genbank	NO
DQ992932	A/duck/Hunan/5191/2005	2.3.4	Genbank	NO
DQ992933	A/duck/Hunan/301/2006	2.3.4	Genbank	NO
DQ992934	A/duck/Hunan/307/2006	2.3.4	Genbank	NO
DQ992941	A/goose/Yunnan/3644/2005	7	Genbank	NO
DQ992942	A/duck/Yunnan/4418/2005	2.3.2	Genbank	NO
DQ992943	A/duck/Yunnan/4567/2005	2.3.2	Genbank	NO
DQ992944	A/goose/Yunnan/4703/2005	2.3.2	Genbank	NO
DQ992945	A/goose/Yunnan/4765/2005	2.3.2	Genbank	NO
DQ992947	A/duck/Yunnan/5090/2005	2.3.2	Genbank	NO
DQ992948	A/goose/Yunnan/5314/2005	7	Genbank	NO
DQ992950	A/goose/Yunnan/5351/2005	7	Genbank	NO
DQ992954	A/goose/Yunnan/5525/2005	7	Genbank	NO
DQ992955	A/duck/Yunnan/5753/2005	2.3.2	Genbank	NO
DQ992956	A/duck/Yunnan/5764/2005	2.3.2	Genbank	NO
DQ992959	A/duck/Yunnan/5798/2005	2.3.2	Genbank	NO
DQ992960	A/duck/Yunnan/5813/2005	2.3.2	Genbank	NO
DQ992964	A/duck/Yunnan/5871/2005	2.3.2	Genbank	NO
DQ992966	A/goose/Yunnan/1155/2006	2.3.4	Genbank	NO
DQ992967	A/goose/Yunnan/1371/2006	2.3.4	Genbank	NO
DQ992968	A/duck/Fujian/9696/2005	2.3.4	Genbank	NO
DQ992969	A/duck/Fujian/9731/2005	2.3.4	Genbank	NO
DQ992970	A/chicken/Fujian/9794/2005	2.3.4	Genbank	NO
DQ992971	A/duck/Fujian/10160/2005	2.3.4	Genbank	NO
DQ992972	A/duck/Fujian/10358/2005	2.3.4	Genbank	NO
DQ992975	A/chicken/Guiyang/1211/2006	2.3.4	Genbank	NO
DQ992976	A/chicken/Guiyang/1212/2006	2.3.4	Genbank	NO
DQ992979	A/goose/Guiyang/1325/2006	4	Genbank	NO
DQ992980	A/duck/Guiyang/1417/2006	2.3.4	Genbank	NO
DQ992981	A/duck/Guiyang/1441/2006	2.3.4	Genbank	NO
DQ992983	A/goose/Guiyang/1461/2006	2.3.4	Genbank	NO
DQ992986	A/duck/Guiyang/1596/2006	2.3.4	Genbank	NO
DQ992987	A/goose/Guiyang/1609/2006	2.3.4	Genbank	NO
DQ992990	A/goose/Guiyang/1647/2006	2.3.4	Genbank	NO
DQ992994	A/duck/Guiyang/1739/2006	2.3.4	Genbank	NO
DQ992995	A/goose/Guiyang/1785/2006	2.3.4	Genbank	NO
DQ992998	A/duck/Hunan/1152/2006	2.3.4	Genbank	NO
DQ993007	A/duck/Hunan/1271/2006	2.3.4	Genbank	NO
DQ993009	A/duck/Guangxi/1063/2006	2.3.4	Genbank	NO
DQ993010	A/duck/Hunan/995/2006	2.3.4	Genbank	NO
DQ993011	A/duck/Hunan/858/2006	2.3.4	Genbank	NO
DQ993013	A/duck/Guangxi/340/2006	2.3.4	Genbank	NO
DQ993014	A/duck/Guangxi/388/2006	2.3.4	Genbank	NO
DQ993015	A/duck/Guangxi/508/2006	2.3.4	Genbank	NO
DQ993016	A/goose/Guangxi/578/2006	2.3.4	Genbank	NO
DQ993018	A/goose/Guiyang/765/2006	2.3.4	Genbank	NO
DQ993019	A/duck/Guiyang/1081/2006	2.3.4	Genbank	NO
DQ993020	A/duck/Guiyang/1129/2006	4	Genbank	NO
DQ993021	A/goose/Guiyang/1147/2006	2.3.4	Genbank	NO
DQ993022	A/duck/Guangxi/2143/2006	2.3.4	Genbank	NO
DQ993023	A/duck/Guangxi/1830/2006	2.3.4	Genbank	NO
DQ993024	A/goose/Guangxi/1898/2006	2.3.4	Genbank	NO
DQ993025	A/goose/Guangxi/1633/2006	2.3.4	Genbank	NO
DQ993026	A/chicken/Guangxi/1951/2006	2.3.4	Genbank	NO
DQ993027	A/goose/Guangxi/1458/2006	2.3.4	Genbank	NO
DQ993028	A/duck/Guangxi/1436/2006	2.3.4	Genbank	NO
DQ993029	A/duck/Guangxi/1550/2006	2.3.4	Genbank	NO
DQ993030	A/duck/Guangxi/1258/2006	2.3.4	Genbank	NO
DQ993031	A/chicken/Guangxi/1212/2006	2.3.4	Genbank	NO
DQ993032	A/goose/Guangxi/1786/2006	2.3.4	Genbank	NO
DQ993033	A/duck/Guangxi/1919/2006	2.3.4	Genbank	NO
DQ993034	A/duck/Guangxi/2016/2006	2.3.4	Genbank	NO
DQ993035	A/duck/Guiyang/1852/2006	2.3.4	Genbank	NO
DQ993036	A/goose/Guiyang/1908/2006	2.3.4	Genbank	NO
DQ993037	A/goose/Guiyang/1921/2006	2.3.4	Genbank	NO
DQ993039	A/duck/Guiyang/2011/2006	2.3.4	Genbank	NO
DQ993040	A/duck/Guiyang/2044/2006	2.3.4	Genbank	NO
DQ993042	A/duck/Guiyang/2159/2006	2.3.4	Genbank	NO
DQ993043	A/goose/Guiyang/2231/2006	2.3.4	Genbank	NO
DQ993044	A/duck/Guiyang/2489/2006	2.3.4	Genbank	NO
DQ993045	A/goose/Guiyang/2502/2006	2.3.4	Genbank	NO
DQ993047	A/duck/Guiyang/2757/2006	2.3.4	Genbank	NO
DQ993048	A/goose/Guiyang/2839/2006	2.3.4	Genbank	NO
DQ993049	A/duck/Guiyang/2907/2006	2.3.4	Genbank	NO
DQ993050	A/goose/Guiyang/2988/2006	2.3.4	Genbank	NO
DQ993051	A/chicken/Guiyang/3194/2006	2.3.4	Genbank	NO
DQ993052	A/goose/Guiyang/3283/2006	2.3.4	Genbank	NO
DQ993053	A/duck/Guiyang/3353/2006	2.3.4	Genbank	NO
DQ993055	A/duck/Guiyang/3515/2006	2.3.4	Genbank	NO
DQ993056	A/chicken/Hunan/2246/2006	7	Genbank	NO
DQ993057	A/chicken/Hunan/2292/2006	7	Genbank	NO
DQ993058	A/goose/Yunnan/1562/2006	2.3.4	Genbank	NO
DQ993060	A/goose/Yunnan/1798/2006	2.3.4	Genbank	NO
DQ993061	A/goose/Yunnan/2140/2006	2.3.4	Genbank	NO
DQ993062	A/duck/Yunnan/2273/2006	2.3.4	Genbank	NO
DQ993063	A/goose/Yunnan/2398/2006	2.3.4	Genbank	NO
DQ993064	A/goose/Yunnan/2485/2006	2.3.4	Genbank	NO
DQ993065	A/duck/Yunnan/2535/2006	2.3.4	Genbank	NO
DQ993066	A/goose/Yunnan/2739/2006	2.3.4	Genbank	NO
DQ993067	A/goose/Yunnan/2761/2006	2.3.4	Genbank	NO
DQ993068	A/goose/Yunnan/2788/2006	2.3.2	Genbank	NO
DQ993069	A/chicken/Yunnan/3225/2006	2.3.4	Genbank	NO
DQ993070	A/duck/Yunnan/3299/2006	2.3.4	Genbank	NO
DQ993071	A/duck/Yunnan/3332/2006	2.3.4	Genbank	NO
DQ993072	A/goose/Yunnan/3340/2006	2.3.4	Genbank	NO
DQ993074	A/goose/Shantou/11989/2006	2.3.4	Genbank	NO
DQ993075	A/duck/Fujian/3766/2006	2.3.4	Genbank	NO
DQ993076	A/duck/Fujian/4005/2006	2.3.4	Genbank	NO
DQ993077	A/duck/Fujian/5425/2006	2.3.4	Genbank	NO
DQ993087	A/duck/Guangxi/1979/2006	2.3.4	Genbank	NO
DQ993088	A/duck/Guangxi/2020/2006	2.3.4	Genbank	NO
DQ993089	A/duck/Guangxi/2042/2006	2.3.4	Genbank	NO
DQ993090	A/duck/Guiyang/2199/2006	2.3.4	Genbank	NO
DQ993091	A/duck/Guiyang/2647/2006	2.3.4	Genbank	NO
DQ993092	A/chicken/Guiyang/2872/2006	2.3.4	Genbank	NO
DQ993093	A/duck/Guiyang/2905/2006	2.3.4	Genbank	NO
DQ993094	A/chicken/Guiyang/3193/2006	2.3.4	Genbank	NO
DQ993096	A/duck/Guiyang/3210/2006	2.3.4	Genbank	NO
DQ993098	A/duck/Yunnan/2075/2006	2.3.4	Genbank	NO
DQ993099	A/duck/Yunnan/2099/2006	2.3.4	Genbank	NO
DQ993105	A/goose/Yunnan/2190/2006	2.3.4	Genbank	NO
DQ993106	A/goose/Yunnan/2501/2006	2.3.4	Genbank	NO
DQ993107	A/goose/Yunnan/2512/2006	2.3.4	Genbank	NO
DQ993108	A/goose/Yunnan/2969/2006	2.3.2	Genbank	NO
DQ993109	A/duck/Yunnan/3278/2006	2.3.4	Genbank	NO
DQ993110	A/duck/Fujian/3834/2006	2.3.4	Genbank	NO
DQ993111	A/duck/Fujian/3985/2006	2.3.4	Genbank	NO
DQ993112	A/duck/Fujian/5258/2006	2.3.4	Genbank	NO
DQ993113	A/duck/Fujian/5445/2006	2.3.4	Genbank	NO
DQ993114	A/chicken/Guangxi/683/2006	2.3.4	Genbank	NO
DQ993115	A/duck/Yunnan/2107/2006	2.3.4	Genbank	NO
DQ993116	A/duck/Yunnan/2113/2006	2.3.4	Genbank	NO
DQ993117	A/goose/Guangxi/532/2006	2.3.4	Genbank	NO
DQ997076	A/swine/Anhui/cb/2004	7	Genbank	NO
DQ997087	A/chicken/Hubei/wf/2002	0	Genbank	NO
DQ997094	A/duck/Hubei/wg/2002	6	Genbank	NO
DQ997102	A/chicken/Hubei/wh/1997	0	Genbank	NO
DQ997111	A/chicken/Hubei/wi/1997	0	Genbank	NO
DQ997122	A/chicken/Hubei/wj/1997	0	Genbank	NO
DQ997123	A/chicken/Hubei/wk/1997	7	Genbank	NO
DQ997133	A/chicken/Hubei/wl/1997	0	Genbank	NO
DQ997140	A/chicken/Hubei/wm/1997	0	Genbank	NO
DQ997147	A/chicken/Hubei/wn/2003	0	Genbank	NO
DQ997156	A/chicken/Hubei/wo/2003	7	Genbank	NO
DQ997163	A/duck/Hubei/wp/2003	2.5	Genbank	NO
DQ997172	A/duck/Hubei/wq/2003	2.5	Genbank	NO
DQ997182	A/chicken/Jiangsu/cz1/2002	5-6-like	Genbank	NO
DQ997262	A/swine/Guangxi/wz/2004	9	Genbank	NO
DQ997268	A/chicken/Jilin/ha/2003	0	Genbank	NO
DQ997276	A/goose/Jilin/hb/2003	2.5	Genbank	NO
DQ997291	A/chicken/Jilin/he/2002	5-6-like	Genbank	NO
DQ997308	A/chicken/Jilin/hh/2002	5-6-like	Genbank	NO
DQ997318	A/chicken/Jilin/hj/2003	0	Genbank	NO
DQ997325	A/chicken/Jilin/hk/2004	0	Genbank	NO
DQ997332	A/chicken/Jilin/hl/2004	0	Genbank	NO
DQ997352	A/chicken/Jilin/hn/2003	5	Genbank	NO
DQ997355	A/chicken/Jilin/ho/2003	5	Genbank	NO
DQ997361	A/chicken/Jilin/hp/2003	5	Genbank	NO
DQ997370	A/chicken/Jilin/hq/2003	5	Genbank	NO
DQ997377	A/chicken/Jilin/hf/2002	5-6-like	Genbank	NO
DQ997392	A/swine/Anhui/ca/2004	6	Genbank	NO
DQ997396	A/chicken/Hunan/fg/2004	6	Genbank	NO
DQ997405	A/goose/Fujian/bb/2003	4	Genbank	NO
DQ997410	A/duck/Zhejiang/bj/2002	5-6-like	Genbank	NO
DQ997513	A/duck/Guangxi/xa/2001	3	Genbank	NO
DQ997522	A/goose/Guangdong/xb/2001	0	Genbank	NO
DQ997531	A/duck/Shanghai/xj/2002	8-9-like	Genbank	NO
DQ997538	A/chicken/Jilin/xv/2002	0	Genbank	NO
DQ997547	A/chicken/Jilin/xw/2003	0	Genbank	NO
DQ999872	A/chicken/Thailand/NP-172/2006	2.3.4	Genbank	NO
DQ999880	A/chicken/Thailand/PC-168/2006	1	Genbank	NO
DQ999887	A/chicken/Thailand/PC-170/2006	1	Genbank	NO
EF042614	A/Egypt/2763-NAMRU3/2006	2.2.1	Genbank	NO
EF042615	A/Egypt/2783-NAMRU3/2006	2.2.1	Genbank	NO
EF042617	A/Egypt/2947-NAMRU3/2006	2.2.1	Genbank	NO
EF042618	A/Egypt/3105-NAMRU3/2006	2.2.1	Genbank	NO
EF042620	A/Egypt/5494-NAMRU3/2006	2.2.1	Genbank	NO
EF042621	A/Egypt/5614-NAMRU3/2006	2.2.1	Genbank	NO
EF042624	A/teal/Egypt/14051-NAMRU3/2005	2.2.1	Genbank	NO
EF061116	A/Egypt/12374-NAMRU3/2006	2.2.1	Genbank	NO
EF090647	A/guinea_fowl/Burkina_Faso/5346-26/2006	2.2	Genbank	NO
EF090648	A/hooded_vulture/Burkina_Faso/5346-10/2006	2.2	Genbank	NO
EF090649	A/chicken/Burkina_Faso/5346-11/2006	2.2	Genbank	NO
EF090650	A/chicken/Burkina_Faso/5346-14/2006	2.2	Genbank	NO
EF107522	A/Thailand/1(KAN-1A)/2004	1	Genbank	NO
EF110518	A/goosander/Switzerland/V82/06	2.2	Genbank	NO
EF110519	A/common_coot/Switzerland/V544/2006	2.2	Genbank	NO
EF112271	A/open-billed_stork/Bangkok/LBD0111F/04	1	Genbank	NO
EF112272	A/open-billed_stork/Bangkok/LBD0511F/04	1	Genbank	NO
EF112273	A/open-billed_stork/Nakhonsawan/BBD1221J/05	1	Genbank	NO
EF112274	A/open-billed_stork/Nakhonsawan/BBD1421J/05	1	Genbank	NO
EF112275	A/open-billed_stork/Nakhonsawan/BBD1621J/05	1	Genbank	NO
EF112278	A/open-billed_stork/Nakhonsawan/BBD2316F/05	1	Genbank	NO
EF112279	A/open-billed_stork/Nakhonsawan/BBD2416F/05	1	Genbank	NO
EF112282	A/open-billed_stork/Nakhonsawan/BBD3309M/05	1	Genbank	NO
EF112285	A/open-billed_stork/Nakhonsawan/BBA2811M/05	1	Genbank	NO
EF112290	A/open-billed_stork/Nakhonsawan/BBD3516M/05	1	Genbank	NO
EF112291	A/open-billed_stork/Nakhonsawan/BBD3616M/05	1	Genbank	NO
EF112292	A/open-billed_stork/Nakhonsawan/BBA0627May/05	1	Genbank	NO
EF124794	A/Owstons_civet/Vietnam/1/2005	2.3.2	Genbank	NO
EF137706	A/Shenzhen/406H/2006	2.3.4	Genbank	NO
EF165049	A/buzzard/Bavaria/5/2006	2.2	Genbank	NO
EF165050	A/swan/Bavaria/6/2006	2.2	Genbank	NO
EF165052	A/tufted_duck/Bavaria/8/2006	2.2	Genbank	NO
EF165053	A/tufted_duck/Bavaria/9/2006	2.2	Genbank	NO
EF165054	A/eagle_owl/Bavaria/10/2006	2.2	Genbank	NO
EF165055	A/common_buzzard/Bavaria/11/2006	2.2	Genbank	NO
EF165056	A/mute_swan/Bavaria/12/2006	2.2.1	Genbank	NO
EF165058	A/swan/Bavaria/14/2006	2.2	Genbank	NO
EF165059	A/falcon/Bavaria/15/2006	2.2	Genbank	NO
EF165060	A/swan/Bavaria/16/2006	2.2	Genbank	NO
EF165063	A/goldeneye_duck/Bavaria/19/2006	2.2	Genbank	NO
EF165065	A/swan/Bavaria/21/2006	2.2	Genbank	NO
EF178506	A/tree_sparrow/Thailand/VSMU-16-RBR/2005	1	Genbank	NO
EF178517	A/golden_pheasant/Thailand/VSMU-21-SPB/2005	1	Genbank	NO
EF178528	A/brown-headed_gull/Thailand/VSMU-28-SPK/2005	1	Genbank	NO
EF178531	A/tiger/Thailand/VSMU-11-SPB/2004	1	Genbank	NO
EF200512	A/Egypt/14724-NAMRU3/2006	2.2.1	Genbank	NO
EF205154	A/chicken/Suzdalka/06/05	2.2	Genbank	NO
EF205155	A/chicken/Omsk/14/05	2.2	Genbank	NO
EF205156	A/goose/Suzdalka/10/05	2.2	Genbank	NO
EF205157	A/goose/Krasnoozerskoye/627/2005	2.2	Genbank	NO
EF205159	A/chicken/Krasnodar/123/06	2.2	Genbank	NO
EF205160	A/chicken/Tula/4/05	2.2	Genbank	NO
EF206698	A/pigeon/Thailand/VSMU-25-BKK/2005	1	Genbank	NO
EF206699	A/open-billed_Stork/Thailand/VSMU-15-ATG/2005	1	Genbank	NO
EF206700	A/green_peafowl/Thailand/VSMU-3-CBI/2005	1	Genbank	NO
EF362418	A/chicken/India/NIV33487/06	2.2	Genbank	NO
EF382359	A/Egypt/0636-NAMRU3/2007	2.2.1	Genbank	NO
EF395820	A/mute_swan/France/06299/2006	2.2	Genbank	NO
EF395845	A/swan/Austria/216/2006	2.2.1	Genbank	NO
EF419242	A/chicken/Nakhonphanom/NIAH113718/2006	2.3.4	Genbank	NO
EF419243	A/chicken/Nongkhai/NIAH400802/2007	2.3.4	Genbank	NO
EF441263	A/turkey/England/250/2007	2.2	Genbank	NO
EF441276	A/chicken/Egypt/1078-NAMRU3/2006	2.2.1	Genbank	NO
EF441277	A/chicken/Egypt/1079-NAMRU3/2007	2.2.1	Genbank	NO
EF441278	A/chicken/Egypt/1080-NAMRU3/2006	2.2.1	Genbank	NO
EF441279	A/chicken/Egypt/1081-NAMRU3/2006	2.2.1	Genbank	NO
EF441280	A/chicken/Egypt/1300-NAMRU3/2007	2.2.1	Genbank	NO
EF441281	A/duck/Egypt/1301-NAMRU3/2007	2.2.1	Genbank	NO
EF446771	A/goose/Hungary/2823/2/2007	2.2	Genbank	NO
EF447430	A/chicken/Russia_Moscow_oblast_Odintsovo/1/2007	2.2	Genbank	NO
EF451059	A/Viet_Nam/3212/2004	1	Genbank	NO
EF456795	A/Viet_Nam/JP178/2004	1	Genbank	NO
EF456798	A/Viet_Nam/JP4207/2005	1	Genbank	NO
EF456799	A/Viet_Nam/JP14/2005	1	Genbank	NO
EF456802	A/Viet_Nam/JPHN30321/2005	1	Genbank	NO
EF456803	A/Viet_Nam/HN30408/2005	1	Genbank	NO
EF456805	A/Cambodia/JP52a/2005	1	Genbank	NO
EF469650	A/chicken/Egypt/1129N3-HK9/2007	2.2.1	Genbank	NO
EF469651	A/chicken/Egypt/12378N3-CLEVB/2006	2.2.1	Genbank	NO
EF469652	A/chicken/Egypt/12379N3-CLEVB/2006	2.2.1	Genbank	NO
EF469653	A/chicken/Egypt/1889N3-SM26/2007	2.2.1	Genbank	NO
EF469654	A/chicken/Egypt/1890N3-HK45/2007	2.2.1	Genbank	NO
EF469656	A/duck/Egypt/13010N3-CLEVB/2006	2.2.1	Genbank	NO
EF469658	A/goose/Egypt/13009N3-SM2/2006	2.2.1	Genbank	NO
EF469660	A/chicken/Egypt/1892N3-HK49/2007	2.2.1	Genbank	NO
EF473068	A/chicken/Cambodia/1/2004	1	Genbank	NO
EF473069	A/chicken/Cambodia/7/2004	1	Genbank	NO
EF473070	A/goose/Cambodia/28/2004	1	Genbank	NO
EF473073	A/chicken/Cambodia/013LC1b/2005	1	Genbank	NO
EF473074	A/chicken/Cambodia/022LC3b/2005	1	Genbank	NO
EF473080	A/chicken/Indonesia/7/2003	2.1.1	Genbank	NO
EF473081	A/chicken/Indonesia/11/2003	2.1.1	Genbank	NO
EF474450	A/chicken/Moscow/2/2007	2.2	Genbank	NO
EF501994	A/chicken/Phichit/NIAH6-4-0001/2006	1	Genbank	NO
EF501997	A/duck/Phitsanulok/NIAH6-5-0001/2007	1	Genbank	NO
EF523688	A/grey_lag_goose/Denmark/6692/06	2.2	Genbank	NO
EF523689	A/peacock/Denmark/60295/06	2.2	Genbank	NO
EF523690	A/peregrine/Denmark/6632/06	2.2	Genbank	NO
EF523691	A/tufted_duck/Denmark/6431/06	2.2	Genbank	NO
EF523692	A/tufted_duck/Denmark/6540/06	2.2	Genbank	NO
EF523693	A/whooper_swan/Denmark/7224/06	2.2	Genbank	NO
EF523695	A/great_crested_grebe/Denmark/7498/06	2.2	Genbank	NO
EF523696	A/fowl/Denmark/60296/06	2.2	Genbank	NO
EF532622	A/duck/Gaza/834/2006	2.2.1	Genbank	NO
EF532627	A/turkey/Israel/446/2006	2.2.1	Genbank	NO
EF532628	A/chicken/Gaza/450/2006	2.2.1	Genbank	NO
EF532630	A/chicken/Gaza/713/2006	2.2.1	Genbank	NO
EF532631	A/chicken/Gaza/714/2006	2.2.1	Genbank	NO
EF535817	A/Egypt/1394-NAMRU3/2007	2.2.1	Genbank	NO
EF535818	A/Egypt/1604-NAMRU3/2007	2.2.1	Genbank	NO
EF535819	A/Egypt/1731-NAMRU3/2007	2.2.1	Genbank	NO
EF535820	A/Egypt/1902-NAMRU3/2007	2.2.1	Genbank	NO
EF535821	A/Egypt/2256-NAMRU3/2007	2.2.1	Genbank	NO
EF535822	A/Egypt/2321-NAMRU3/2007	2.2.1	Genbank	NO
EF535823	A/Egypt/2331-NAMRU3/2007	2.2.1	Genbank	NO
EF535824	A/Egypt/2616-NAMRU3/2007	2.2.1	Genbank	NO
EF535825	A/Egypt/2620-NAMRU3/2007	2.2.1	Genbank	NO
EF541394	A/Indonesia/5/2005	2.1.3.2	Genbank	YES
EF541403	A/Viet_Nam/1203/2004	1	Genbank	NO
EF541405	A/duck/Viet_Nam/Ncvd1/2003	5	Genbank	NO
EF541406	A/chicken/Viet_Nam/Ncvd31/2004	1	Genbank	NO
EF541407	A/chicken/Viet_Nam/Ncvd8/2003	5	Genbank	NO
EF541409	A/chicken/Viet_Nam/1/2004	1	Genbank	NO
EF541411	A/Thailand/Kan353/2004	1	Genbank	NO
EF541412	A/chicken/Korea/es/2003	2.5	Genbank	NO
EF541414	A/chicken/Laos/7192/2004	1	Genbank	NO
EF541417	A/Thailand/Chaiyaphum/622/2004	1	Genbank	NO
EF547197	A/tufted_duck/Switzerland/V504/2006	2.2	Genbank	NO
EF547198	A/mute_swan/Germany/R797/06	2.2	Genbank	NO
EF566201	A/duck/Vietnam/NCVD04/2005	1	Genbank	NO
EF566215	A/duck/Viet_Nam/367/2005	1	Genbank	NO
EF568923	A/clouded_leopard/Chonburi/AI-1216A/2004	1	Genbank	NO
EF582394	A/duck/Phetchabun/NIAH6-2-0040/2004	1	Genbank	NO
EF582395	A/duck/Kamphaengphet/NIAH6-2-0041/2004	1	Genbank	NO
EF582396	A/duck/Phitsanulok/NIAH6-2-0042/2004	1	Genbank	NO
EF582397	A/duck/Kamphaengphet/NIAH6-2-0043/2004	1	Genbank	NO
EF582398	A/duck/Phitsanulok/NIAH6-2-0044/2004	1	Genbank	NO
EF582399	A/duck/Uthaithani/NIAH6-3-0008/2005	1	Genbank	NO
EF582403	A/chicken/Kamphaengphet/NIAH6-3-0013/2005	1	Genbank	NO
EF582404	A/chicken/Kamphaengphet/NIAH6-3-0014/2005	1	Genbank	NO
EF582405	A/chicken/Kamphaengphet/NIAH6-3-0015/2005	1	Genbank	NO
EF582406	A/chicken/Phitsanulok/NIAH6-3-0011/2005	1	Genbank	NO
EF582407	A/chicken/Phitsanulok/NIAH6-3-0017/2005	1	Genbank	NO
EF582408	A/chicken/Sukhothai/NIAH6-3-0018/2005	1	Genbank	NO
EF587277	A/Beijing/01/2003	7	Genbank	NO
EF593102	A/chicken/Thailand/vsmu-3-BKK/2004	1	Genbank	NO
EF605603	A/chicken/Russia_Krasnodar/2/2007	2.2	Genbank	NO
EF619982	A/Turkey/12/2006	2.2	Genbank	NO
EF619989	A/Turkey/15/2006	2.2	Genbank	NO
EF619990	A/Turkey/651242/2006	2.2	Genbank	NO
EF619998	A/Turkey/65596/2006	2.2	Genbank	NO
EF624253	A/chicken/Ghana/3158-NAMRU3/2007	2.2	Genbank	NO
EF624256	A/China/2006	2.3.4	Genbank	NO
EF631164	A/chicken/Nigeria/VRD130b/2006	2.2	Genbank	NO
EF631165	A/chicken/Nigeria/VRD145/2006	2.2	Genbank	NO
EF631169	A/chicken/Nigeria/VRD218/2006	2.2	Genbank	NO
EF631170	A/chicken/Nigeria/VRD284/2006	2.2	Genbank	NO
EF631171	A/chicken/Nigeria/VRD311/2006	2.2	Genbank	NO
EF631173	A/chicken/Nigeria/VRD419/2006	2.2	Genbank	NO
EF631174	A/chicken/Nigeria/VRD44/2006	2.2	Genbank	NO
EF631175	A/chicken/Nigeria/VRD457/2006	2.2	Genbank	NO
EF631176	A/chicken/Nigeria/VRD49/2006	2.2	Genbank	NO
EF631177	A/chicken/Nigeria/VRD83/2006	2.2	Genbank	NO
EF631178	A/chicken/Nigeria/VRD193/2006	2.2	Genbank	NO
EF631179	A/chicken/Nigeria/VRD286/2006	2.2	Genbank	NO
EF631180	A/chicken/Nigeria/VRD403/2006	2.2	Genbank	NO
EF631182	A/guinea_fowl/Nigeria/VRD005/2007	2.2	Genbank	NO
EF631183	A/guinea_fowl/JWP/Nigeria/VRD252/2006	2.2	Genbank	NO
EF631184	A/pigeon/Nigeria/VRD370/2006	2.2	Genbank	NO
EF631186	A/turkey/Nigeria/VRD345/2006	2.2	Genbank	NO
EF634308	A/chicken/West_Java/GrtMay206/2006	2.1.3	Genbank	NO
EF634311	A/pigeon/Jakarta/Hen406/2006	2.1.3.2	Genbank	YES
EF646265	A/goose/Klapanunggal/IPB7-RS/2006	2.1.3.2	Genbank	YES
EF646267	A/duck/Parung/IPB8-RS/2006	2.1.3.2	Genbank	YES
EF646268	A/duck/Parung/IPB9-RS/2006	2.1.3.2	Genbank	YES
EF670479	A/duck/Hunan/15/2004	2.3.3	Genbank	NO
EF670482	A/chicken/Hubei/14/2004	9	Genbank	NO
EPI347287	A/chicken/Vietnam/NCVD-425/2009	1.1.2	GISAID	YES
EPI347288	A/muscovy_duck/Vietnam/NCVD-426/2009	1.1.1	GISAID	YES
EPI347289	A/chicken/Vietnam/NCVD-427/2010	1.1.1	GISAID	YES
EPI347290	A/chicken/Vietnam/NCVD-428/2010	1.1.1	GISAID	YES
EPI347291	A/chicken/Vietnam/NCVD-429/2010	1.1.1	GISAID	YES
EPI347292	A/duck/Vietnam/NCVD-430/2010	1.1.1	GISAID	YES
EPI347293	A/duck/Vietnam/NCVD-432/2010	2.3.2.1a	GISAID	YES
EPI347294	A/duck/Vietnam/NCVD-449/2010	2.3.2.1a	GISAID	YES
EPI347295	A/duck/Vietnam/NCVD-456/2010	2.3.2.1a	GISAID	YES
EPI347297	A/chicken/Vietnam/NCVD-459/2010	2.3.2.1a	GISAID	YES
EPI347298	A/duck/Vietnam/NCVD-460/2010	2.3.2.1a	GISAID	YES
EPI347299	A/duck/Vietnam/NCVD-461/2010	2.3.2.1a	GISAID	YES
EPI347300	A/duck/Vietnam/NCVD-462/2010	2.3.4.1	GISAID	NO
EPI347301	A/duck/Vietnam/NCVD-471/2010	2.3.4.1	GISAID	NO
EPI347302	A/duck/Vietnam/NCVD-472/2010	2.3.4.2	GISAID	NO
EPI347304	A/Guangdong-Shenzhen/1/2011(H5N1)	2.3.2.1b	GISAID	YES
EPI348148	A/chicken/Egypt/11VIR4453-59/VRLCU/2011	2.2.1	GISAID	NO
EPI348149	A/chicken/Egypt/11VIR4453-159/VRLCU/2010	2.2.1	GISAID	NO
EPI348150	A/chicken/Egypt/11VIR4453-138/VRLCU/2011	2.2.1	GISAID	NO
EPI348151	A/chicken/Egypt/11VIR4453-270/2010	2.2.1	GISAID	NO
EPI348152	A/chicken/Egypt/11VIR4453-268/2010	2.2.1	GISAID	NO
EPI348153	A/chicken/Egypt/11VIR4453-266/2010	2.2.1	GISAID	NO
EPI348154	A/chicken/Egypt/11VIR4453-264/2010	2.2.1	GISAID	NO
EPI348155	A/chicken/Egypt/11VIR4453-68/VRLCU/2011	2.2.1	GISAID	NO
EPI348156	A/chicken/Egypt11VIR4453-269/2010	2.2.1	GISAID	NO
EPI348158	A/chicken/Egypt/11VIR4453-109/VRLCU/2011	2.2.1	GISAID	NO
EPI348159	A/chicken/Egypt/11VIR4453-137/VRLCU/2011	2.2.1	GISAID	NO
EPI348160	A/chicken/Egypt/11VIR4453-267/2010	2.2.1	GISAID	NO
EPI348161	A/chicken/Egypt/11VIR4453-9/VRLCU/2010	2.2.1.1a	GISAID	YES
EPI348162	A/chicken/Egypt/11VIR4453-7/VRLCU/2010	2.2.1	GISAID	NO
EPI348163	A/chicken/Egypt/11VIR4453-175/VRLCU/2010	2.2.1	GISAID	NO
EPI348164	A/chicken/Egypt/11VIR4453-18/VRLCU/2010	2.2.1.1	GISAID	YES
EPI348165	A/chicken/Egypt/11VIR4453-203/VRLCU/2011	2.2.1	GISAID	NO
EPI348166	A/chicken/Egypt/11VIR4453-40/VRLCU/2011	2.2.1	GISAID	NO
EPI352222	A/Guizhou/1/2012	2.3.4.2	GISAID	NO
EPI354072	A/chicken/Indonesia/R132/2004	2.1.1	GISAID	NO
EPI356472	A/Indonesia/NIHRD11931/2012	2.1.3.2a	GISAID	YES
EPI356861	A/chicken/Nepal/T9-BH/11	2.3.2.1a	GISAID	YES
EPI356863	A/duck/Nepal/5.TZoo/11	2.3.2.1a	GISAID	YES
EPI356865	A/crow/Nepal/CT1/12	2.3.2.1a	GISAID	YES
EPI356867	A/chicken/Nepal/PT-1/12	2.3.2.1a	GISAID	YES
EPI356869	A/chicken/Nepal/T1P/12	2.3.2.1a	GISAID	YES
EPI371698	A/black_headed_gull/Hong_Kong/07035-1/2011	2.3.2.1b	GISAID	YES
EPI372851	A/Egypt/N0544/2011	2.2.1	GISAID	NO
EPI372859	A/Egypt/N6322/2011	2.2.1	GISAID	NO
EPI372867	A/Egypt/N6658/2011	2.2.1	GISAID	NO
EPI372875	A/Egypt/N0677/2011	2.2.1	GISAID	NO
EPI372883	A/Egypt/N6774/2011	2.2.1	GISAID	NO
EPI372891	A/Egypt/N6828/2011	2.2.1	GISAID	NO
EPI372899	A/Egypt/N0423/2011	2.2.1	GISAID	NO
EPI372907	A/Egypt/N7562/2011	2.2.1	GISAID	NO
EPI372915	A/Egypt/N7592/2011	2.2.1	GISAID	NO
EPI372923	A/Egypt/N7724/2011	2.2.1	GISAID	NO
EPI372931	A/Egypt/N09966/2011	2.2.1	GISAID	NO
EPI372939	A/Egypt/N11126/2011	2.2.1	GISAID	NO
EPI372947	A/Egypt/N11470/2011	2.2.1	GISAID	NO
EPI372963	A/Egypt/N10621/2011	2.2.1	GISAID	NO
EPI373011	A/Egypt/N04288/2011	2.2.1	GISAID	NO
EPI373012	A/Egypt/N04286/2011	2.2.1	GISAID	NO
EPI373013	A/Egypt/N00166/2011	2.2.1	GISAID	NO
EPI373014	A/Egypt/N04287/2011	2.2.1	GISAID	NO
EPI373016	A/Egypt/N10954/2010	2.2.1	GISAID	NO
EPI373017	A/Egypt/N05860/2011	2.2.1	GISAID	NO
EPI373018	A/Egypt/N00002/2011	2.2.1	GISAID	NO
EPI373020	A/Egypt/N08932/2010	2.2.1	GISAID	NO
EPI373021	A/Egypt/N16789/2010	2.2.1	GISAID	NO
EPI373022	A/Egypt/N09407/2010	2.2.1	GISAID	NO
EPI373023	A/Egypt/17692/2010	2.2.1	GISAID	NO
EPI376533	A/duck/Egypt/1709-10/2008	2.2.1	GISAID	NO
EPI383276	A/condor/Guangdong/139/2003	1	GISAID	NO
EPI405128	A/chicken/Vietnam/NCVD-675/2011	2.3.2.1a	GISAID	YES
EPI152044	A/chicken/Egypt/5169-2/2007	2.2.1	GISAID	NO
EPI154493	A/ostrich/Saudi_Arabia/6732-3/2007	2.2	GISAID	NO
EPI154501	A/chicken/Saudi_Arabia/6732-4/2007	2.2	GISAID	NO
EPI154509	A/duck/Saudi_Arabia/6732-7/2007	2.2	GISAID	NO
EPI154517	A/chicken/Saudi_Arabia/6732-13/2007	2.2	GISAID	NO
EPI154525	A/chicken/Saudi_Arabia/6732-18/2007	2.2	GISAID	NO
EPI154914	A/chicken/Egypt/1709-2/2008	2.2.1	GISAID	NO
EPI156731	A/duck/Egypt/452-1VIR07/2006	2.2.1	GISAID	NO
EPI156746	A/chicken/Egypt/2628-2/2007	2.2.1	GISAID	NO
EPI156748	A/chicken/Egypt/2628-3/2007	2.2.1	GISAID	NO
EPI156750	A/chicken/Egypt/2628-4/2007	2.2.1	GISAID	NO
EPI156752	A/avian/Togo/3618-10/2007	2.2	GISAID	NO
EPI156760	A/chicken/Togo/4106-4/2007	2.2	GISAID	NO
EPI156768	A/chicken/Egypt/5169-3/2007	2.2.1	GISAID	NO
EPI156776	A/duck/Egypt/5169-4/2007	2.2.1	GISAID	NO
EPI156788	A/chicken/Benin/6693-1/2007	2.2	GISAID	NO
EPI156789	A/swan/Poland/305-135V08/2006	2.2	GISAID	NO
[truncated: 1,714 more rows]
