# Supplementary material for: Revised and updated nomenclature for highly pathogenic avian influenza A (H5N1) viruses: World Health Organization/World Organisation for Animal Health/Food and Agriculture Organization (WHO/OIE/FAO) H5N1 Evolution Working Group
Source: Influenza Other Respir Viruses. 2014 Jan 31;8(3):384–8. doi: 10.1111/irv.12230 (PMC4181488; doi:10.1111/irv.12230)
Supplement: Supplementary file 8 — Data S3. List of authors, originating and submitting laboratories of the sequences from GISAID's EpiFlu™ Database used in this report. [file irv0008-0384-SD8.xlsx]

## Sheet: GISAID Acknowledge Table
We acknowledge the authors, originating and submitting laboratories of the sequences from GISAID’s EpiFlu™ Database on which this research is based. The list is detailed below.
All submitters of data may be contacted directly via the GISAID website www.gisaid.org
Segment ID	Segment	Country	Collection date	Isolate name	Originating Lab	Submitting Lab	Authors
EPI395461	HA	Japan	2011-Feb-12	A/peregrine falcon/Nagasaki/4202A039/2011		Other Database Import	Soda,K.; Usui,T.; Ito,H.; Yamaguchi,T.; Ito,T.; Mimura,W.
EPI308986	HA	Japan	2011-Feb-01	A/peregrine falcon/Tochigi/15/2011		Other Database Import	Sakoda,Y.; Ito,H.; Uchida,Y.; Okamatsu,M.; Yamamoto,N.; Soda,K.; Nomura,N.; Kuribayashi,S.; Shichinohe,S.; Sunden,Y.; Umemura,T.; Usui,T.; Ozaki,H.; Yamaguchi,T.; Murase,T.; Ito,T.; Saito,T.; Takada,A.; Kida,H.; Jizou,M.
EPI241681	HA	Denmark	2006-Mar-03	A/peregrine/Denmark/6632/2006	National Veterinary Institute	Statens Serum Institut	Bragstad,K.; Fomsgaard,A.; Jorgensen,P.H.; Hammer,A.S.; Kabell,S.; Handberg,K.
EPI359873	HA	Korea, Republic of	2011-Feb-01	A/common Ketrel/Korea/Q197/2011		Other Database Import	Kim,H.R.; Lee,Y.J.; Park,C.K.; Oem,J.K.; Lee,O.S.; Kang,H.M.; Choi,J.G.; Bae,Y.C.
EPI353341	HA	Germany	2006-Jan-01	A/Canada goose/Germany/R71/2006		Other Database Import	Heider,A.; Mochalova,L.; Harder,T.; Tuzikov,A.; Bovin,N.; Schweiger,B.
EPI305543	HA	Turkey	2006-Jan-06	A/Goose/Turkey-Agri/09rs2841-17/2006	Istituto Zooprofilattico Sperimentale Delle Venezie	Istituto Zooprofilattico Sperimentale Delle Venezie	Schivo,A.; Valastro,V.; Monne,I.; Coven,F.; Fusaro,A.; Dakman,A.; Akcadag,B.; Salviato,A.; DeBattisti,C.; Capua,I.; Cattoli,G.
EPI276046	HA	China	2005-Jan-01	A/goose/Hubei/65/2005		Other Database Import	Li,Y.; Shi,J.; Zhong,G.; Deng,G.; Tian,G.; Ge,J.; Zeng,X.; Song,J.; Zhao,D.; Liu,L.; Jiang,Y.; Guan,Y.; Bu,Z.; Chen,H.
EPI237632	HA	Germany	2007-Jul-01	A/greylag goose /Bavaria/11/2007		Other Database Import	Lang,V.; Rinder,M.; Hafner-Marx,A.; Rabl,S.; Bogner,K.H.; Neubauer-Juric,A.; Buettner,M.
EPI237620	HA	Germany	2007-Jun-01	A/Canada goose/Bavaria/4/2007		Other Database Import	Lang,V.; Rinder,M.; Hafner-Marx,A.; Rabl,S.; Bogner,K.H.; Neubauer-Juric,A.; Buettner,M.
EPI236702	HA	Hong Kong (SAR)	2001-Nov-22	A/goose/Hong Kong/668.1/2001		Other Database Import	Kim,L.M.; Scott,M.A.; Suarez,D.L.; Spackman,E.; Swayne,D.E.; Afonso,C.L.
EPI236695	HA	China	2001-Nov-22	A/goose/Guangdong/xb/2001		Other Database Import	Liao,X.; Zhang,X.; Wang,J.; Yu,J.; Liu,J.
EPI225791	HA	Romania	2006-Jan-01	A/wild goose/Braila/RO-AI-074/2006		Other Database Import	Turcitu,M.; Coste,H.; Cioranu,R.; Singer,R.; Ward,M.; Starick,E.; Barboi,G.; Nicolae,S.
EPI241729	HA	Denmark	2006-Mar-21	A/grey lag goose/Denmark/6692/2006	National Veterinary Institute	Statens Serum Institut	Bragstad,K.; Fomsgaard,A.; Jorgensen,P.H.; Hammer,A.S.; Kabell,S.; Handberg,K.
EPI354422	HA	China	2007-May-01	A/bar-headed goose/Qinghai/3/2007		Other Database Import	Hu,X.; Liu,D.; Wang,M.; Yang,L.; Zhu,Q.; Li,L.; Gao,G.F.
EPI171528	HA	China	2007-May-10	A/bar-headed goose/Qinghai/2/2007		Other Database Import	Wang,C.; He,H.
EPI162936	HA	Russian Federation	2005-Aug-23	A/gull/ Kurgan/0425/2005 (H5N1)		Federal Centre for Animal Health (ARRIAH)
EPI354424	HA	China	2009-May-01	A/brown-headed gull/Qinghai/2/2009		Other Database Import	Hu,X.; Liu,D.; Wang,M.; Yang,L.; Zhu,Q.; Li,L.; Gao,G.F.
EPI354430	HA	China	2009-May-01	A/great black-headed gull/Qinghai/6/2009		Other Database Import	Hu,X.; Liu,D.; Wang,M.; Yang,L.; Zhu,Q.; Li,L.; Gao,G.F.
EPI354428	HA	China	2009-May-01	A/great black-headed gull/Qinghai/4/2009		Other Database Import	Hu,X.; Liu,D.; Wang,M.; Yang,L.; Zhu,Q.; Li,L.; Gao,G.F.
EPI354427	HA	China	2009-May-01	A/great black-headed gull/Qinghai/3/2009		Other Database Import	Hu,X.; Liu,D.; Wang,M.; Yang,L.; Zhu,Q.; Li,L.; Gao,G.F.
EPI371698	HA	China	2011-Dec-13	A/black headed gull/Hong Kong/07035-1/2011		Other Database Import	Xu,L.; Yuan,J.; Bao,L.; Lv,Q.; Li,F.; Chen,H.; Qin,C.
EPI233916	HA	Nigeria	2007-Mar-27	A/ostrich/Nigeria/08RS848-84/2007		Other Database Import	Fusaro,A.; Nelson,M.I.; Joannis,T.; Bertolotti,L.; Monne,I.; Salviato,A.; Capua,I.; Holmes,E.C.; Cattoli,G.
EPI169515	HA	Saudi Arabia	2007-Jan-01	A/ostrich/Saudi Arabia/3489-73VIR08/2007		Istituto Zooprofilattico Sperimentale Delle Venezie
EPI359885	HA	Korea, Republic of	2011-Jan-01	A/pheasant/Korea/PT411/2011		Other Database Import	Kim,H.R.; Lee,Y.J.; Park,C.K.; Oem,J.K.; Lee,O.S.; Kang,H.M.; Choi,J.G.; Bae,Y.C.
EPI352955	HA	United Kingdom	2008-Jan-01	A/swan/England/AV56-489/2008		Other Database Import	Pybus,O.; Perrins,C.; Choudhury,B.; Manvell,R.; Nunez,A.; Schulenburg,B.; Sheldon,B.; Brown,I.
EPI352945	HA	United Kingdom	2008-Jan-01	A/swan/England/AV314-2149/2008		Other Database Import	Pybus,O.; Perrins,C.; Choudhury,B.; Manvell,R.; Nunez,A.; Schulenburg,B.; Sheldon,B.; Brown,I.
EPI352944	HA	United Kingdom	2008-Jan-01	A/swan/England/AV346-2195/2008		Other Database Import	Pybus,O.; Perrins,C.; Choudhury,B.; Manvell,R.; Nunez,A.; Schulenburg,B.; Sheldon,B.; Brown,I.
EPI289698	HA	Mongolia	2009-May-01	A/whooper swan/Mongolia/5/2009		Other Database Import	Kang,H.-M.; Batchuluun,D.; Kim,M.-C.; Choi,J.-G.; Erdene-Ochir,T.-O.; Paek,M.-R.; Sugir,T.; Sodnomdarjaa,R.; Kwon,J.-H.
EPI289697	HA	Mongolia	2009-May-01	A/whooper swan/Mongolia/4/2009		Other Database Import	Kang,H.-M.; Batchuluun,D.; Kim,M.-C.; Choi,J.-G.; Erdene-Ochir,T.-O.; Paek,M.-R.; Sugir,T.; Sodnomdarjaa,R.; Kwon,J.-H.
EPI237630	HA	Germany	2007-Jul-01	A/swan/Bavaria/9/2007		Other Database Import	Lang,V.; Rinder,M.; Hafner-Marx,A.; Rabl,S.; Bogner,K.H.; Neubauer-Juric,A.; Buettner,M.
EPI237614	HA	Germany	2007-Jun-01	A/swan/Bavaria/2/2007		Other Database Import	Lang,V.; Rinder,M.; Hafner-Marx,A.; Rabl,S.; Bogner,K.H.; Neubauer-Juric,A.; Buettner,M.
EPI237579	HA	Germany	2006-Apr-01	A/swan/Bavaria/28/2006		Other Database Import	Lang,V.; Rinder,M.; Hafner-Marx,A.; Bogner,K.H.; Neubauer-Juric,A.; Buettner,M.
EPI237567	HA	Germany	2006-Mar-01	A/swan/Bavaria/23/2006		Other Database Import	Lang,V.; Rinder,M.; Hafner-Marx,A.; Bogner,K.H.; Neubauer-Juric,A.; Buettner,M.
EPI231254	HA	Austria	2006-Mar-10	A/swan/Ybbs/1106/2006		Other Database Import	Fink,M.; Revilla-Fernandez,S.; Koefer,J.
EPI231244	HA	Austria	2006-Mar-29	A/swan/Schaerding/1806/2006		Other Database Import	Fink,M.; Revilla-Fernandez,S.; Koefer,J.
EPI231242	HA	Austria	2006-Mar-21	A/swan/Schaerding/1499/2006		Other Database Import	Fink,M.; Revilla-Fernandez,S.; Koefer,J.
EPI231229	HA	Austria	2006-Apr-14	A/swan/Krems/2354/2006		Other Database Import	Fink,M.; Revilla-Fernandez,S.; Koefer,J.
EPI231227	HA	Austria	2006-Apr-05	A/swan/Hoeflein/2048/2006		Other Database Import	Fink,M.; Revilla-Fernandez,S.; Koefer,J.
EPI231225	HA	Austria	2006-Apr-10	A/swan/Hainburg/2172/2006		Other Database Import	Fink,M.; Revilla-Fernandez,S.; Koefer,J.
EPI231223	HA	Austria	2006-Apr-04	A/swan/Gmunden/2126/2006		Other Database Import	Fink,M.; Revilla-Fernandez,S.; Koefer,J.
EPI227541	HA	Russian Federation	2005-Jan-01	A/swan/Astrakhan/Russia/Nov-2/2005		Other Database Import	Yatsyshina,S.B.; Braslavskaya,S.I.; Shipulin,G.A.
EPI227232	HA	Romania	2005-Jan-01	A/juvenile swan/Romania/RO-AI-005/TL/2005		Other Database Import	Turcitu,M.A.; Coste,H.C.; Cioranu,R.P.; Nicolae,S.; Barboi,G.; Onita,I.; Neagoe,G.; Neicut,A.
EPI225794	HA	Turkey	2006-Jan-01	A/wild swan/Turkey/Merkez 929/2006		Other Database Import	Un,H.
EPI225793	HA	Turkey	2006-Jan-01	A/wild swan/Turkey/Amasra 2005/2006		Other Database Import	Un,H.
EPI318109	HA	Japan	2011-Mar-11	A/whistling swan/Fukushima/207/2011		Other Database Import	Hatamachi,J.; Kida,H.; Sakoda,Y.; Okamatsu,M.
EPI359890	HA	Korea, Republic of	2011-Jan-01	A/whooper swan/Korea/Q28/2011		Other Database Import	Kim,H.R.; Lee,Y.J.; Park,C.K.; Oem,J.K.; Lee,O.S.; Kang,H.M.; Choi,J.G.; Bae,Y.C.
EPI314751	HA	Japan	2011-Jan-01	A/whooper swan/Hokkaido/6/2011		Other Database Import	Sakoda,Y.; Ito,H.; Uchida,Y.; Okamatsu,M.; Yamamoto,N.; Soda,K.; Nomura,N.; Kuribayashi,S.; Shichinohe,S.; Sunden,Y.; Umemura,T.; Usui,T.; Ozaki,H.; Yamaguchi,T.; Murase,T.; Ito,T.; Saito,T.; Takada,A.; Kida,H.; Hatamachi,J.
EPI340761	HA	Japan	2011-Jan-01	A/whooper swan/Hokkaido/6/2011		Other Database Import	Sakoda,Y.; Ito,H.; Uchida,Y.; Okamatsu,M.; Yamamoto,N.; Soda,K.; Nomura,N.; Kuribayashi,S.; Shichinohe,S.; Sunden,Y.; Umemura,T.; Usui,T.; Ozaki,H.; Yamaguchi,T.; Murase,T.; Ito,T.; Saito,T.; Takada,A.; Kida,H.; Hatamachi,J.
EPI314194	HA	Japan	2011-Jan-01	A/whooper swan/Hokkaido/3/2011		Other Database Import	Sakoda,Y.; Ito,H.; Uchida,Y.; Okamatsu,M.; Yamamoto,N.; Soda,K.; Nomura,N.; Kuribayashi,S.; Shichinohe,S.; Sunden,Y.; Umemura,T.; Usui,T.; Ozaki,H.; Yamaguchi,T.; Murase,T.; Ito,T.; Saito,T.; Takada,A.; Kida,H.; Hatamachi,J.
EPI340395	HA	Japan	2011-Jan-01	A/whooper swan/Hokkaido/3/2011		Other Database Import	Sakoda,Y.; Ito,H.; Uchida,Y.; Okamatsu,M.; Yamamoto,N.; Soda,K.; Nomura,N.; Kuribayashi,S.; Shichinohe,S.; Sunden,Y.; Umemura,T.; Usui,T.; Ozaki,H.; Yamaguchi,T.; Murase,T.; Ito,T.; Saito,T.; Takada,A.; Kida,H.; Hatamachi,J.
EPI269984	HA	Mongolia	2010-Jan-01	A/whooper swan/Mongolia/21/2010		Other Database Import	Jizou,M.; Kida,H.; Sakoda,Y.; Okamatsu,M.
EPI267938	HA	Mongolia	2010-Jan-01	A/whooper swan/Mongolia/7/2010		Other Database Import	Jizou,M.; Kida,H.; Sakoda,Y.; Okamatsu,M.
EPI401514	HA	Japan	2010-Dec-01	A/mute swan/Toyama/1/2010		Other Database Import	Uchida,Y.; Suzuki,Y.; Shirakura,M.; Kawaguchi,A.; Nobusawa,E.; Tanikawa,T.; Hikono,H.; Takemae,N.; Mase,M.; Kanehira,K.; Hayashi,T.; Tagawa,Y.; Tashiro,M.; Saito,T.
EPI237618	HA	Germany	2007-Jun-01	A/mute swan/Bavaria/3/2007		Other Database Import	Lang,V.; Rinder,M.; Hafner-Marx,A.; Rabl,S.; Bogner,K.H.; Neubauer-Juric,A.; Buettner,M.
EPI353358	HA	Canada	1966-Jan-01	A/turkey/Ontario/6213/1966		Other Database Import	Heider,A.; Mochalova,L.; Harder,T.; Tuzikov,A.; Bovin,N.; Schweiger,B.
EPI352361	HA	Turkey	2008-Feb-01	A/turkey/Turkey/TR67Merkez2/2008		Other Database Import	Pybus,O.; Perrins,C.; Choudhury,B.; Manvell,R.; Nunez,A.; Schulenburg,B.; Sheldon,B.; Brown,I.
EPI305554	HA	Turkey	2006-Jan-23	A/Turkey/Turkey/Kars/09rs2841-42/2006	Istituto Zooprofilattico Sperimentale Delle Venezie	Istituto Zooprofilattico Sperimentale Delle Venezie	Schivo,A.; Valastro,V.; Monne,I.; Coven,F.; Fusaro,A.; Dakman,A.; Akcadag,B.; Salviato,A.; DeBattisti,C.; Capua,I.; Cattoli,G.
EPI246002	HA	Egypt	2009-Mar-01	A/turkey/Egypt/09206sm-NLQP/2009		Other Database Import	Arafa,A.A.; Hagag,N.M.; Abdullah,M.H.; Yehia,N.M.; Abdel-Halim,A.M.; Kilany,W.H.; Ahmed,M.S.; Zanaty,A.M.; Abdel-Aziz,O.M.; Hassan,M.K.; Aly,M.M.
EPI244424	HA	Egypt	2007-Jan-01	A/turkey/Egypt/7/2007		Other Database Import	Webby,R.; Smith,G.; Bahl,J.; Ducatez,M.
EPI226849	HA	Indonesia	2005-Jan-01	A/Turkey/Langkat/BBPVI/2005		Other Database Import	Komadina,N.; Usman,T.B.; Selleck,P.
EPI222702	HA	United States	2007-Jan-01	A/turkey/VA/505477-18/2007		Other Database Import	Kim,L.M.; Scott,M.A.; Suarez,D.L.; Spackman,E.; Swayne,D.E.; Senne,D.A.; Afonso,C.L.
EPI222692	HA	Pakistan	2007-Jan-01	A/turkey/Islamabad-Pakistan/NARC-7871/02/2007		Other Database Import	Naeem,K.; Ahmed,Z.; Siddique,N.; Ayaz,M.; Franks,J.; Webster,R.G.
EPI214937	HA	Egypt	2009-Feb-01	A/turkey/Egypt/0935-NLQP/2009		Other Database Import	Arafa,A.-S.M.; Sleim,A.A.; Hassan,M.K.; Aly,M.M.; Arafa,A.; Hagag,N.M.; El-Husseiny,M.H.; Yehia,N.; Abdel-Wahab,E.-S.M.; Hassan,M.K.; Aly,M.M.
EPI214936	HA	Egypt	2009-Jan-01	A/turkey/Egypt/091Q-NLQP/2009		Other Database Import	Arafa,A.-S.M.; Sleim,A.A.; Hassan,M.K.; Aly,M.M.; Arafa,A.; Hagag,N.M.; El-Husseiny,M.H.; Yehia,N.; Abdel-Wahab,E.-S.M.; Hassan,M.K.; Aly,M.M.
EPI398773	HA	Japan	2010-Jan-01	A/hooded crane/Kagoshima/4612J004/2010		Other Database Import	Hashimoto,Y.; Ito,H.; Nagai,Y.; Soda,K.; Ito,T.
EPI398737	HA	Japan	2010-Jan-01	A/hooded crane/Kagoshima/1/2010		Other Database Import	Hashimoto,Y.; Ito,H.; Nagai,Y.; Soda,K.; Ito,T.
EPI395460	HA	Japan	2011-Feb-08	A/little grebe/Miyazaki/22M718/2011		Other Database Import	Soda,K.; Usui,T.; Ito,H.; Yamaguchi,T.; Ito,T.; Mimura,W.
EPI384245	HA	China	2005-Feb-01	A/parrot/Guangdong/C99/2005		Other Database Import	Jiao,P.; Song,Y.; Yuan,R.; Wei,L.; Cao,L.; Luo,K.; Liao,M.
EPI356865	HA	Nepal	2012-Jan-18	A/crow/Nepal/CT1/12	Central Veterinary Laboratory	AHVLA	Puranik, A; Hanna, A; Essen, S; Focosi-Snyman, R; Manvell, R.J; Sedai, D; Chapagain, S; Manandhar, S; Koirala, P; Karki, K.B; Pandey, K.R; Air, T.B; Reid, S
EPI321750	HA	Indonesia	2007-Aug-23	A/peaceful dove/Denpasar/BBVD-480/2007		Other Database Import	Soegiarto,S.; Santhia,K.; Suatmodjo,M.; Axell,A.; Selleck,P.; Davies,K.R.; Stevens,V.; Kim,M.; Daniels,P.; Wong,F.Y.K.
EPI293904	HA	Turkey	2005-Dec-10	A/Pigeon/Turkey-Agri/09rs2841-8/2005	Istituto Zooprofilattico Sperimentale Delle Venezie	Istituto Zooprofilattico Sperimentale Delle Venezie	Schivo,A.; Valastro,V.; Monne,I.; Coven,F.; Fusaro,A.; Dakman,A.; Akcadag,B.; Salviato,A.; DeBattisti,C.; Capua,I.; Cattoli,G.
EPI259006	HA	China	2009-May-15	A/great crested-grebe/Qinghai/1/2009		Other Database Import	Li,Y.; Liu,L.; Zhang,Y.; Duan,Z.; Tian,G.; Zeng,X.; Shi,J.; Zhang,L.; Chen,H.
EPI255774	HA	India	2008-Dec-01	A/crow/Assam/142119/2008		Other Database Import	Nagarajan,S.; Jain,R.; Tosh,C.; Venkatesh,G.; Murugkar,H.V.; Dubey,S.C.
EPI241665	HA	Denmark	2006-May-16	A/peacock/Denmark/60295/2006	National Veterinary Institute	Statens Serum Institut	Bragstad,K.; Fomsgaard,A.; Jorgensen,P.H.; Hammer,A.S.; Kabell,S.; Handberg,K.
EPI241648	HA	Denmark	2006-Apr-28	A/great crested grebe/Denmark/7498/2006	Technical University of Denmark	Statens Serum Institut	Bragstad,K.; Fomsgaard,A.; Jorgensen,P.H.; Hammer,A.S.; Kabell,S.; Handberg,K.
EPI241640	HA	Denmark	2006-Mar-15	A/buzzard/Denmark/6370/2006	National Veterinary Institute	Statens Serum Institut	Bragstad,K.; Fomsgaard,A.; Jorgensen,P.H.; Hammer,A.S.; Kabell,S.; Handberg,K.
EPI234500	HA	Indonesia	2005-Jul-01	A/quail/West Java/Smigq1/2005		Other Database Import	Dharmayanti,N.L.P.I.; Indriani,R.; Damayanti,R.; Wiyono,A.; Adjid,R.M.A.; Darminto.
EPI234491	HA	Thailand	2005-Jan-01	A/gray-crowed crane/Thailand/VSMU-4-CBI/2005		Other Database Import	Sangsiriwut,K.; Chaichoune,K.; Wiriyarat,W.; Sariya,L.; Ponarknguen,R.; Tongsudjai,S.; Phrompiram,P.; Pattanarangsan,R.; Puthavathana,P.; Ratanakorn,P.
EPI227426	HA	Thailand	2005-Jan-01	A/quail/Thailand/Nakhon Pathom/QA-161/2005		Other Database Import	Amonsin,A.; Songserm,T.; Pariyothorn,N.; Puranaveja,S.; Jam-on,R.; Sae-Heng,N.; Payungporn,S.; Theamboonlers,A.; Chutinimitkul,S.; Chaisingh,A.; Damrongwatanapokin,S.; Tantilertcharoen,R.; Suradhat,S.; Thanawongnuwech,R.; Poovorawan,Y.
EPI227413	HA	Thailand	2005-Jan-01	A/open-bill stork/Thailand/VSMU-15-ATG/2005		Other Database Import	Uchida,Y.; Saito,T.
EPI225308	HA	Thailand	2006-Jan-01	A/moorhen/Thailand/CU-318/06		Other Database Import	Choatrakol,C.; Lapkuntod,J.; Tantilertcharoen,R.; Thanawongnuwech,R.; Suradhat,S.; Suwannakan,K.; Theamboonlers,A.; Poovorawan,Y.; Amonsin,A.
EPI224760	HA	Indonesia	2006-Jun-01	A/Quail/Central Java/SMRG/2006		Other Database Import	Komadina,N.; Selleck,P.
EPI222873	HA	China	2008-Jan-01	A/tree sparrow/Jiangsu/1/2008		Other Database Import	Liu,Q.; Kou,Z.; Ma,J.; Pu,J.; Lei,F.; Li,T.; Liu,J.
EPI221860	HA	Pakistan	2007-Jan-01	A/crow/Peshawer/NARC7914/2007		Other Database Import	Naeem,K.; Ahmed,Z.; Siddique,N.; Franks,J.S.; Webster,R.G.
EPI220563	HA	Hong Kong (SAR)	2008-Jan-01	A/house crow/Hong Kong/7677/2008		Other Database Import	Jizou,M.; Kida,H.; Sakoda,Y.; Okamatsu,M.
EPI220271	HA	Hong Kong (SAR)	2008-Jan-01	A/black-crowned night heron/Hong Kong/659/2008		Other Database Import	Smith,G.J.; Vijaykrishna,D.; Ellis,T.M.; Dyrting,K.C.; Leung,C.Y.; Bahl,J.; Wong,C.W.; Huang,K.; Chow,M.K.; Duan,L.; Chan,A.S.; Zhang,L.J.; Chen,H.; Luk,G.S.; Peiris,M.J.; Guan,Y.
EPI219333	HA	Hong Kong (SAR)	2009-Jan-01	A/grey heron/Hong Kong/779/2009		Other Database Import	Jizou,M.; Kida,H.; Sakoda,Y.; Okamatsu,M.
EPI219331	HA	Hong Kong (SAR)	2009-Jan-01	A/crested myna/Hong Kong/1178/2009		Other Database Import	Jizou,M.; Kida,H.; Sakoda,Y.; Okamatsu,M.
EPI162938	HA	Russian Federation	2005-Oct-03	A/pigeon/Kurgan/0459/2005 (H5N1)		Federal Centre for Animal Health (ARRIAH)
EPI162616	HA	Ukraine	2005-Dec-21	A/pigeon/Crimea/0624/2005 (H5N1)		Federal Centre for Animal Health (ARRIAH)
EPI284591	HA	Vietnam	2008-Jan-01	A/civet/Vietnam/NCVD-004/2008	National Centre of Veterinary Diagnostics	Centers for Disease Control and Prevention	Davis,Todd; Rivailler,Pierre; Nguyen,Tung
EPI227439	HA	China	2005-Jan-01	A/raccoon dog/Shandong/sd2/2005		Other Database Import	Qi,X.; Li,X.; Gu,H.; Xu,L.; Fan,W.
EPI227431	HA	China	2005-Jan-01	A/raccoon dog/Shandong/sd1/2005		Other Database Import	Qi,X.; Li,X.; Gu,H.; Xu,L.; Fan,W.
EPI271746	HA	Indonesia	2007-Jan-01	A/swine/East Java/UT6012/2007		Other Database Import	Takano,R.
EPI271738	HA	Indonesia	2007-Jan-01	A/swine/East Java/UT6010/2007		Other Database Import	Takano,R.
EPI271722	HA	Indonesia	2006-Jan-01	A/swine/East Java/UT6005/2006		Other Database Import	Takano,R.
EPI271666	HA	Indonesia	2005-Jan-01	A/swine/Banten/UT2071/2005		Other Database Import	Takano,R.
EPI228839	HA	China	2004-Jan-01	A/swine/Anhui/cb/2004		Other Database Import	Liao,X.; Zhang,X.; Wang,J.; Yu,J.; Li,T.
EPI376578	HA	Indonesia	2012-Jan-01	A/ferret/Indonesia/5-F6/2005		Other Database Import	Herfst,S.; Schrauwen,E.J.; Linster,M.; Chutinimitkul,S.; de Wit,E.; Munster,V.J.; Sorrell,E.M.; Bestebroer,T.M.; Burke,D.F.; Smith,D.J.; Rimmelzwaan,G.F.; Osterhaus,A.D.; Fouchier,R.A.; Wit,Ed.
EPI222468	HA	China	2007-Dec-03	A/pika/Qinghai/HMH/2007		Other Database Import	Zhou,J.Y.; Sun,W.B.; Guo,J.Q.; Huang,J.; Wang,J.H.; Yin,W.; Wu,N.P.; Li,L.J.; Yan,Y.; Liao,M.; Huang,Y.; Luo,K.J.; Jiang,X.; Chen,H.L.
EPI222452	HA	China	2007-Apr-22	A/pika/Qinghai/BI/2007		Other Database Import	Zhou,J.Y.; Sun,W.B.; Guo,J.Q.; Huang,J.; Wang,J.H.; Yin,W.; Wu,N.P.; Li,L.J.; Yan,Y.; Liao,M.; Huang,Y.; Luo,K.J.; Jiang,X.; Chen,H.L.
EPI399721	HA	China	2011-Mar-07	A/environment/Hunan/3/2011		Other Database Import	Wang,B.; Chen,Q.; Chen,Z.
EPI361404	HA	Cambodia	2011-Apr-27	A/environment/Cambodia/C453W/2011		Other Database Import	Buchy,P.; Sorn,S.; Allal,L.
EPI361400	HA	Cambodia	2011-Mar-30	A/environment/Cambodia/C85W/2011		Other Database Import	Buchy,P.; Sorn,S.; Allal,L.
EPI337326	HA	China	2009-Jan-16	A/water/Hunan/7/2009		Other Database Import	Lan,Y.; Dong,L.; Li,Z.; Li,X.; Zhao,X.; Cheng,Y.; Tan,m.; Yang,L.; Zou,S.; Wen,L.; Wang,D.; Li,D.; Shu,Y.
EPI337311	HA	China	2009-Jan-16	A/environment/Xinjiang/6/2009		Other Database Import	Lan,Y.; Dong,L.; Li,Z.; Li,X.; Zhao,X.; Cheng,Y.; Tan,m.; Yang,L.; Zou,S.; Wen,L.; Wang,D.; Li,D.; Shu,Y.
EPI337287	HA	China	2009-Jan-16	A/environment/Guizhou/7/2009		Other Database Import	Lan,Y.; Dong,L.; Li,Z.; Li,X.; Zhao,X.; Cheng,Y.; Tan,m.; Yang,L.; Zou,S.; Wen,L.; Wang,D.; Li,D.; Shu,Y.
EPI337263	HA	China	2009-Jan-06	A/duck feces/Hebei/5/2009		Other Database Import	Lan,Y.; Dong,L.; Li,Z.; Li,X.; Zhao,X.; Cheng,Y.; Tan,m.; Yang,L.; Zou,S.; Wen,L.; Wang,D.; Li,D.; Shu,Y.
EPI393414	HA	China	2009-Sep-23	A/environment/Chang Sha/7/2009		Other Database Import	Zhang,R.S.; Ou,X.H.; Ye,W.
EPI335139	HA	Lao, People's Democratic Republic	2010-Mar-01	A/environment/Lao/964/2010		Other Database Import	Sonnberg,S.; Phommachanh,P.; Naipospos,T.S.P.; McKenzie,J.; Chanthavisouk,C.; Pathammavong,S.; Darnell,D.; Meeduangchanh,P.; Rubrum,A.M.; Souriya,M.; Khambounheuang,B.; Webby,R.J.; Douangngeun,B.; Webster,R.G.
EPI331873	HA	United States	2006-Aug-02	A/environment/Maryland/1152/2006		Other Database Import	Dugan,V.G.; Dunham,E.J.; Jin,G.; Sheng,Z.M.; Kaser,E.K.; Nolting,J.; Slemons,R.D.; Taubenberger,J.K.
EPI331869	HA	United States	2006-Aug-02	A/environment/Maryland/1158/2006		Other Database Import	Dugan,V.G.; Dunham,E.J.; Jin,G.; Sheng,Z.M.; Kaser,E.K.; Nolting,J.; Slemons,R.D.; Taubenberger,J.K.
EPI331866	HA	United States	2006-Aug-02	A/environment/Maryland/1165/2006		Other Database Import	Dugan,V.G.; Dunham,E.J.; Jin,G.; Sheng,Z.M.; Kaser,E.K.; Nolting,J.; Slemons,R.D.; Taubenberger,J.K.
EPI331864	HA	United States	2006-Aug-02	A/environment/Maryland/1171/2006		Other Database Import	Dugan,V.G.; Dunham,E.J.; Jin,G.; Sheng,Z.M.; Kaser,E.K.; Nolting,J.; Slemons,R.D.; Taubenberger,J.K.
EPI331862	HA	United States	2006-Aug-02	A/environment/Maryland/1192/2006		Other Database Import	Dugan,V.G.; Dunham,E.J.; Jin,G.; Sheng,Z.M.; Kaser,E.K.; Nolting,J.; Slemons,R.D.; Taubenberger,J.K.
EPI327155	HA	Thailand	2010-Jan-26	A/environment/Thailand/ICRC-6670/2010		Other Database Import	Chaichoun,K.; Phonarknguen,R.; Chatsiriwech,J.; Suksai,P.; Sariya,L.; Wiriyarat,W.; Ratanakorn,P.; Auewarakul,P.; Puthavathana,P.; Thitithanyanont,A.; Suwanpakdee,S.; Yongyuttawichai,P.; Taowan,N.-A.
EPI283786	HA	Egypt	2010-Jan-01	A/environment/Egypt/105swf/2010		Other Database Import	Arafa,A.M.; Hagag,N.M.; Abdullah,M.H.; Yehia,N.; Hassan,M.K.; Aly,M.M.
EPI283785	HA	Egypt	2010-Jan-01	A/environment/Egypt/104swf/2010		Other Database Import	Arafa,A.M.; Hagag,N.M.; Abdullah,M.H.; Yehia,N.; Hassan,M.K.; Aly,M.M.
EPI280280	HA	China	2009-Jan-16	A/water/Hunan/7/2009	WHO Chinese National Influenza Center	WHO Chinese National Influenza Center	Lan,Yu,Dong,Libo,Li,Zi,Li,Xiyan,Zhao,Xiang,Cheng,Yanhui,Tan,minju,Yang,Lei,Zou,Shumei,Wen,Leying,Wang,Dayan,Li,Dexin,Shu,Yuelong
EPI280272	HA	China	2009-Jan-16	A/water/Hunan/3/2009	WHO Chinese National Influenza Center	WHO Chinese National Influenza Center	Lan,Yu,Dong,Libo,Li,Zi,Li,Xiyan,Zhao,Xiang,Cheng,Yanhui,Tan,minju,Yang,Lei,Zou,Shumei,Wen,Leying,Wang,Dayan,Li,Dexin,Shu,Yuelong
EPI280264	HA	China	2009-Jan-16	A/environment/Xinjiang/6/2009	WHO Chinese National Influenza Center	WHO Chinese National Influenza Center	Lan,Yu,Dong,Libo,Li,Zi,Li,Xiyan,Zhao,Xiang,Cheng,Yanhui,Tan,minju,Yang,Lei,Zou,Shumei,Wen,Leying,Wang,Dayan,Li,Dexin,Shu,Yuelong
EPI280240	HA	China	2009-Jan-16	A/environment/Guizhou/7/2009	WHO Chinese National Influenza Center	WHO Chinese National Influenza Center	Lan,Yu,Dong,Libo,Li,Zi,Li,Xiyan,Zhao,Xiang,Cheng,Yanhui,Tan,minju,Yang,Lei,Zou,Shumei,Wen,Leying,Wang,Dayan,Li,Dexin,Shu,Yuelong
EPI280224	HA	China	2009-Jan-16	A/environment/Guizhou/2/2009	WHO Chinese National Influenza Center	WHO Chinese National Influenza Center	Lan,Yu,Dong,Libo,Li,Zi,Li,Xiyan,Zhao,Xiang,Cheng,Yanhui,Tan,minju,Yang,Lei,Zou,Shumei,Wen,Leying,Wang,Dayan,Li,Dexin,Shu,Yuelong
EPI280216	HA	China	2009-Jan-06	A/duck feces/Hebei/5/2009	WHO Chinese National Influenza Center	WHO Chinese National Influenza Center	Lan,Yu,Dong,Libo,Li,Zi,Li,Xiyan,Zhao,Xiang,Cheng,Yanhui,Tan,minju,Yang,Lei,Zou,Shumei,Wen,Leying,Wang,Dayan,Li,Dexin,Shu,Yuelong
EPI280200	HA	China	2009-Jan-06	A/water/Hebei/2/2009	WHO Chinese National Influenza Center	WHO Chinese National Influenza Center	Lan,Yu,Dong,Libo,Li,Zi,Li,Xiyan,Zhao,Xiang,Cheng,Yanhui,Tan,minju,Yang,Lei,Zou,Shumei,Wen,Leying,Wang,Dayan,Li,Dexin,Shu,Yuelong
EPI280192	HA	China	2009-Jan-06	A/water/Hebei/1/2009	WHO Chinese National Influenza Center	WHO Chinese National Influenza Center	Lan,Yu,Dong,Libo,Li,Zi,Li,Xiyan,Zhao,Xiang,Cheng,Yanhui,Tan,minju,Yang,Lei,Zou,Shumei,Wen,Leying,Wang,Dayan,Li,Dexin,Shu,Yuelong
EPI230658	HA	United States	2006-Jan-01	A/environment/Maryland/1192/2006		Other Database Import	The NIAID Influenza Genome Sequencing Consortium
EPI222026	HA	China	2007-Dec-01	A/environment/Hunan/5-25/2007		Other Database Import	Zhang,H.; Chen,Z.
EPI222018	HA	China	2007-Apr-01	A/environment/Hunan/2-16/2007		Other Database Import	Zhang,H.; Chen,Z.
EPI222010	HA	China	2007-Apr-01	A/environment/Hunan/2-1/2007		Other Database Import	Zhang,H.; Chen,Z.
EPI220538	HA	China	2008-Mar-01	A/environment/Hunan/7-73/2008		Other Database Import	Zhang,H.; Chen,Z.
EPI393783	HA	Egypt	2012-Feb-21	A/Egypt/N00951/2012		Other Database Import	Younan,M.; Poh,M.K.; Amir,E.; Simpson,N.; Bahgat,V.; Naguib,A.; Abdelghani,A.S.; Saied,I.; Refaey,S.; Kandeel,A.; Labib,M.
EPI376537	HA	Indonesia	2005-Jan-01	A/Indonesia/5/2005		Other Database Import	Herfst,S.; Schrauwen,E.J.; Linster,M.; Chutinimitkul,S.; de Wit,E.; Munster,V.J.; Sorrell,E.M.; Bestebroer,T.M.; Burke,D.F.; Smith,D.J.; Rimmelzwaan,G.F.; Osterhaus,A.D.; Fouchier,R.A.; Wit,Ed.
EPI373023	HA	Egypt	2010-Jan-01	A/Egypt/17692/2010	U.S. Naval Medical Research Unit No.3	Centers for Disease Control and Prevention	Younan, M.; Elassal, E.; ElBadry, M.A.; Naguib, A.;Saied, I.; Kandeel, A.; Cornelius, C.
EPI373022	HA	Egypt	2010-Jan-01	A/Egypt/N09407/2010	U.S. Naval Medical Research Unit No.3	Centers for Disease Control and Prevention	Younan, M.; Elassal, E.; ElBadry, M.A.; Naguib, A.;Saied, I.; Kandeel, A.; Cornelius, C.
EPI373021	HA	Egypt	2010-Jan-01	A/Egypt/N16789/2010	U.S. Naval Medical Research Unit No.3	Centers for Disease Control and Prevention	Younan, M.; Elassal, E.; ElBadry, M.A.; Naguib, A.;Saied, I.; Kandeel, A.; Cornelius, C.
EPI373020	HA	Egypt	2010-Jan-01	A/Egypt/N08932/2010	U.S. Naval Medical Research Unit No.3	Centers for Disease Control and Prevention	Younan, M.; Elassal, E.; ElBadry, M.A.; Naguib, A.;Saied, I.; Kandeel, A.; Cornelius, C.
EPI372939	HA	Egypt	2011-Dec-01	A/Egypt/N11126/2011	U.S. Naval Medical Research Unit No.3	Centers for Disease Control and Prevention	Younan, M.; Poh, M.K.; Elassal, E.; Simpson, N.; Jones,J.; ElBadry,M.A.; Naguib, A.;Saied, I.; Kandeel,A.; Cornelius, C.
EPI372851	HA	Egypt	2011-Jan-01	A/Egypt/N0544/2011	U.S. Naval Medical Research Unit No.3	Centers for Disease Control and Prevention	Younan, M.; Poh, M.K.; Elassal, E.; Simpson, N.; Jones,J.; ElBadry,M.A.; Naguib, A.;Saied, I.; Kandeel,A.; Cornelius, C.
EPI372715	HA	Egypt	2009-May-18	A/Egypt/9538-NAMRU3/2009	U.S. Naval Medical Research Unit No.3	Centers for Disease Control and Prevention	Younan, M.; Poh, M.K.; Elassal, E.; Simpson, N.; Jones,J.; ElBadry,M.A.; Naguib, A.;Saied, I.; Kandeel,A.; Cornelius, C.
EPI361765	HA	Cambodia	2011-Jul-19	A/Cambodia/V0719348/2011		Other Database Import	Buchy,P.
EPI361524	HA	Vietnam	2004-Jan-01	A/Viet Nam/1203/2004		Other Database Import	Butler,J.; Middleton,D.; Klippel,J.; Rockman,S.; Brown,L.; Sapats,S.
EPI347304	HA	China	2011-Dec-28	A/Guangdong-Shenzhen/1/2011(H5N1)	WHO Chinese National Influenza Center	WHO Chinese National Influenza Center	Gao,Rongbao;Yang,Shuai;Wen,Leying; Zhou,Shumei; Yang,Lei; Li, Ming; Shu,Yuelong
EPI341632	HA	Indonesia	2011-Oct-07	A/Indonesia/NIHRD11767/2011(H5N1)	National Institute of Health Research and Development	National Institute of Health Research and Development	'hana,pawestri; vivi,setiawaty; ondri,dwisampurno';takamaya,i;shirakura,m;kagayama,t;tashiro,m
EPI341367	HA	Cambodia	2011-Feb-17	A/Cambodia/V0219301/2011		Other Database Import	Buchy,P.; Mardy,S.
EPI341365	HA	Cambodia	2011-Apr-16	A/Cambodia/V0417301/2011		Other Database Import	Buchy,P.; Mardy,S.
EPI337231	HA	China	2010-May-21	A/Hubei/1/2010		Other Database Import	Lan,Y.; Dong,L.; Li,Z.; Li,X.; Zhao,X.; Cheng,Y.; Tan,m.; Yang,L.; Zou,S.; Wen,L.; Wang,D.; Li,D.; Shu,Y.
EPI337224	HA	China	2009-Jan-23	A/Hunan/2/2009		Other Database Import	Lan,Y.; Dong,L.; Li,Z.; Li,X.; Zhao,X.; Cheng,Y.; Tan,m.; Yang,L.; Zou,S.; Wen,L.; Wang,D.; Li,D.; Shu,Y.
EPI337210	HA	China	2009-Jan-15	A/Guizhou/1/2009		Other Database Import	Lan,Y.; Dong,L.; Li,Z.; Li,X.; Zhao,X.; Cheng,Y.; Tan,m.; Yang,L.; Zou,S.; Wen,L.; Wang,D.; Li,D.; Shu,Y.
EPI337168	HA	China	2008-Feb-12	A/Guangxi/1/2008		Other Database Import	Lan,Y.; Dong,L.; Li,Z.; Li,X.; Zhao,X.; Cheng,Y.; Tan,m.; Yang,L.; Zou,S.; Wen,L.; Wang,D.; Li,D.; Shu,Y.
EPI337114	HA	China	2006-Apr-01	A/Hubei/1/2006		Other Database Import	Lan,Y.; Dong,L.; Li,Z.; Li,X.; Zhao,X.; Cheng,Y.; Tan,m.; Yang,L.; Zou,S.; Wen,L.; Wang,D.; Li,D.; Shu,Y.
EPI337107	HA	China	2006-Mar-13	A/Shanghai/1/2006		Other Database Import	Lan,Y.; Dong,L.; Li,Z.; Li,X.; Zhao,X.; Cheng,Y.; Tan,m.; Yang,L.; Zou,S.; Wen,L.; Wang,D.; Li,D.; Shu,Y.
EPI297544	HA	Cambodia	2005-Apr-07	A/Cambodia/408008/2005		Other Database Import	Buchy,P.; Fourment,M.; Mardy,S.; Sorn,S.; Holl,D.; Ly,S.; Vong,S.; Enouf,V.; Peiris,J.S.M.; van der Werf,S.
EPI284001	HA	Cambodia	2008-Dec-11	A/Cambodia/S1211394/2008		Other Database Import	Buchy,P.; Mardy,S.
EPI280176	HA	China	2009-Jan-23	A/Hunan/2/2009	WHO Chinese National Influenza Center	WHO Chinese National Influenza Center	Lan,Yu,Dong,Libo,Li,Zi,Li,Xiyan,Zhao,Xiang,Cheng,Yanhui,Tan,minju,Yang,Lei,Zou,Shumei,Wen,Leying,Wang,Dayan,Li,Dexin,Shu,Yuelong
EPI280128	HA	China	2006-Jun-19	A/Xinjiang/1/2006	WHO Chinese National Influenza Center	WHO Chinese National Influenza Center	Lan,Yu,Dong,Libo,Li,Zi,Li,Xiyan,Zhao,Xiang,Cheng,Yanhui,Tan,minju,Yang,Lei,Zou,Shumei,Wen,Leying,Wang,Dayan,Li,Dexin,Shu,Yuelong
EPI270268	HA	Vietnam	2008-Feb-21	A/Vietnam/HN31432M/2008		Other Database Import	Takano,R.
EPI270260	HA	Vietnam	2008-Feb-13	A/Vietnam/UT31413II/2008		Other Database Import	Takano,R.
EPI270204	HA	Vietnam	2007-Jan-01	A/Vietnam/UT31239/2007		Other Database Import	Takano,R.
EPI270196	HA	Vietnam	2007-May-19	A/Vietnam/UT31203A/2007		Other Database Import	Takano,R.
EPI270148	HA	Vietnam	2004-Jan-20	A/Vietnam/UT3047III/2004		Other Database Import	Takano,R.
EPI270124	HA	Vietnam	2003-Dec-31	A/Vietnam/UT3035/2003		Other Database Import	Takano,R.
EPI270116	HA	Vietnam	2003-Dec-29	A/Vietnam/UT3030/2003		Other Database Import	Takano,R.
EPI270108	HA	Vietnam	2003-Dec-29	A/Vietnam/UT3028II/2003		Other Database Import	Takano,R.
EPI255400	HA	Egypt	2009-Sep-16	A/Egypt/N09539/2009		Other Database Import	Elassal,E.M.; Kandeel,A.; Abdelghani,A.S.; Elsayed,N.M.; Gomaa,A.A.; Younan,M.; Earhart,K.C.; Turner,M.; Pimentel,G.; Barthel,R.V.
EPI255398	HA	Egypt	2009-Aug-26	A/Egypt/N09174/2009		Other Database Import	Elassal,E.M.; Kandeel,A.; Abdelghani,A.S.; Elsayed,N.M.; Gomaa,A.A.; Younan,M.; Earhart,K.C.; Turner,M.; Pimentel,G.; Barthel,R.V.
EPI255394	HA	Egypt	2009-Aug-01	A/Egypt/N08835/2009		Other Database Import	Elassal,E.M.; Kandeel,A.; Abdelghani,A.S.; Elsayed,N.M.; Gomaa,A.A.; Younan,M.; Earhart,K.C.; Turner,M.; Pimentel,G.; Barthel,R.V.
EPI255392	HA	Egypt	2009-Jul-30	A/Egypt/N07908/2009		Other Database Import	Elassal,E.M.; Kandeel,A.; Abdelghani,A.S.; Elsayed,N.M.; Gomaa,A.A.; Younan,M.; Earhart,K.C.; Turner,M.; Pimentel,G.; Barthel,R.V.
EPI255384	HA	Egypt	2009-May-29	A/Egypt/N04830/2009		Other Database Import	Elassal,E.M.; Kandeel,A.; Abdelghani,A.S.; Elsayed,N.M.; Gomaa,A.A.; Younan,M.; Earhart,K.C.; Turner,M.; Pimentel,G.; Barthel,R.V.
EPI255382	HA	Egypt	2010-Mar-31	A/Egypt/N04434/2010		Other Database Import	Elassal,E.M.; Kandeel,A.; Abdelghani,A.S.; Elsayed,N.M.; Gomaa,A.A.; Younan,M.; Earhart,K.C.; Turner,M.; Pimentel,G.; Barthel,R.V.
EPI255361	HA	Egypt	2010-Jan-12	A/Egypt/N00270/2010		Other Database Import	Elassal,E.M.; Kandeel,A.; Abdelghani,A.S.; Elsayed,N.M.; Gomaa,A.A.; Younan,M.; Earhart,K.C.; Turner,M.; Pimentel,G.; Barthel,R.V.
EPI280067	HA	China	2009-Jan-05	A/Shandong/1/2009	WHO Chinese National Influenza Center	WHO Chinese National Influenza Center	Lan,Yu; Dong,Libo; Li,Zi; Li,Xiyan; Zhao,Xiang; Cheng,Yanhui; Tan,minju; Yang,Lei; Zou,Shumei; Wen,Leying; Wang,Dayan; Li,Dexin; Shu,Yuelong
EPI280088	HA	China	2009-Jan-19	A/Guangxi/1/2009	WHO Chinese National Influenza Center	WHO Chinese National Influenza Center	Lan,Yu; Dong,Libo; Li,Zi; Li,Xiyan; Zhao,Xiang; Cheng,Yanhui; Tan,minju; Yang,Lei; Zou,Shumei; Wen,Leying; Wang,Dayan; Li,Dexin; Shu,Yuelong
EPI280060	HA	China	2008-Feb-16	A/Guangdong/1/2008	WHO Chinese National Influenza Center	WHO Chinese National Influenza Center	Lan,Yu; Dong,Libo; Li,Zi; Li,Xiyan; Zhao,Xiang; Cheng,Yanhui; Tan,minju; Yang,Lei; Zou,Shumei; Wen,Leying; Wang,Dayan; Li,Dexin; Shu,Yuelong
EPI280053	HA	China	2008-Feb-12	A/Guangxi/1/2008	WHO Chinese National Influenza Center	WHO Chinese National Influenza Center	Lan,Yu; Dong,Libo; Li,Zi; Li,Xiyan; Zhao,Xiang; Cheng,Yanhui; Tan,minju; Yang,Lei; Zou,Shumei; Wen,Leying; Wang,Dayan; Li,Dexin; Shu,Yuelong
EPI337959	HA	China	2005-Nov-23	A/Guangxi/1/2005		Other Database Import	Lan,Y.; Dong,L.; Li,Z.; Li,X.; Zhao,X.; Cheng,Y.; Tan,m.; Yang,L.; Zou,S.; Wen,L.; Wang,D.; Li,D.; Shu,Y.
EPI280039	HA	China	2007-Mar-17	A/Anhui/1/2007	WHO Chinese National Influenza Center	WHO Chinese National Influenza Center	Lan,Yu; Dong,Libo; Li,Zi; Li,Xiyan; Zhao,Xiang; Cheng,Yanhui; Tan,minju; Yang,Lei; Zou,Shumei; Wen,Leying; Wang,Dayan; Li,Dexin; Shu,Yuelong
EPI279949	HA	China	2006-Feb-10	A/Zhejiang/1/2006	WHO Chinese National Influenza Center	WHO Chinese National Influenza Center	Lan,Yu; Dong,Libo; Li,Zi; Li,Xiyan; Zhao,Xiang; Cheng,Yanhui; Tan,minju; Yang,Lei; Zou,Shumei; Wen,Leying; Wang,Dayan; Li,Dexin; Shu,Yuelong
EPI242779	HA	Hong Kong (SAR)	1997-Jan-01	A/Hong Kong/1074/99		Other Database Import	Lin,Y.
EPI228832	HA	Vietnam	2004-Jan-01	A/Vietnam/CL02/2004		Other Database Import	Smith,G.; Naipospos,T.S.; Usman,T.; Nguyen,T.; de Jong,M.; Peiris,J.; Guan,Y.
EPI228449	HA	Thailand	2004-Jan-01	A/Thailand/Kamphaengphet-Nontaburi/04		Other Database Import	Auewarakul,P.; Boonnak,K.; Korkusol,A.; Kongchanakul,A.; Kijphati,R.; Uipresertkul,M.; Ungchusak,K.; Puthavathana,P.
EPI226845	HA	Thailand	2005-Jan-01	A/Thailand/RPNPHA/2005		Other Database Import	Sutthent,R.
EPI226843	HA	Thailand	2005-Jan-01	A/Thailand/RPFEHA/2005		Other Database Import	Sutthent,R.
EPI226718	HA	Indonesia	2005-Nov-08	A/Indonesia/160H/2005		Other Database Import	Smith,G.; Guan,Y.; Peiris,M.; Kandun,I.N.; Soendoro,T.; Sedyaningsih,E.R.
EPI173707	HA	Egypt	2007-Jan-01	A/Egypt/321/2007		Centers for Disease Control and Prevention
EPI164755	HA	Indonesia	2008-Jan-01	A/Indonesia/7379/2008	Ministry of Health, NIHRD	Eijkman Institute for Molecular Biology
EPI164208	HA	Indonesia	2008-May-08	A/Indonesia/8228/2008	Ministry of Health, NIHRD	Eijkman Institute for Molecular Biology
EPI395403	HA	Japan	2011-Feb-03	A/common pochard/Tottori/3102S012/2011		Other Database Import	Soda,K.; Usui,T.; Ito,H.; Yamaguchi,T.; Ito,T.; Mimura,W.
EPI373010	HA	Egypt	2007-Jan-01	A/chicken/Egypt/9403-NAMRU3/2007	U.S. Naval Medical Research Unit No.3	Centers for Disease Control and Prevention	Younan, M.; Poh, M.K.; Elassal, E.; Simpson, N.; Jones, J.; ElBadry, M.A.; Naguib, A.;Saied, I.; Kandeel, A.; Cornelius, C.
EPI366422	HA	China	2010-Apr-01	A/pigeon/Huadong/QPG/2010		Other Database Import	Jiang,W.M.; Chen,J.M.; Liu,S.; Hou,G.Y.; Li,J.P.; Han,Y.; Zhang,P.; Huang,B.X.
EPI360035	HA	Cambodia	2011-Jul-14	A/marabou stork/Cambodia/TM068/2011		Other Database Import	Buchy,P.
EPI359881	HA	Korea, Republic of	2011-Feb-01	A/eurasian eagle owl/Korea/Q196/2011		Other Database Import	Kim,H.R.; Lee,Y.J.; Park,C.K.; Oem,J.K.; Lee,O.S.; Kang,H.M.; Choi,J.G.; Bae,Y.C.
EPI356558	HA	Indonesia	2005-Jan-01	A/Muscovy duck/West Java/Bgr-Cw/2005		Other Database Import	Dharmayanti,N.L.P.I.; Indriani,R.; Darminto,D.; Ibrahim,F.; Soebandrio,A.
EPI347303	HA	Vietnam	2010-Jun-30	A/duck/Vietnam/NCVD-433/2010	National Institute of Hygiene and Epidemiology	Centers for Disease Control and Prevention	Davis,Todd; Rivailler,Pierre; Nguyen,Tung
EPI347296	HA	Vietnam	2010-Nov-16	A/duck/Vietnam/NCVD-457/2010	National Institute of Hygiene and Epidemiology	Centers for Disease Control and Prevention	Davis,Todd; Rivailler,Pierre; Nguyen,Tung
EPI347295	HA	Vietnam	2010-Nov-16	A/duck/Vietnam/NCVD-456/2010	National Institute of Hygiene and Epidemiology	Centers for Disease Control and Prevention	Davis,Todd; Rivailler,Pierre; Nguyen,Tung
EPI347294	HA	Vietnam	2010-Oct-04	A/duck/Vietnam/NCVD-449/2010	National Institute of Hygiene and Epidemiology	Centers for Disease Control and Prevention	Davis,Todd; Rivailler,Pierre; Nguyen,Tung
EPI347293	HA	Vietnam	2010-Jul-14	A/duck/Vietnam/NCVD-432/2010	National Institute of Hygiene and Epidemiology	Centers for Disease Control and Prevention	Davis,Todd; Rivailler,Pierre; Nguyen,Tung
EPI347287	HA	Vietnam	2009-Feb-20	A/chicken/Vietnam/NCVD-425/2009	National Institute of Hygiene and Epidemiology	Centers for Disease Control and Prevention	Davis,Todd; Rivailler,Pierre; Nguyen,Tung
EPI347286	HA	Vietnam	2009-Feb-17	A/chicken/Vietnam/NCVD-424/2009	National Institute of Hygiene and Epidemiology	Centers for Disease Control and Prevention	Davis,Todd; Rivailler,Pierre; Nguyen,Tung
EPI341842	HA	Japan	2011-Feb-08	A/owl/Tokushima/3602A023/2011		Other Database Import	Mimura,W.; Soda,K.; Usui,T.; Ito,H.; Ito,T.
EPI340790	HA	Indonesia	2010-Jan-01	A/bird/Gunung Kidul/BBVW-52-I/2010	Disease Investigation Centre Wates (BBVW)	CSIRO Australian Animal Health Laboratory	Dhamawan,Rama; Usman,Tri Bhakti; Junaidi,Akhmad; Suatmodjo,Musny; Bruce,Kerri; Davies,Kelly R; Stevens,Vittoria; Kim,Mia; Daniels,Peter; Wong,Frank YK
EPI340413	HA	Bangladesh	2011-Jan-01	A/crow/Bangladesh/11rs1984-13/2011		Other Database Import	Fusaro,A.; Salviato,A.; Monne,I.; Yamage,M.; Giasuddin,M.; Khan,S.R.; Cattoli,G.
EPI340412	HA	Bangladesh	2011-Jan-01	A/crow/Bangladesh/11rs1984-14/2011		Other Database Import	Fusaro,A.; Salviato,A.; Monne,I.; Yamage,M.; Giasuddin,M.; Khan,S.R.; Cattoli,G.
EPI340411	HA	Bangladesh	2011-Jan-01	A/crow/Bangladesh/11rs1984-15/2011		Other Database Import	Fusaro,A.; Salviato,A.; Monne,I.; Yamage,M.; Giasuddin,M.; Khan,S.R.; Cattoli,G.
EPI330996	HA	Vietnam	2010-May-12	A/duck/Vietnam/NCVD-431/2010	National Institute of Hygiene and Epidemiology	Centers for Disease Control and Prevention	Davis,Todd; Rivailler,Pierre; Nguyen,Tung
EPI321744	HA	Vietnam	2011-Jun-01	A/muscovy duck/Vietnam/OIE-559/2011		Other Database Import	Hatamachi,J.; Kida,H.; Sakoda,Y.; Okamatsu,M.
EPI305616	HA	Turkey	2007-Feb-15	A/Sparrow/Turkey-Batman/09rs2842-104/2007	Istituto Zooprofilattico Sperimentale Delle Venezie	Istituto Zooprofilattico Sperimentale Delle Venezie	Schivo,A.; Valastro,V.; Monne,I.; Coven,F.; Fusaro,A.; Dakman,A.; Akcadag,B.; Salviato,A.; DeBattisti,C.; Capua,I.; Cattoli,G.
EPI305614	HA	Turkey	2006-Feb-14	A/Pigeon/Turkey-Mardin/09rs2841-95/2006	Istituto Zooprofilattico Sperimentale Delle Venezie	Istituto Zooprofilattico Sperimentale Delle Venezie	Schivo,A.; Valastro,V.; Monne,I.; Coven,F.; Fusaro,A.; Dakman,A.; Akcadag,B.; Salviato,A.; DeBattisti,C.; Capua,I.; Cattoli,G.
EPI305555	HA	Turkey	2006-Jan-23	A/Avian/Turkey-Erzurum/09rs2841-46/2006	Istituto Zooprofilattico Sperimentale Delle Venezie	Istituto Zooprofilattico Sperimentale Delle Venezie	Schivo,A.; Valastro,V.; Monne,I.; Coven,F.; Fusaro,A.; Dakman,A.; Akcadag,B.; Salviato,A.; DeBattisti,C.; Capua,I.; Cattoli,G.
EPI287384	HA	Egypt	2010-Jan-01	A/poultry/Egypt/4794-18/2010	Istituto Zooprofilattico Sperimentale Delle Venezie	Istituto Zooprofilattico Sperimentale Delle Venezie
EPI286374	HA	Hong Kong (SAR)	2007-Jan-01	A/avian/Hong Kong/0828/2007		Other Database Import	Kim,L.M.; Scott,M.A.; Suarez,D.L.; Spackman,E.; Swayne,D.E.; Afonso,C.L.
EPI286373	HA	Hong Kong (SAR)	2007-Jan-01	A/avian/Hong Kong/0719/2007		Other Database Import	Kim,L.M.; Scott,M.A.; Suarez,D.L.; Spackman,E.; Swayne,D.E.; Afonso,C.L.
EPI284593	HA	Vietnam	2008-Dec-01	A/duck/Vietnam/NCVD-187/2008	National Centre of Veterinary Diagnostics	Centers for Disease Control and Prevention	Davis,Todd; Rivailler,Pierre; Nguyen,Tung
EPI284589	HA	Vietnam	2010-Apr-01	A/poultry/Vietnam/NCVD-416/2010	National Centre of Veterinary Diagnostics	Centers for Disease Control and Prevention	Davis,Todd; Rivailler,Pierre; Nguyen,Tung
EPI284586	HA	Vietnam	2008-Dec-01	A/avian/Vietnam/NCVD-125/2008	National Centre of Veterinary Diagnostics	Centers for Disease Control and Prevention	Davis,Todd; Rivailler,Pierre; Nguyen,Tung
EPI284585	HA	Vietnam	2008-Dec-01	A/avian/Vietnam/NCVD-124/2008	National Centre of Veterinary Diagnostics	Centers for Disease Control and Prevention	Davis,Todd; Rivailler,Pierre; Nguyen,Tung
EPI284584	HA	Vietnam	2009-Jan-01	A/ostrich/Vietnam/NCVD-373/2009	National Centre of Veterinary Diagnostics	Centers for Disease Control and Prevention	Davis,Todd; Rivailler,Pierre; Nguyen,Tung
EPI284581	HA	Vietnam	2008-Jan-01	A/duck/Vietnam/NCVD-011/2008	National Centre of Veterinary Diagnostics	Centers for Disease Control and Prevention	Davis,Todd; Rivailler,Pierre; Nguyen,Tung
EPI284569	HA	Vietnam	2008-Jan-01	A/duck/Vietnam/NCVD-023/2008	National Centre of Veterinary Diagnostics	Centers for Disease Control and Prevention	Davis,Todd; Rivailler,Pierre; Nguyen,Tung
EPI284566	HA	Vietnam	2008-Jan-01	A/duck/Vietnam/NCVD-020/2008	National Centre of Veterinary Diagnostics	Centers for Disease Control and Prevention	Davis,Todd; Rivailler,Pierre; Nguyen,Tung
EPI284553	HA	Vietnam	2007-Jan-01	A/duck/Vietnam/NCVD-99/2007	National Centre of Veterinary Diagnostics	Centers for Disease Control and Prevention	Davis,Todd; Rivailler,Pierre; Nguyen,Tung
EPI284552	HA	Vietnam	2008-May-01	A/duck/Vietnam/NCVD-103/2008	National Centre of Veterinary Diagnostics	Centers for Disease Control and Prevention	Davis,Todd; Rivailler,Pierre; Nguyen,Tung
EPI284550	HA	Vietnam	2009-Mar-01	A/duck/Vietnam/NCVD-293/2009	National Centre of Veterinary Diagnostics	Centers for Disease Control and Prevention	Davis,Todd; Rivailler,Pierre; Nguyen,Tung
EPI284544	HA	Vietnam	2008-Dec-01	A/duck/Vietnam/NCVD-186/2008	National Centre of Veterinary Diagnostics	Centers for Disease Control and Prevention	Davis,Todd; Rivailler,Pierre; Nguyen,Tung
EPI284543	HA	Vietnam	2008-Dec-01	A/duck/Vietnam/NCVD-160/2008	National Centre of Veterinary Diagnostics	Centers for Disease Control and Prevention	Davis,Todd; Rivailler,Pierre; Nguyen,Tung
EPI284541	HA	Vietnam	2008-Dec-01	A/duck/Vietnam/NCVD-146/2008	National Centre of Veterinary Diagnostics	Centers for Disease Control and Prevention	Davis,Todd; Rivailler,Pierre; Nguyen,Tung
EPI284537	HA	Vietnam	2008-Dec-01	A/duck/Vietnam/NCVD-140/2008	National Centre of Veterinary Diagnostics	Centers for Disease Control and Prevention	Davis,Todd; Rivailler,Pierre; Nguyen,Tung
EPI284535	HA	Vietnam	2009-Jan-01	A/duck/Vietnam/NCVD-372/2009	National Centre of Veterinary Diagnostics	Centers for Disease Control and Prevention	Davis,Todd; Rivailler,Pierre; Nguyen,Tung
EPI284532	HA	Vietnam	2009-Jan-01	A/duck/Vietnam/NCVD-377/2009	National Centre of Veterinary Diagnostics	Centers for Disease Control and Prevention	Davis,Todd; Rivailler,Pierre; Nguyen,Tung
EPI284526	HA	Vietnam	2009-Jan-01	A/duck/Vietnam/NCVD-374/2009	National Centre of Veterinary Diagnostics	Centers for Disease Control and Prevention	Davis,Todd; Rivailler,Pierre; Nguyen,Tung
EPI284523	HA	Vietnam	2009-Jan-01	A/duck/Vietnam/NCVD-368/2009	National Centre of Veterinary Diagnostics	Centers for Disease Control and Prevention	Davis,Todd; Rivailler,Pierre; Nguyen,Tung
EPI284522	HA	Vietnam	2009-Jan-01	A/duck/Vietnam/NCVD-367/2009	National Centre of Veterinary Diagnostics	Centers for Disease Control and Prevention	Davis,Todd; Rivailler,Pierre; Nguyen,Tung
EPI284517	HA	Vietnam	2009-Jan-01	A/duck/Vietnam/NCVD-370/2009	National Centre of Veterinary Diagnostics	Centers for Disease Control and Prevention	Davis,Todd; Rivailler,Pierre; Nguyen,Tung
EPI284516	HA	Vietnam	2008-Jan-01	A/muscovy duck/Vietnam/NCVD-041/2008	National Centre of Veterinary Diagnostics	Centers for Disease Control and Prevention	Davis,Todd; Rivailler,Pierre; Nguyen,Tung
EPI284514	HA	Vietnam	2007-Jan-01	A/muscovy duck/Vietnam/NCVD-119/2007	National Centre of Veterinary Diagnostics	Centers for Disease Control and Prevention	Davis,Todd; Rivailler,Pierre; Nguyen,Tung
EPI284512	HA	Vietnam	2007-Jan-01	A/muscovy duck/Vietnam/NCVD-112/2007	National Centre of Veterinary Diagnostics	Centers for Disease Control and Prevention	Davis,Todd; Rivailler,Pierre; Nguyen,Tung
EPI284511	HA	Vietnam	2007-Jan-01	A/muscovy duck/Vietnam/NCVD-101/2007	National Centre of Veterinary Diagnostics	Centers for Disease Control and Prevention	Davis,Todd; Rivailler,Pierre; Nguyen,Tung
EPI284508	HA	Vietnam	2008-May-01	A/muscovy duck/Vietnam/NCVD-082/2008	National Centre of Veterinary Diagnostics	Centers for Disease Control and Prevention	Davis,Todd; Rivailler,Pierre; Nguyen,Tung
EPI284499	HA	Vietnam	2008-Jan-01	A/chicken/Vietnam/NCVD-026/2008	National Centre of Veterinary Diagnostics	Centers for Disease Control and Prevention	Davis,Todd; Rivailler,Pierre; Nguyen,Tung
EPI284498	HA	Vietnam	2008-Jan-01	A/chicken/Vietnam/NCVD-018/2008	National Centre of Veterinary Diagnostics	Centers for Disease Control and Prevention	Davis,Todd; Rivailler,Pierre; Nguyen,Tung
EPI284492	HA	Vietnam	2008-Jan-01	A/chicken/Vietnam/NCVD-033/2008	National Centre of Veterinary Diagnostics	Centers for Disease Control and Prevention	Davis,Todd; Rivailler,Pierre; Nguyen,Tung
EPI284489	HA	Vietnam	2008-Jan-01	A/chicken/Vietnam/NCVD-035/2008	National Centre of Veterinary Diagnostics	Centers for Disease Control and Prevention	Davis,Todd; Rivailler,Pierre; Nguyen,Tung
EPI284487	HA	Vietnam	2008-Jan-01	A/chicken/Vietnam/NCVD-006/2008	National Centre of Veterinary Diagnostics	Centers for Disease Control and Prevention	Davis,Todd; Rivailler,Pierre; Nguyen,Tung
EPI284481	HA	Vietnam	2008-May-01	A/chicken/Vietnam/NCVD-085/2008	National Centre of Veterinary Diagnostics	Centers for Disease Control and Prevention	Davis,Todd; Rivailler,Pierre; Nguyen,Tung
EPI284479	HA	Vietnam	2008-May-01	A/chicken/Vietnam/NCVD-083/2008	National Centre of Veterinary Diagnostics	Centers for Disease Control and Prevention	Davis,Todd; Rivailler,Pierre; Nguyen,Tung
EPI284473	HA	Vietnam	2008-May-01	A/chicken/Vietnam/NCVD-03/2008	National Centre of Veterinary Diagnostics	Centers for Disease Control and Prevention	Davis,Todd; Rivailler,Pierre; Nguyen,Tung
EPI284471	HA	Vietnam	2009-Mar-01	A/chicken/Vietnam/NCVD-295/2009	National Centre of Veterinary Diagnostics	Centers for Disease Control and Prevention	Davis,Todd; Rivailler,Pierre; Nguyen,Tung
EPI284465	HA	Vietnam	2010-Feb-01	A/chicken/Vietnam/NCVD-397/2010	National Centre of Veterinary Diagnostics	Centers for Disease Control and Prevention	Davis,Todd; Rivailler,Pierre; Nguyen,Tung
EPI284464	HA	Vietnam	2010-Feb-01	A/chicken/Vietnam/NCVD-396/2010	National Centre of Veterinary Diagnostics	Centers for Disease Control and Prevention	Davis,Todd; Rivailler,Pierre; Nguyen,Tung
EPI284463	HA	Vietnam	2010-Feb-01	A/chicken/Vietnam/NCVD-395/2010	National Centre of Veterinary Diagnostics	Centers for Disease Control and Prevention	Davis,Todd; Rivailler,Pierre; Nguyen,Tung
EPI284461	HA	Vietnam	2009-Feb-01	A/chicken/Vietnam/NCVD-292/2009	National Centre of Veterinary Diagnostics	Centers for Disease Control and Prevention	Davis,Todd; Rivailler,Pierre; Nguyen,Tung
EPI284460	HA	Vietnam	2009-Feb-01	A/chicken/Vietnam/NCVD-291/2009	National Centre of Veterinary Diagnostics	Centers for Disease Control and Prevention	Davis,Todd; Rivailler,Pierre; Nguyen,Tung
EPI284458	HA	Vietnam	2009-Feb-01	A/chicken/Vietnam/NCVD-289/2009	National Centre of Veterinary Diagnostics	Centers for Disease Control and Prevention	Davis,Todd; Rivailler,Pierre; Nguyen,Tung
EPI284455	HA	Vietnam	2009-Feb-01	A/chicken/Vietnam/NCVD-282/2009	National Centre of Veterinary Diagnostics	Centers for Disease Control and Prevention	Davis,Todd; Rivailler,Pierre; Nguyen,Tung
EPI284454	HA	Vietnam	2009-Feb-01	A/chicken/Vietnam/NCVD-281/2009	National Centre of Veterinary Diagnostics	Centers for Disease Control and Prevention	Davis,Todd; Rivailler,Pierre; Nguyen,Tung
EPI284452	HA	Vietnam	2008-Dec-01	A/chicken/Vietnam/NCVD-188/2008	National Centre of Veterinary Diagnostics	Centers for Disease Control and Prevention	Davis,Todd; Rivailler,Pierre; Nguyen,Tung
EPI284450	HA	Vietnam	2008-Dec-01	A/chicken/Vietnam/NCVD-138/2008	National Centre of Veterinary Diagnostics	Centers for Disease Control and Prevention	Davis,Todd; Rivailler,Pierre; Nguyen,Tung
EPI284445	HA	Vietnam	2010-Apr-01	A/chicken/Vietnam/NCVD-407/2010	National Centre of Veterinary Diagnostics	Centers for Disease Control and Prevention	Davis,Todd; Rivailler,Pierre; Nguyen,Tung
EPI284440	HA	Vietnam	2009-Jan-01	A/chicken/Vietnam/NCVD-390/2009	National Centre of Veterinary Diagnostics	Centers for Disease Control and Prevention	Davis,Todd; Rivailler,Pierre; Nguyen,Tung
EPI284437	HA	Vietnam	2009-Jan-01	A/chicken/Vietnam/NCVD-383/2009	National Centre of Veterinary Diagnostics	Centers for Disease Control and Prevention	Davis,Todd; Rivailler,Pierre; Nguyen,Tung
EPI284435	HA	Vietnam	2009-Jan-01	A/chicken/Vietnam/NCVD-387/2009	National Centre of Veterinary Diagnostics	Centers for Disease Control and Prevention	Davis,Todd; Rivailler,Pierre; Nguyen,Tung
EPI276062	HA	China	2006-Jan-01	A/pied megpie/Liaoning/7/2006		Other Database Import	Li,Y.; Shi,J.; Zhong,G.; Deng,G.; Tian,G.; Ge,J.; Zeng,X.; Song,J.; Zhao,D.; Liu,L.; Jiang,Y.; Guan,Y.; Bu,Z.; Chen,H.
EPI239055	HA	Italy	1997-Jan-01	A/avian/Italy/1485/1997		Other Database Import	Kim,L.M.; Scott,M.A.; Suarez,D.L.; Spackman,E.; Swayne,D.E.; Afonso,C.L.
EPI234497	HA	Indonesia	2006-Oct-01	A/Pigeon/Indonesia/Rokhit1631-6/2006		Other Database Import	Komadina,N.; Usman,T.B.; Selleck,P.
EPI234494	HA	Thailand	2005-Jan-01	A/green peafowl/Thailand/VSMU-3-CBI/2005		Other Database Import	Sangsiriwut,K.; Chaichoune,K.; Wiriyarat,W.; Sariya,L.; Ponarknguen,R.; Tongsudjai,S.; Phrompiram,P.; Pattanarangsan,R.; Puthavathana,P.; Ratanakorn,P. CONSRTM BIOTEC; Thailand Research Fund
EPI233444	HA	Nigeria	2006-Apr-04	A/guinea fowl/Nigeria/08RS848-10/2006		Other Database Import	Fusaro,A.; Nelson,M.I.; Joannis,T.; Bertolotti,L.; Monne,I.; Salviato,A.; Capua,I.; Holmes,E.C.; Cattoli,G.
EPI229549	HA	Korea, Republic of	2004-Jan-01	A/magpie/Korea/Y:S-M1/2004		Other Database Import	Kim,L.M.; Scott,M.A.; Suarez,D.L.; Spackman,E.; Swayne,D.E.; Afonso,C.L.
EPI228631	HA	Thailand	2004-Jan-01	A/Mynas/Ranong/Thailand/CU-209/04		Other Database Import	Amonsin,A.; Pariyothorn,N.; Payungporn,S.; Theamboonlers,A.; Chutinimitkul,S.; Tantilertcharoen,R.; Wongyanin,P.; Thanawongnuwech,R.; Suradhat,S.; Chaisingh,A.; Buranathai,C.; Poovorawan,Y.
EPI228617	HA	Thailand	2004-Jan-01	A/rollers/Bangkok/Thailand/CU-26/04		Other Database Import	Amonsin,A.; Pariyothorn,N.; Payungporn,S.; Theamboonlers,A.; Chutinimitkul,S.; Tantilertcharoen,R.; Wongyanin,P.; Thanawongnuwech,R.; Suradhat,S.; Chaisingh,A.; Buranathai,C.; Poovorawan,Y.
EPI228609	HA	Thailand	2004-Jan-01	A/crow/Bangkok/Thailand/CU-15/04		Other Database Import	Amonsin,A.; Pariyothorn,N.; Payungporn,S.; Theamboonlers,A.; Chutinimitkul,S.; Tantilertcharoen,R.; Wongyanin,P.; Thanawongnuwech,R.; Suradhat,S.; Chaisingh,A.; Buranathai,C.; Poovorawan,Y.
EPI228598	HA	Thailand	2004-Jan-01	A/crow/Bangkok/Thailand/CU-4/04		Other Database Import	Amonsin,A.; Pariyothorn,N.; Payungporn,S.; Theamboonlers,A.; Chutinimitkul,S.; Tantilertcharoen,R.; Wongyanin,P.; Thanawongnuwech,R.; Suradhat,S.; Chaisingh,A.; Buranathai,C.; Poovorawan,Y.
EPI228345	HA	Thailand	2004-Jan-01	A/open-bill stork/Thailand/VSMU-9-BKK/2004		Other Database Import	Uchida,Y.; Saito,T.
EPI222576	HA	Hong Kong (SAR)	2007-Jan-01	A/scaly-breasted munia/Hong Kong/2572/2007		Other Database Import	Smith,G.J.; Vijaykrishna,D.; Ellis,T.M.; Dyrting,K.C.; Leung,C.Y.; Bahl,J.; Wong,C.W.; Huang,K.; Chow,M.K.; Duan,L.; Chan,A.S.; Zhang,L.J.; Chen,H.; Luk,G.S.; Peiris,M.J.; Guan,Y.
EPI222549	HA	United States	2007-Jan-01	A/ruddy turnstone/DE/509531/2007		Other Database Import	Kim,L.M.; Scott,M.A.; Suarez,D.L.; Spackman,E.; Swayne,D.E.; Senne,D.A.; Afonso,C.L.
EPI222126	HA	Saudi Arabia	2007-Jan-01	A/houbara bustard/Saudi Arabia/6732-1/2007		Other Database Import	Fusaro,A.; Monne,I.; Cattoli,G.; Salviato,A.; Capua,I.; Ismail,M.M.; Al Essa,A.
EPI401568	HA	Japan	2011-Mar-01	A/chicken/Miyazaki/13/2011		Other Database Import	Uchida,Y.; Suzuki,Y.; Shirakura,M.; Kawaguchi,A.; Nobusawa,E.; Tanikawa,T.; Hikono,H.; Takemae,N.; Mase,M.; Kanehira,K.; Hayashi,T.; Tagawa,Y.; Tashiro,M.; Saito,T.
EPI401566	HA	Japan	2011-Feb-01	A/chicken/Mie/2/2011		Other Database Import	Uchida,Y.; Suzuki,Y.; Shirakura,M.; Kawaguchi,A.; Nobusawa,E.; Tanikawa,T.; Hikono,H.; Takemae,N.; Mase,M.; Kanehira,K.; Hayashi,T.; Tagawa,Y.; Tashiro,M.; Saito,T.
EPI401565	HA	Japan	2011-Feb-01	A/chicken/Miyazaki/12/2011		Other Database Import	Uchida,Y.; Suzuki,Y.; Shirakura,M.; Kawaguchi,A.; Nobusawa,E.; Tanikawa,T.; Hikono,H.; Takemae,N.; Mase,M.; Kanehira,K.; Hayashi,T.; Tagawa,Y.; Tashiro,M.; Saito,T.
EPI401517	HA	Japan	2011-Jan-01	A/chicken/Miyazaki/K3/2011		Other Database Import	Uchida,Y.; Suzuki,Y.; Shirakura,M.; Kawaguchi,A.; Nobusawa,E.; Tanikawa,T.; Hikono,H.; Takemae,N.; Mase,M.; Kanehira,K.; Hayashi,T.; Tagawa,Y.; Tashiro,M.; Saito,T.
EPI401515	HA	Japan	2011-Jan-01	A/chicken/Miyazaki/S4/2011		Other Database Import	Uchida,Y.; Suzuki,Y.; Shirakura,M.; Kawaguchi,A.; Nobusawa,E.; Tanikawa,T.; Hikono,H.; Takemae,N.; Mase,M.; Kanehira,K.; Hayashi,T.; Tagawa,Y.; Tashiro,M.; Saito,T.
EPI398585	HA	Egypt	2011-Sep-08	A/chicken/Egypt/S3802D/2011		Other Database Import	Kayali,G.; El-Shesheny,R.; Kandeil,A.M.; Kutkat,M.A.; Webby,R.J.; Ali,M.A.
EPI398578	HA	Egypt	2011-Sep-04	A/chicken/Egypt/S3806D/2011		Other Database Import	Kayali,G.; El-Shesheny,R.; Kandeil,A.M.; Kutkat,M.A.; Webby,R.J.; Ali,M.A.
EPI398382	HA	Egypt	2009-May-20	A/chicken/Sharkia/CAI38/2009		Other Database Import	Wentworth,D.E.; Dugan,V.; Halpin,R.; Lin,X.; Bera,J.; Ghedin,E.; Fedorova,N.; Overton,L.; Tsitrin,T.; Stockwell,T.; Amedeo,P.; Bishop,B.; Chen,H.; Edworthy,P.; Gupta,N.; Katzel,D.; Li,K.; Schobel,S.; Shrivastava,S.; Thovarai,V.; Wang,S.; Atta El-Abiary,E.; Saad El-Din Abd El-Latif,W.; Ahmed Khder,A.; Selim Salama,S.; Adel Soliman,Y.; Omar,L.; Aly,M.; El-Satar Arafa Mohamed Arafa,A.; Bao,Y.; Sande…
EPI398375	HA	Egypt	2010-Apr-21	A/chicken/Menofia/CAI36/2010		Other Database Import	Wentworth,D.E.; Dugan,V.; Halpin,R.; Lin,X.; Bera,J.; Ghedin,E.; Fedorova,N.; Overton,L.; Tsitrin,T.; Stockwell,T.; Amedeo,P.; Bishop,B.; Chen,H.; Edworthy,P.; Gupta,N.; Katzel,D.; Li,K.; Schobel,S.; Shrivastava,S.; Thovarai,V.; Wang,S.; Atta El-Abiary,E.; Saad El-Din Abd El-Latif,W.; Ahmed Khder,A.; Selim Salama,S.; Adel Soliman,Y.; Omar,L.; Aly,M.; El-Satar Arafa Mohamed Arafa,A.; Bao,Y.; Sande…
EPI398367	HA	Egypt	2010-Apr-21	A/chicken/Menofia/CAI35/2010		Other Database Import	Wentworth,D.E.; Dugan,V.; Halpin,R.; Lin,X.; Bera,J.; Ghedin,E.; Fedorova,N.; Overton,L.; Tsitrin,T.; Stockwell,T.; Amedeo,P.; Bishop,B.; Chen,H.; Edworthy,P.; Gupta,N.; Katzel,D.; Li,K.; Schobel,S.; Shrivastava,S.; Thovarai,V.; Wang,S.; Atta El-Abiary,E.; Saad El-Din Abd El-Latif,W.; Ahmed Khder,A.; Selim Salama,S.; Adel Soliman,Y.; Omar,L.; Aly,M.; El-Satar Arafa Mohamed Arafa,A.; Bao,Y.; Sande…
EPI398357	HA	Egypt	2008-Sep-30	A/chicken/Giza/CAI24/2008		Other Database Import	Wentworth,D.E.; Dugan,V.; Halpin,R.; Lin,X.; Bera,J.; Ghedin,E.; Fedorova,N.; Overton,L.; Tsitrin,T.; Stockwell,T.; Amedeo,P.; Bishop,B.; Chen,H.; Edworthy,P.; Gupta,N.; Katzel,D.; Li,K.; Schobel,S.; Shrivastava,S.; Thovarai,V.; Wang,S.; Atta El-Abiary,E.; Saad El-Din Abd El-Latif,W.; Ahmed Khder,A.; Selim Salama,S.; Adel Soliman,Y.; Omar,L.; Aly,M.; El-Satar Arafa Mohamed Arafa,A.; Bao,Y.; Sande…
EPI398349	HA	Egypt	2008-Jun-30	A/chicken/Giza/CAI23/2008		Other Database Import	Wentworth,D.E.; Dugan,V.; Halpin,R.; Lin,X.; Bera,J.; Ghedin,E.; Fedorova,N.; Overton,L.; Tsitrin,T.; Stockwell,T.; Amedeo,P.; Bishop,B.; Chen,H.; Edworthy,P.; Gupta,N.; Katzel,D.; Li,K.; Schobel,S.; Shrivastava,S.; Thovarai,V.; Wang,S.; Atta El-Abiary,E.; Saad El-Din Abd El-Latif,W.; Ahmed Khder,A.; Selim Salama,S.; Adel Soliman,Y.; Omar,L.; Aly,M.; El-Satar Arafa Mohamed Arafa,A.; Bao,Y.; Sande…
EPI398334	HA	Egypt	2008-Jun-30	A/chicken/Qalubia/CAI21/2008		Other Database Import	Wentworth,D.E.; Dugan,V.; Halpin,R.; Lin,X.; Bera,J.; Ghedin,E.; Fedorova,N.; Overton,L.; Tsitrin,T.; Stockwell,T.; Amedeo,P.; Bishop,B.; Chen,H.; Edworthy,P.; Gupta,N.; Katzel,D.; Li,K.; Schobel,S.; Shrivastava,S.; Thovarai,V.; Wang,S.; Atta El-Abiary,E.; Saad El-Din Abd El-Latif,W.; Ahmed Khder,A.; Selim Salama,S.; Adel Soliman,Y.; Omar,L.; Aly,M.; El-Satar Arafa Mohamed Arafa,A.; Bao,Y.; Sande…
EPI398310	HA	Egypt	2009-Jul-01	A/chicken/Giza/CAI17/2009		Other Database Import	Wentworth,D.E.; Dugan,V.; Halpin,R.; Lin,X.; Bera,J.; Ghedin,E.; Fedorova,N.; Overton,L.; Tsitrin,T.; Stockwell,T.; Amedeo,P.; Bishop,B.; Chen,H.; Edworthy,P.; Gupta,N.; Katzel,D.; Li,K.; Schobel,S.; Shrivastava,S.; Thovarai,V.; Wang,S.; Atta El-Abiary,E.; Saad El-Din Abd El-Latif,W.; Ahmed Khder,A.; Selim Salama,S.; Adel Soliman,Y.; Omar,L.; Aly,M.; El-Satar Arafa Mohamed Arafa,A.; Bao,Y.; Sande…
EPI398294	HA	Egypt	2008-Mar-01	A/chicken/Qalubia/CAI14/2008		Other Database Import	Wentworth,D.E.; Dugan,V.; Halpin,R.; Lin,X.; Bera,J.; Ghedin,E.; Fedorova,N.; Overton,L.; Tsitrin,T.; Stockwell,T.; Amedeo,P.; Bishop,B.; Chen,H.; Edworthy,P.; Gupta,N.; Katzel,D.; Li,K.; Schobel,S.; Shrivastava,S.; Thovarai,V.; Wang,S.; Atta El-Abiary,E.; Saad El-Din Abd El-Latif,W.; Ahmed Khder,A.; Selim Salama,S.; Adel Soliman,Y.; Omar,L.; Aly,M.; El-Satar Arafa Mohamed Arafa,A.; Bao,Y.; Sande…
EPI398286	HA	Egypt	2008-Jun-30	A/chicken/Qalubia/CAI12/2008		Other Database Import	Wentworth,D.E.; Dugan,V.; Halpin,R.; Lin,X.; Bera,J.; Ghedin,E.; Fedorova,N.; Overton,L.; Tsitrin,T.; Stockwell,T.; Amedeo,P.; Bishop,B.; Chen,H.; Edworthy,P.; Gupta,N.; Katzel,D.; Li,K.; Schobel,S.; Shrivastava,S.; Thovarai,V.; Wang,S.; Atta El-Abiary,E.; Saad El-Din Abd El-Latif,W.; Ahmed Khder,A.; Selim Salama,S.; Adel Soliman,Y.; Omar,L.; Aly,M.; El-Satar Arafa Mohamed Arafa,A.; Bao,Y.; Sande…
EPI398270	HA	Egypt	2008-Apr-01	A/chicken/Giza/CAI8/2008		Other Database Import	Wentworth,D.E.; Dugan,V.; Halpin,R.; Lin,X.; Bera,J.; Ghedin,E.; Fedorova,N.; Overton,L.; Tsitrin,T.; Stockwell,T.; Amedeo,P.; Bishop,B.; Chen,H.; Edworthy,P.; Gupta,N.; Katzel,D.; Li,K.; Schobel,S.; Shrivastava,S.; Thovarai,V.; Wang,S.; Atta El-Abiary,E.; Saad El-Din Abd El-Latif,W.; Ahmed Khder,A.; Selim Salama,S.; Adel Soliman,Y.; Omar,L.; Aly,M.; El-Satar Arafa Mohamed Arafa,A.; Bao,Y.; Sande…
EPI398254	HA	Egypt	2008-Jul-01	A/chicken/Giza/CAI6/2008		Other Database Import	Wentworth,D.E.; Dugan,V.; Halpin,R.; Lin,X.; Bera,J.; Ghedin,E.; Fedorova,N.; Overton,L.; Tsitrin,T.; Stockwell,T.; Amedeo,P.; Bishop,B.; Chen,H.; Edworthy,P.; Gupta,N.; Katzel,D.; Li,K.; Schobel,S.; Shrivastava,S.; Thovarai,V.; Wang,S.; Atta El-Abiary,E.; Saad El-Din Abd El-Latif,W.; Ahmed Khder,A.; Selim Salama,S.; Adel Soliman,Y.; Omar,L.; Aly,M.; El-Satar Arafa Mohamed Arafa,A.; Bao,Y.; Sande…
EPI398191	HA	Egypt	2009-Oct-01	A/chicken/Menofia/CAI29/2009		Other Database Import	Wentworth,D.E.; Dugan,V.; Halpin,R.; Lin,X.; Bera,J.; Ghedin,E.; Fedorova,N.; Overton,L.; Tsitrin,T.; Stockwell,T.; Amedeo,P.; Bishop,B.; Chen,H.; Edworthy,P.; Gupta,N.; Katzel,D.; Li,K.; Schobel,S.; Shrivastava,S.; Thovarai,V.; Wang,S.; Atta El-Abiary,E.; Saad El-Din Abd El-Latif,W.; Ahmed Khder,A.; Selim Salama,S.; Adel Soliman,Y.; Omar,L.; Aly,M.; El-Satar Arafa Mohamed Arafa,A.; Bao,Y.; Sande…
EPI398181	HA	Egypt	2009-Nov-01	A/chicken/Sharkia/CAI27/2009		Other Database Import	Wentworth,D.E.; Dugan,V.; Halpin,R.; Lin,X.; Bera,J.; Ghedin,E.; Fedorova,N.; Overton,L.; Tsitrin,T.; Stockwell,T.; Amedeo,P.; Bishop,B.; Chen,H.; Edworthy,P.; Gupta,N.; Katzel,D.; Li,K.; Schobel,S.; Shrivastava,S.; Thovarai,V.; Wang,S.; Atta El-Abiary,E.; Saad El-Din Abd El-Latif,W.; Ahmed Khder,A.; Selim Salama,S.; Adel Soliman,Y.; Omar,L.; Aly,M.; El-Satar Arafa Mohamed Arafa,A.; Bao,Y.; Sande…
EPI398173	HA	Egypt	2009-Jun-01	A/chicken/Sharkia/CAI16/2009		Other Database Import	Wentworth,D.E.; Dugan,V.; Halpin,R.; Lin,X.; Bera,J.; Ghedin,E.; Fedorova,N.; Overton,L.; Tsitrin,T.; Stockwell,T.; Amedeo,P.; Bishop,B.; Chen,H.; Edworthy,P.; Gupta,N.; Katzel,D.; Li,K.; Schobel,S.; Shrivastava,S.; Thovarai,V.; Wang,S.; Atta El-Abiary,E.; Saad El-Din Abd El-Latif,W.; Ahmed Khder,A.; Selim Salama,S.; Adel Soliman,Y.; Omar,L.; Aly,M.; El-Satar Arafa Mohamed Arafa,A.; Bao,Y.; Sande…
EPI395158	HA	Egypt	2011-Feb-11	A/chicken/Egypt/02/2011		Other Database Import	Ali,A.A.; Abdel-Glil,M.Y.; Sharafeldin,T.A.; Nagi,A.M.; Abdallah,F.M.
EPI383249	HA	Myanmar	2007-Dec-01	A/chicken/Shan/2626/2007		Other Database Import	Mon,P.P.; Lapkuntod,J.; Maw,M.T.; Nuansrichay,B.; Parchariyanon,S.; Tiensin,T.; Htun,T.; Padungtod,P.; Kalpravidh,W.; Sunn,K.; Maclean,M.; Amonsin,A.
EPI383231	HA	Myanmar	2010-Mar-01	A/chicken/Sagaing/295/2010		Other Database Import	Mon,P.P.; Lapkuntod,J.; Maw,M.T.; Nuansrichay,B.; Parchariyanon,S.; Tiensin,T.; Htun,T.; Padungtod,P.; Kalpravidh,W.; Sunn,K.; Maclean,M.; Amonsin,A.
EPI383166	HA	China	2010-Feb-10	A/chicken/Jiangsu/k0402/2010		Other Database Import	Hu,J.; Zhao,K.; Liu,X.; Wang,X.; Chen,Z.
EPI382226	HA	Pakistan	2008-Apr-15	A/chicken/Pakistan-Khi/NARC-612/2008		Other Database Import	Siddique,N.; Abbas,M.A.; Ahmed,Z.; Naeem,K.
EPI382223	HA	Pakistan	2008-Apr-08	A/chicken/Pakistan-Lhr/NARC-610/2008		Other Database Import	Siddique,N.; Abbas,M.A.; Ahmed,Z.; Naeem,K.
EPI372247	HA	India	2010-Jan-18	A/chicken/India/241272/2010		Other Database Import	Tosh,C.; Nagarajan,S.; Murugkar,H.V.; Patil,S.; Dubey,S.C.
EPI372040	HA	Egypt	2011-Mar-08	A/chicken/Egypt/SHAH-1403/2011		Other Database Import	Ahmed,H.A.; Mansour,S.M.G.; ElBakrey,R.M.; Eid,A.A.M.
EPI369189	HA	Egypt	2011-Oct-25	A/chicken/Egypt/1188/2011		Other Database Import	Arafa,A.; Hagag,N.; Yehia,N.; Mady,W.; Adel,A.; Naguib,M.; Elhuseiny,M.; Abdel-Wanees,S.
EPI369187	HA	Egypt	2011-Oct-05	A/chicken/Egypt/1119AF/2011		Other Database Import	Arafa,A.; Hagag,N.; Yehia,N.; Mady,W.; Adel,A.; Naguib,M.; Elhuseiny,M.; Abdel-Wanees,S.
EPI368264	HA	Thailand	2006-Jan-01	A/chicken/Thailand/TS03/2006		Other Database Import	Songserm,T.; Wiboon-ut,S.; Kanchongkittiphon,W.; Na-Ek,P.; Thitithanyanont,A.
EPI368256	HA	Thailand	2006-Jan-01	A/chicken/Thailand/TS02/2006		Other Database Import	Songserm,T.; Wiboon-ut,S.; Kanchongkittiphon,W.; Na-Ek,P.; Thitithanyanont,A.
EPI366429	HA	China	2010-Oct-01	A/chicken/Huanan/QF23/2010		Other Database Import	Jiang,W.M.; Chen,J.M.; Liu,S.; Hou,G.Y.; Li,J.P.; Han,Y.; Zhang,P.; Huang,B.X.
EPI366418	HA	China	2010-Apr-01	A/chicken/Huadong/QG16/2010		Other Database Import	Jiang,W.M.; Chen,J.M.; Liu,S.; Hou,G.Y.; Li,J.P.; Han,Y.; Zhang,P.; Huang,B.X.
EPI366415	HA	China	2010-Oct-01	A/chicken/Huanan/QH4/2010		Other Database Import	Jiang,W.M.; Chen,J.M.; Liu,S.; Hou,G.Y.; Li,J.P.; Han,Y.; Zhang,P.; Huang,B.X.
EPI361783	HA	Cambodia	2011-Sep-08	A/chicken/Cambodia/083LC/2011		Other Database Import	Buchy,P.
EPI359867	HA	Korea, Republic of	2011-Feb-01	A/chicken/Korea/IC546/2011		Other Database Import	Kim,H.R.; Lee,Y.J.; Park,C.K.; Oem,J.K.; Lee,O.S.; Kang,H.M.; Choi,J.G.; Bae,Y.C.
EPI359871	HA	Korea, Republic of	2011-Jan-01	A/chicken/Korea/SJ378/2011		Other Database Import	Kim,H.R.; Lee,Y.J.; Park,C.K.; Oem,J.K.; Lee,O.S.; Kang,H.M.; Choi,J.G.; Bae,Y.C.
EPI357031	HA	Turkey	2006-Feb-27	A/chicken/Turkey/Silivri ist962/2006		Other Database Import	Unsal Baca,A.; Sait,A.; Atil,E.
EPI356901	HA	Turkey	2006-Feb-14	A/chicken/Turkey/Enez ist929/2006		Other Database Import	Unsal Baca,A.; Sait,A.; Atil,E.
EPI356899	HA	Turkey	2006-Mar-07	A/chicken/Turkey/Taflan ist15/2006		Other Database Import	Unsal Baca,A.; Sait,A.; Atil,E.
EPI356892	HA	Turkey	2008-Mar-17	A/chicken/Turkey/Ipsala563/2008		Other Database Import	Unsal Baca,A.; Sait,A.; Atil,E.
EPI356784	HA	Turkey	2005-Dec-01	A/chicken/Turkey/Hilvan ist271/2005		Other Database Import	Unsal Baca,A.; Sait,A.; Atil,E.
EPI356666	HA	Bangladesh	2010-Jan-15	A/chicken/Bangladesh/BL-470/2010		Other Database Import	Haque,M.E.; Parvin,R.; Giasuddin,M.; Samad,M.A.; Chowdhury,E.H.; Islam,M.R.
EPI356580	HA	Indonesia	2005-Mar-01	A/chicken/Jakarta/DKI31/2005		Other Database Import	Dharmayanti,N.L.P.I.; Indriani,R.; Darminto,D.; Ibrahim,F.; Soebandrio,A.
EPI356560	HA	Indonesia	2007-Jun-18	A/chicken/Inhu/BPPVRII/2007		Other Database Import	Dharmayanti,N.L.P.I.; Indriani,R.; Darminto,D.; Ibrahim,F.; Soebandrio,A.; Miswati,Y.; Sybli,M.
EPI356367	HA	Japan	2011-Jan-01	A/chicken/Miyazaki/M6/2011		Other Database Import	Sakoda,Y.; Ito,H.; Uchida,Y.; Okamatsu,M.; Yamamoto,N.; Soda,K.; Nomura,N.; Kuribayashi,S.; Shichinohe,S.; Sunden,Y.; Umemura,T.; Usui,T.; Ozaki,H.; Yamaguchi,T.; Murase,T.; Ito,T.; Saito,T.; Takada,A.; Kida,H.; Takemae,N.; Hikono,H.; Uchida,Y.; Suzuki,Y.; Shirakura,M.; Kawaguchi,A.; Nobusawa,E.; Tanikawa,T.; Hikono,H.; Takemae,N.; Mase,M.; Kanehira,K.; Hayashi,T.; Tagawa,Y.; Tashiro,M.; Saito,T.
EPI353728	HA	Bangladesh	2011-Feb-01	A/chicken/Bangladesh/11rs1984-43/2011		Other Database Import	Fusaro,A.; Salviato,A.; Monne,I.; Yamage,M.; Giasuddin,M.; Khan,S.R.; Cattoli,G.
EPI353724	HA	Bangladesh	2011-Feb-01	A/chicken/Bangladesh/11rs1984-25/2011		Other Database Import	Fusaro,A.; Salviato,A.; Monne,I.; Yamage,M.; Giasuddin,M.; Khan,S.R.; Cattoli,G.
EPI353719	HA	Bangladesh	2011-Feb-01	A/chicken/Bangladesh/11rs1984-17/2011		Other Database Import	Fusaro,A.; Salviato,A.; Monne,I.; Yamage,M.; Giasuddin,M.; Khan,S.R.; Cattoli,G.
EPI353714	HA	Bangladesh	2010-Feb-01	A/chicken/Bangladesh/11rs1984-7/2010		Other Database Import	Fusaro,A.; Salviato,A.; Monne,I.; Yamage,M.; Giasuddin,M.; Khan,S.R.; Cattoli,G.
EPI353713	HA	Bangladesh	2010-Feb-01	A/chicken/Bangladesh/11rs1984-4/2010		Other Database Import	Fusaro,A.; Salviato,A.; Monne,I.; Yamage,M.; Giasuddin,M.; Khan,S.R.; Cattoli,G.
EPI352543	HA	Egypt	2010-Jan-01	A/chicken/Egypt/Q1182/2010		Other Database Import	Kayali,G.; Webby,R.J.; Govorkova,E.A.; Ducatez,M.F.; El Shesheny,R.A.; Kandeil,A.M.; Mostafa,A.; Ali,M.A.
EPI352513	HA	India	2008-Jan-12	A/chicken/West Bengal/82583/2008		Other Database Import	Tosh,C.; Syed,Z.; Nagarajan,S.; Murugkar,H.V.; Dubey,S.C.
EPI352321	HA	India	2011-Mar-06	A/chicken/India/CA0301/2011		Other Database Import	Nagarajan,S.; Pandey,M.; Tosh,C.; Jain,R.; Syed,Z.; Murugkar,H.V.; Dubey,S.C.
EPI348165	HA	Egypt	2011-Jan-01	A/chicken/Egypt/11VIR4453-203/VRLCU/2011	Istituto Zooprofilattico Sperimentale Delle Venezie	Istituto Zooprofilattico Sperimentale Delle Venezie	Valastro, V.; Fusaro, A.; Monne, I.; Hussein, H.A.; Rohiam, M.; El Sanousi, A.A.; Abdel hamid, H.S.; Sultan, H.A.; Adel hafez, A.; Sedik, M.; Cattoli, G.
EPI348163	HA	Egypt	2010-Jan-01	A/chicken/Egypt/11VIR4453-175/VRLCU/2010	Istituto Zooprofilattico Sperimentale Delle Venezie	Istituto Zooprofilattico Sperimentale Delle Venezie	Valastro, V.; Fusaro, A.; Monne, I.; Hussein, H.A.; Rohiam, M.; El Sanousi, A.A.; Abdel hamid, H.S.; Sultan, H.A.; Adel hafez, A.; Sedik, M.; Cattoli, G.
EPI348161	HA	Egypt	2010-Jan-01	A/chicken/Egypt/11VIR4453-9/VRLCU/2010	Istituto Zooprofilattico Sperimentale Delle Venezie	Istituto Zooprofilattico Sperimentale Delle Venezie	Valastro, V.; Fusaro, A.; Monne, I.; Hussein, H.A.; Rohiam, M.; El Sanousi, A.A.; Abdel hamid, H.S.; Sultan, H.A.; Adel hafez, A.; Sedik, M.; Cattoli, G.
EPI348160	HA	Egypt	2010-Jan-01	A/chicken/Egypt/11VIR4453-267/2010	Istituto Zooprofilattico Sperimentale Delle Venezie	Istituto Zooprofilattico Sperimentale Delle Venezie	Valastro, V.; Fusaro, A.; Monne, I.; Hussein, H.A.; Rohiam, M.; El Sanousi, A.A.; Abdel hamid, H.S.; Sultan, H.A.; Adel hafez, A.; Sedik, M.; Cattoli, G.
EPI348151	HA	Egypt	2010-Jan-01	A/chicken/Egypt/11VIR4453-270/2010	Istituto Zooprofilattico Sperimentale Delle Venezie	Istituto Zooprofilattico Sperimentale Delle Venezie	Valastro, V.; Fusaro, A.; Monne, I.; Hussein, H.A.; Rohiam, M.; El Sanousi, A.A.; Abdel hamid, H.S.; Sultan, H.A.; Adel hafez, A.; Sedik, M.; Cattoli, G.
EPI348150	HA	Egypt	2011-Jan-01	A/chicken/Egypt/11VIR4453-138/VRLCU/2011	Istituto Zooprofilattico Sperimentale Delle Venezie	Istituto Zooprofilattico Sperimentale Delle Venezie	Valastro, V.; Fusaro, A.; Monne, I.; Hussein, H.A.; Rohiam, M.; El Sanousi, A.A.; Abdel hamid, H.S.; Sultan, H.A.; Adel hafez, A.; Sedik, M.; Cattoli, G.
EPI348149	HA	Egypt	2010-Jan-01	A/chicken/Egypt/11VIR4453-159/VRLCU/2010	Istituto Zooprofilattico Sperimentale Delle Venezie	Istituto Zooprofilattico Sperimentale Delle Venezie	Valastro, V.; Fusaro, A.; Monne, I.; Hussein, H.A.; Rohiam, M.; El Sanousi, A.A.; Abdel hamid, H.S.; Sultan, H.A.; Adel hafez, A.; Sedik, M.; Cattoli, G.
EPI341363	HA	Cambodia	2008-Mar-07	A/chicken/Cambodia/67F4/2008		Other Database Import	Buchy,P.; Mardy,S.; San,S.
EPI341358	HA	Cambodia	2010-Jan-28	A/chicken/Cambodia/TKCMB5T/2010		Other Database Import	Buchy,P.; Mardy,S.; San,S.
EPI341356	HA	Cambodia	2010-Jan-28	A/chicken/Cambodia/TKCMB1F/2010		Other Database Import	Buchy,P.; Mardy,S.; San,S.
EPI341350	HA	Cambodia	2010-Apr-23	A/chicken/Cambodia/PV025LC4/2010		Other Database Import	Buchy,P.; Mardy,S.; San,S.
EPI341347	HA	Cambodia	2008-Mar-07	A/chicken/Cambodia/67F8/2008		Other Database Import	Buchy,P.; Mardy,S.; San,S.
EPI340804	HA	Indonesia	2009-Jan-01	A/chicken/Agam/BPPVRII-682/2009	Disease Investigation Centre Regional II Bukittinggi (BPPVRII)	CSIRO Australian Animal Health Laboratory	Miswati,Yuli; Yulfitria,.; Azfirman,.; Suatmodjo,Musny; Bruce,Kerri; Davies,Kelly R; Stevens,Vittoria; Kim,Mia; Daniels,Peter; Wong,Frank YK
EPI340798	HA	Indonesia	2009-Jan-01	A/chicken/Agam/BPPVRII-110/2009	Disease Investigation Centre Regional II Bukittinggi (BPPVRII)	CSIRO Australian Animal Health Laboratory	Miswati,Yuli; Yulfitria,.; Azfirman,.; Suatmodjo,Musny; Bruce,Kerri; Davies,Kelly R; Stevens,Vittoria; Kim,Mia; Daniels,Peter; Wong,Frank YK
EPI340786	HA	Indonesia	2010-Jan-01	A/chicken/Jombang/BBVW-166-III/2010	Disease Investigation Centre Wates (BBVW)	CSIRO Australian Animal Health Laboratory	Dhamawan,Rama; Usman,Tri Bhakti; Junaidi,Akhmad; Suatmodjo,Musny; Bruce,Kerri; Davies,Kelly R; Stevens,Vittoria; Kim,Mia; Daniels,Peter; Wong,Frank YK
EPI340782	HA	Indonesia	2010-Jan-01	A/chicken/Sleman/BBVW-180-III/2010	Disease Investigation Centre Wates (BBVW)	CSIRO Australian Animal Health Laboratory	Dhamawan,Rama; Usman,Tri Bhakti; Junaidi,Akhmad; Suatmodjo,Musny; Bruce,Kerri; Davies,Kelly R; Stevens,Vittoria; Kim,Mia; Daniels,Peter; Wong,Frank YK
EPI340780	HA	Indonesia	2010-Jan-01	A/chicken/Lamongan/BBVW-170-III/2010	Disease Investigation Centre Wates (BBVW)	CSIRO Australian Animal Health Laboratory	Dhamawan,Rama; Usman,Tri Bhakti; Junaidi,Akhmad; Suatmodjo,Musny; Bruce,Kerri; Davies,Kelly R; Stevens,Vittoria; Kim,Mia; Daniels,Peter; Wong,Frank YK
EPI340766	HA	Indonesia	2009-Jan-01	A/chicken/Kudus/BBVW-1186-IX/2009	Disease Investigation Centre Wates (BBVW)	CSIRO Australian Animal Health Laboratory	Dhamawan,Rama; Usman,Tri Bhakti; Junaidi,Akhmad; Suatmodjo,Musny; Bruce,Kerri; Davies,Kelly R; Stevens,Vittoria; Kim,Mia; Daniels,Peter; Wong,Frank YK
EPI340405	HA	Bangladesh	2011-Jan-01	A/chicken/Bangladesh/11rs1984-29/2011		Other Database Import	Fusaro,A.; Salviato,A.; Monne,I.; Yamage,M.; Giasuddin,M.; Khan,S.R.; Cattoli,G.
EPI340404	HA	Bangladesh	2011-Jan-01	A/chicken/Bangladesh/11rs1984-30/2011		Other Database Import	Fusaro,A.; Salviato,A.; Monne,I.; Yamage,M.; Giasuddin,M.; Khan,S.R.; Cattoli,G.
EPI340403	HA	Bangladesh	2011-Jan-01	A/chicken/Bangladesh/11rs1984-34/2011		Other Database Import	Fusaro,A.; Salviato,A.; Monne,I.; Yamage,M.; Giasuddin,M.; Khan,S.R.; Cattoli,G.
EPI340402	HA	Bangladesh	2011-Jan-01	A/chicken/Bangladesh/11rs1984-35/2011		Other Database Import	Fusaro,A.; Salviato,A.; Monne,I.; Yamage,M.; Giasuddin,M.; Khan,S.R.; Cattoli,G.
EPI340173	HA	Egypt	2010-Apr-13	A/chicken/Egypt/1021AD/2010		Other Database Import	Arafa,A.; Hagag,N.; Yehia,N.; Adel,A.; Elhusseiny,M.; Mehana,O.; Mady,W.; Samir,A.; Nageeb,M.; Selim,A.; Hassan,M.; Hussein,H.; Suarez,D.; Spackman,E.; Swayne,D.; Aly,M.
EPI340171	HA	Egypt	2010-Apr-29	A/chicken/Egypt/10158SF/2010		Other Database Import	Arafa,A.; Hagag,N.; Yehia,N.; Adel,A.; Elhusseiny,M.; Mehana,O.; Mady,W.; Samir,A.; Nageeb,M.; Selim,A.; Hassan,M.; Hussein,H.; Suarez,D.; Spackman,E.; Swayne,D.; Aly,M.
EPI340159	HA	Egypt	2010-Aug-04	A/chicken/Egypt/10264AG/2010		Other Database Import	Arafa,A.; Hagag,N.; Yehia,N.; Adel,A.; Elhusseiny,M.; Mehana,O.; Mady,W.; Samir,A.; Nageeb,M.; Selim,A.; Hassan,M.; Hussein,H.; Suarez,D.; Spackman,E.; Swayne,D.; Aly,M.
EPI340146	HA	Egypt	2010-Oct-23	A/chicken/Egypt/10347SF/2010		Other Database Import	Arafa,A.; Hagag,N.; Yehia,N.; Adel,A.; Elhusseiny,M.; Mehana,O.; Mady,W.; Samir,A.; Nageeb,M.; Selim,A.; Hassan,M.; Hussein,H.; Suarez,D.; Spackman,E.; Swayne,D.; Aly,M.
EPI340145	HA	Egypt	2010-Nov-22	A/chicken/Egypt/10512AG/2010		Other Database Import	Arafa,A.; Hagag,N.; Yehia,N.; Adel,A.; Elhusseiny,M.; Mehana,O.; Mady,W.; Samir,A.; Nageeb,M.; Selim,A.; Hassan,M.; Hussein,H.; Suarez,D.; Spackman,E.; Swayne,D.; Aly,M.
EPI340144	HA	Egypt	2010-Dec-10	A/chicken/Egypt/10413SF/2010		Other Database Import	Arafa,A.; Hagag,N.; Yehia,N.; Adel,A.; Elhusseiny,M.; Mehana,O.; Mady,W.; Samir,A.; Nageeb,M.; Selim,A.; Hassan,M.; Hussein,H.; Suarez,D.; Spackman,E.; Swayne,D.; Aly,M.
EPI340136	HA	Egypt	2011-Jan-10	A/chicken/Egypt/1112/2011		Other Database Import	Arafa,A.; Hagag,N.; Yehia,N.; Adel,A.; Elhusseiny,M.; Mehana,O.; Mady,W.; Samir,A.; Nageeb,M.; Selim,A.; Hassan,M.; Hussein,H.; Suarez,D.; Spackman,E.; Swayne,D.; Aly,M.
EPI340135	HA	Egypt	2011-Jan-11	A/chicken/Egypt/1113/2011		Other Database Import	Arafa,A.; Hagag,N.; Yehia,N.; Adel,A.; Elhusseiny,M.; Mehana,O.; Mady,W.; Samir,A.; Nageeb,M.; Selim,A.; Hassan,M.; Hussein,H.; Suarez,D.; Spackman,E.; Swayne,D.; Aly,M.; Samir,A.-H.; Hussein,H.; Hagag,N.
EPI340129	HA	Egypt	2011-Jan-14	A/chicken/Egypt/1174S/2011		Other Database Import	Arafa,A.; Hagag,N.; Yehia,N.; Adel,A.; Elhusseiny,M.; Mehana,O.; Mady,W.; Samir,A.; Nageeb,M.; Selim,A.; Hassan,M.; Hussein,H.; Suarez,D.; Spackman,E.; Swayne,D.; Aly,M.
EPI340128	HA	Egypt	2011-Jan-16	A/chicken/Egypt/1155AG/2011		Other Database Import	Arafa,A.; Hagag,N.; Yehia,N.; Adel,A.; Elhusseiny,M.; Mehana,O.; Mady,W.; Samir,A.; Nageeb,M.; Selim,A.; Hassan,M.; Hussein,H.; Suarez,D.; Spackman,E.; Swayne,D.; Aly,M.
EPI340127	HA	Egypt	2011-Jan-20	A/chicken/Egypt/111AF/2011		Other Database Import	Arafa,A.; Hagag,N.; Yehia,N.; Adel,A.; Elhusseiny,M.; Mehana,O.; Mady,W.; Samir,A.; Nageeb,M.; Selim,A.; Hassan,M.; Hussein,H.; Suarez,D.; Spackman,E.; Swayne,D.; Aly,M.; Samir,A.-H.; Hussein,H.; Hagag,N.
EPI340126	HA	Egypt	2011-Jan-20	A/chicken/Egypt/112AF/2011		Other Database Import	Arafa,A.; Hagag,N.; Yehia,N.; Adel,A.; Elhusseiny,M.; Mehana,O.; Mady,W.; Samir,A.; Nageeb,M.; Selim,A.; Hassan,M.; Hussein,H.; Suarez,D.; Spackman,E.; Swayne,D.; Aly,M.; Samir,A.-H.; Hussein,H.; Hagag,N.
EPI340125	HA	Egypt	2011-Jan-20	A/chicken/Egypt/113AF/2011		Other Database Import	Arafa,A.; Hagag,N.; Yehia,N.; Adel,A.; Elhusseiny,M.; Mehana,O.; Mady,W.; Samir,A.; Nageeb,M.; Selim,A.; Hassan,M.; Hussein,H.; Suarez,D.; Spackman,E.; Swayne,D.; Aly,M.; Samir,A.-H.; Hussein,H.; Hagag,N.
EPI340114	HA	Egypt	2011-Feb-14	A/chicken/Egypt/117AF/2011		Other Database Import	Arafa,A.; Hagag,N.; Yehia,N.; Adel,A.; Elhusseiny,M.; Mehana,O.; Mady,W.; Samir,A.; Nageeb,M.; Selim,A.; Hassan,M.; Hussein,H.; Suarez,D.; Spackman,E.; Swayne,D.; Aly,M.
EPI340113	HA	Egypt	2011-Feb-16	A/chicken/Egypt/118AF/2011		Other Database Import	Arafa,A.; Hagag,N.; Yehia,N.; Adel,A.; Elhusseiny,M.; Mehana,O.; Mady,W.; Samir,A.; Nageeb,M.; Selim,A.; Hassan,M.; Hussein,H.; Suarez,D.; Spackman,E.; Swayne,D.; Aly,M.
EPI340108	HA	Egypt	2011-Feb-26	A/chicken/Egypt/115AD/2011		Other Database Import	Arafa,A.; Hagag,N.; Yehia,N.; Adel,A.; Elhusseiny,M.; Mehana,O.; Mady,W.; Samir,A.; Nageeb,M.; Selim,A.; Hassan,M.; Hussein,H.; Suarez,D.; Spackman,E.; Swayne,D.; Aly,M.
EPI340103	HA	Egypt	2011-Mar-01	A/chicken/Egypt/111766V/2011		Other Database Import	Arafa,A.; Hagag,N.; Yehia,N.; Adel,A.; Elhusseiny,M.; Mehana,O.; Mady,W.; Samir,A.; Nageeb,M.; Selim,A.; Hassan,M.; Hussein,H.; Suarez,D.; Spackman,E.; Swayne,D.; Aly,M.
EPI340096	HA	Egypt	2011-Mar-13	A/chicken/Egypt/111945V/2011		Other Database Import	Arafa,A.; Hagag,N.; Yehia,N.; Adel,A.; Elhusseiny,M.; Mehana,O.; Mady,W.; Samir,A.; Nageeb,M.; Selim,A.; Hassan,M.; Hussein,H.; Suarez,D.; Spackman,E.; Swayne,D.; Aly,M.; Samir,A.-H.; Hussein,H.; Hagag,N.
EPI340092	HA	Egypt	2011-Mar-17	A/chicken/Egypt/1155/2011		Other Database Import	Arafa,A.; Hagag,N.; Yehia,N.; Adel,A.; Elhusseiny,M.; Mehana,O.; Mady,W.; Samir,A.; Nageeb,M.; Selim,A.; Hassan,M.; Hussein,H.; Suarez,D.; Spackman,E.; Swayne,D.; Aly,M.; Samir,A.-H.; Hussein,H.; Hagag,N.
EPI340083	HA	Egypt	2011-Apr-26	A/chicken/Egypt/1123AL/2011		Other Database Import	Arafa,A.; Hagag,N.; Yehia,N.; Adel,A.; Elhusseiny,M.; Mehana,O.; Mady,W.; Samir,A.; Nageeb,M.; Selim,A.; Hassan,M.; Hussein,H.; Suarez,D.; Spackman,E.; Swayne,D.; Aly,M.
EPI340081	HA	Egypt	2011-Jun-13	A/chicken/Egypt/11529S/2011		Other Database Import	Arafa,A.; Hagag,N.; Yehia,N.; Adel,A.; Elhusseiny,M.; Mehana,O.; Mady,W.; Samir,A.; Nageeb,M.; Selim,A.; Hassan,M.; Hussein,H.; Suarez,D.; Spackman,E.; Swayne,D.; Aly,M.
EPI338794	HA	Bangladesh	2008-Jan-02	A/chicken/Bangladesh/BL-84T/2008		Other Database Import	Haque,M.E.; Parvin,R.; Giasuddin,M.; Samad,M.A.; Chowdhury,E.H.; Islam,M.R.
EPI338787	HA	Bangladesh	2011-Mar-02	A/chicken/Bangladesh/BL-558/2011		Other Database Import	Haque,M.E.; Parvin,R.; Giasuddin,M.; Samad,M.A.; Chowdhury,E.H.; Islam,M.R.
EPI338608	HA	Egypt	2011-May-12	A/chicken/Egypt/S3280D/2011		Other Database Import	Kayali,G.; El-Shesheny,R.; Ahmed,K.A.; Rubrum,A.; Ali,M.A.
EPI336763	HA	Nepal	2010-Feb-01	A/chicken/Nepal/A136/2010		Other Database Import	Damodar,S.; Shell,W.; Manvell,R.; Focosi-Shyman,R.; Alton,B.; Barrass,L.; Russell,C.; Reid,S.
EPI336760	HA	Nepal	2010-Mar-01	A/chicken/Nepal/111/2010		Other Database Import	Damodar,S.; Shell,W.; Manvell,R.; Focosi-Shyman,R.; Alton,B.; Barrass,L.; Russell,C.; Reid,S.
EPI335240	HA	Lao, People's Democratic Republic	2010-May-01	A/chicken/Lao/LH1/2010		Other Database Import	Sonnberg,S.; Phommachanh,P.; Naipospos,T.S.P.; McKenzie,J.; Chanthavisouk,C.; Pathammavong,S.; Darnell,D.; Meeduangchanh,P.; Rubrum,A.M.; Souriya,M.; Khambounheuang,B.; Webby,R.J.; Douangngeun,B.; Webster,R.G.
EPI327229	HA	Vietnam	2008-Mar-02	A/chicken/Viet Nam/TMU004/2008		Other Database Import	Thang,N.N.; Quang,P.N.; Khai,P.N.; Khang,D.D.; Hien,L.X.
EPI327208	HA	Vietnam	2009-Nov-28	A/chicken/Viet Nam/TMU025/2009		Other Database Import	Thang,N.N.; Quang,P.N.; Khai,P.N.; Khang,D.D.; Hien,L.X.
EPI327156	HA	Thailand	2010-Mar-24	A/chicken/Thailand/ICRC-7356/2010		Other Database Import	Chaichoun,K.; Wiriyarat,W.; Ratanakorn,P.; Auewarakul,P.; Puthavathana,P.; Thitithanyanont,A.; Suwanpakdee,S.; Yongyuttawichai,P.; Taowan,N.-A.; Phonarknguen,R.; Chatsiriwech,J.; Suksai,P.; Sariya,L.
EPI321512	HA	Vietnam	2009-Apr-29	A/chicken/Vietnam/27306/2009		Other Database Import	Hanna,A.; To,T.L.; Tong,H.; Shell,W.; Coward,V.J.; Banks,J.; Brown,I.H.; Slomka,M.J.
EPI321511	HA	Vietnam	2009-Apr-29	A/chicken/Vietnam/27270/2009		Other Database Import	Hanna,A.; To,T.L.; Tong,H.; Shell,W.; Coward,V.J.; Banks,J.; Brown,I.H.; Slomka,M.J.
EPI321510	HA	Vietnam	2009-Apr-29	A/chicken/Vietnam/27265/2009		Other Database Import	Hanna,A.; To,T.L.; Tong,H.; Shell,W.; Coward,V.J.; Banks,J.; Brown,I.H.; Slomka,M.J.
EPI321499	HA	Vietnam	2009-Apr-18	A/chicken/Vietnam/20388/2009		Other Database Import	Hanna,A.; To,T.L.; Tong,H.; Shell,W.; Coward,V.J.; Banks,J.; Brown,I.H.; Slomka,M.J.
EPI321494	HA	Vietnam	2009-Apr-08	A/chicken/Vietnam/18105/2009		Other Database Import	Hanna,A.; To,T.L.; Tong,H.; Shell,W.; Coward,V.J.; Banks,J.; Brown,I.H.; Slomka,M.J.
EPI321408	HA	Indonesia	2007-Jul-10	A/chicken/Tabanan/BBVD-339/2007		Other Database Import	Soegiarto,S.; Santhia,K.; Suatmodjo,M.; Axell,A.; Selleck,P.; Davies,K.R.; Stevens,V.; Kim,M.; Daniels,P.; Wong,F.Y.K.
EPI321406	HA	Indonesia	2007-Mar-26	A/chicken/Tabanan/BBVD-142/2007		Other Database Import	Soegiarto,S.; Santhia,K.; Suatmodjo,M.; Axell,A.; Selleck,P.; Davies,K.R.; Stevens,V.; Kim,M.; Daniels,P.; Wong,F.Y.K.
EPI321399	HA	Indonesia	2007-Jul-31	A/chicken/Sleman/BBVW-626-234/2007		Other Database Import	Wibawa,H.; Usman,T.B.; Junaidi,A.; Poermadjaja,B.; Suatmodjo,M.; Davies,K.R.; Stevens,V.; Selleck,P.; Daniels,P.; Wong,F.Y.K.
EPI321394	HA	Indonesia	2008-Jan-13	A/chicken/Sleman/BBVW-27-92/2008		Other Database Import	Wibawa,H.; Usman,T.B.; Junaidi,A.; Poermadjaja,B.; Suatmodjo,M.; Davies,K.R.; Stevens,V.; Selleck,P.; Daniels,P.; Wong,F.Y.K.
EPI321393	HA	Indonesia	2008-Jan-11	A/chicken/Sleman/BBVW-27-91/2008		Other Database Import	Wibawa,H.; Usman,T.B.; Junaidi,A.; Poermadjaja,B.; Suatmodjo,M.; Davies,K.R.; Stevens,V.; Selleck,P.; Daniels,P.; Wong,F.Y.K.
EPI321389	HA	Pakistan	2007-Jan-01	A/chicken/Pakistan/SPVC-8/2007		Other Database Import	Wasilenko,J.; Khan,T.A.; Ahmed,A.; Rehmani,S.F.; Lone,N.A.; Pantin-Jackwood,M.; Swayne,D.E.
EPI321383	HA	Pakistan	2007-Jan-01	A/chicken/Pakistan/SPVC-5/2007		Other Database Import	Wasilenko,J.; Khan,T.A.; Ahmed,A.; Rehmani,S.F.; Lone,N.A.; Pantin-Jackwood,M.; Swayne,D.E.
EPI321379	HA	Pakistan	2008-Jan-01	A/chicken/Pakistan/SPVC-15/2008		Other Database Import	Wasilenko,J.; Khan,T.A.; Ahmed,A.; Rehmani,S.F.; Lone,N.A.; Pantin-Jackwood,M.; Swayne,D.E.
EPI321377	HA	Pakistan	2008-Jan-01	A/chicken/Pakistan/SPVC-1/2008		Other Database Import	Wasilenko,J.; Khan,T.A.; Ahmed,A.; Rehmani,S.F.; Lone,N.A.; Pantin-Jackwood,M.; Swayne,D.E.
EPI321375	HA	Pakistan	2006-Jan-01	A/chicken/Pakistan/NARC-228/2006		Other Database Import	Wasilenko,J.; Khan,T.A.; Ahmed,A.; Rehmani,S.F.; Lone,N.A.; Pantin-Jackwood,M.; Swayne,D.E.
EPI321374	HA	Indonesia	2007-Sep-21	A/chicken/Magelang/BBVW-680-773/2007		Other Database Import	Wibawa,H.; Usman,T.B.; Junaidi,A.; Poermadjaja,B.; Suatmodjo,M.; Davies,K.R.; Stevens,V.; Selleck,P.; Daniels,P.; Wong,F.Y.K.
EPI321369	HA	Indonesia	2007-Sep-21	A/chicken/Magelang/BBVW-680-744/2007		Other Database Import	Wibawa,H.; Usman,T.B.; Junaidi,A.; Poermadjaja,B.; Suatmodjo,M.; Davies,K.R.; Stevens,V.; Selleck,P.; Daniels,P.; Wong,F.Y.K.
EPI321368	HA	Indonesia	2007-Aug-25	A/chicken/Magelang/BBVW-667-944/2007		Other Database Import	Wibawa,H.; Usman,T.B.; Junaidi,A.; Poermadjaja,B.; Suatmodjo,M.; Davies,K.R.; Stevens,V.; Selleck,P.; Daniels,P.; Wong,F.Y.K.
EPI321366	HA	Indonesia	2007-Sep-14	A/chicken/Magelang/BBVW-662-764/2007		Other Database Import	Wibawa,H.; Usman,T.B.; Junaidi,A.; Poermadjaja,B.; Suatmodjo,M.; Davies,K.R.; Stevens,V.; Selleck,P.; Daniels,P.; Wong,F.Y.K.
EPI321364	HA	Indonesia	2007-Sep-14	A/chicken/Magelang/BBVW-662-762A/2007		Other Database Import	Wibawa,H.; Usman,T.B.; Junaidi,A.; Poermadjaja,B.; Suatmodjo,M.; Davies,K.R.; Stevens,V.; Selleck,P.; Daniels,P.; Wong,F.Y.K.
EPI321360	HA	Indonesia	2007-Nov-19	A/chicken/Kulon Progo/BBVW-855-633/2007		Other Database Import	Wibawa,H.; Usman,T.B.; Junaidi,A.; Poermadjaja,B.; Suatmodjo,M.; Davies,K.R.; Stevens,V.; Selleck,P.; Daniels,P.; Wong,F.Y.K.
EPI321358	HA	Indonesia	2007-Sep-19	A/chicken/Kulon Progo/BBVW-677-60X/2007		Other Database Import	Wibawa,H.; Usman,T.B.; Junaidi,A.; Poermadjaja,B.; Suatmodjo,M.; Davies,K.R.; Stevens,V.; Selleck,P.; Daniels,P.; Wong,F.Y.K.
EPI321357	HA	Indonesia	2007-Sep-19	A/chicken/Kulon Progo/BBVW-677-603/2007		Other Database Import	Wibawa,H.; Usman,T.B.; Junaidi,A.; Poermadjaja,B.; Suatmodjo,M.; Davies,K.R.; Stevens,V.; Selleck,P.; Daniels,P.; Wong,F.Y.K.
EPI321347	HA	Indonesia	2007-Jul-12	A/chicken/Kulon Progo/BBVW-453-11055/2007		Other Database Import	Wibawa,H.; Usman,T.B.; Junaidi,A.; Poermadjaja,B.; Suatmodjo,M.; Davies,K.R.; Stevens,V.; Selleck,P.; Daniels,P.; Wong,F.Y.K.
EPI321345	HA	Indonesia	2007-Jul-12	A/chicken/Kulon Progo/BBVW-453-11053/2007		Other Database Import	Wibawa,H.; Usman,T.B.; Junaidi,A.; Poermadjaja,B.; Suatmodjo,M.; Davies,K.R.; Stevens,V.; Selleck,P.; Daniels,P.; Wong,F.Y.K.
EPI321344	HA	Indonesia	2007-Jul-12	A/chicken/Kulon Progo/BBVW-453-11052/2007		Other Database Import	Wibawa,H.; Usman,T.B.; Junaidi,A.; Poermadjaja,B.; Suatmodjo,M.; Davies,K.R.; Stevens,V.; Selleck,P.; Daniels,P.; Wong,F.Y.K.
EPI321333	HA	Indonesia	2007-Jun-08	A/chicken/Jembrana/BBVD-273/2007		Other Database Import	Soegiarto,S.; Santhia,K.; Suatmodjo,M.; Axell,A.; Selleck,P.; Davies,K.R.; Stevens,V.; Kim,M.; Daniels,P.; Wong,F.Y.K.
EPI321328	HA	Indonesia	2007-Dec-01	A/chicken/Indonesia/Sukabumi_3/2007		Other Database Import	Karo-Karo,D.; Sudirman,S.; Burgess,G.W.
EPI321320	HA	Indonesia	2007-Sep-17	A/chicken/Denpasar/BBVD-560/2007		Other Database Import	Soegiarto,S.; Santhia,K.; Suatmodjo,M.; Axell,A.; Selleck,P.; Davies,K.R.; Stevens,V.; Kim,M.; Daniels,P.; Wong,F.Y.K.
EPI321318	HA	Indonesia	2007-Aug-27	A/chicken/Denpasar/BBVD-494/2007		Other Database Import	Soegiarto,S.; Santhia,K.; Suatmodjo,M.; Axell,A.; Selleck,P.; Davies,K.R.; Stevens,V.; Kim,M.; Daniels,P.; Wong,F.Y.K.
EPI321316	HA	Indonesia	2007-Aug-16	A/chicken/Denpasar/BBVD-435/2007		Other Database Import	Soegiarto,S.; Santhia,K.; Suatmodjo,M.; Axell,A.; Selleck,P.; Davies,K.R.; Stevens,V.; Kim,M.; Daniels,P.; Wong,F.Y.K.
EPI321315	HA	Indonesia	2007-Aug-15	A/chicken/Denpasar/BBVD-430/2007		Other Database Import	Soegiarto,S.; Santhia,K.; Suatmodjo,M.; Axell,A.; Selleck,P.; Davies,K.R.; Stevens,V.; Kim,M.; Daniels,P.; Wong,F.Y.K.
EPI321309	HA	Indonesia	2007-Sep-21	A/chicken/Bantul/BBVW-678-443/2007		Other Database Import	Wibawa,H.; Usman,T.B.; Junaidi,A.; Poermadjaja,B.; Suatmodjo,M.; Davies,K.R.; Stevens,V.; Selleck,P.; Daniels,P.; Wong,F.Y.K.
EPI321308	HA	Indonesia	2007-Sep-21	A/chicken/Bantul/BBVW-678-441/2007		Other Database Import	Wibawa,H.; Usman,T.B.; Junaidi,A.; Poermadjaja,B.; Suatmodjo,M.; Davies,K.R.; Stevens,V.; Selleck,P.; Daniels,P.; Wong,F.Y.K.
EPI321300	HA	Indonesia	2007-Jul-06	A/chicken/Bantul/BBVW-446-24454/2007		Other Database Import	Wibawa,H.; Usman,T.B.; Junaidi,A.; Poermadjaja,B.; Suatmodjo,M.; Davies,K.R.; Stevens,V.; Selleck,P.; Daniels,P.; Wong,F.Y.K.
EPI321299	HA	Indonesia	2007-Jul-12	A/chicken/Bantul/BBVW-446-24453/2007		Other Database Import	Wibawa,H.; Usman,T.B.; Junaidi,A.; Poermadjaja,B.; Suatmodjo,M.; Davies,K.R.; Stevens,V.; Selleck,P.; Daniels,P.; Wong,F.Y.K.
EPI321288	HA	Indonesia	2007-Jul-03	A/chicken/Badung/BBVD-328/2007		Other Database Import	Soegiarto,S.; Santhia,K.; Suatmodjo,M.; Axell,A.; Selleck,P.; Davies,K.R.; Stevens,V.; Kim,M.; Daniels,P.; Wong,F.Y.K.
EPI321284	HA	Indonesia	2007-Jun-11	A/chicken/Badung/BBVD-277/2007		Other Database Import	Soegiarto,S.; Santhia,K.; Suatmodjo,M.; Axell,A.; Selleck,P.; Davies,K.R.; Stevens,V.; Kim,M.; Daniels,P.; Wong,F.Y.K.
EPI321281	HA	Indonesia	2007-May-15	A/chicken/Badung/BBVD-205/2007		Other Database Import	Soegiarto,S.; Santhia,K.; Suatmodjo,M.; Axell,A.; Selleck,P.; Davies,K.R.; Stevens,V.; Kim,M.; Daniels,P.; Wong,F.Y.K.
EPI321279	HA	Indonesia	2007-Jan-01	A/chicken/Ampenan/BBVD-282/2007		Other Database Import	Soegiarto,S.; Santhia,K.; Suatmodjo,M.; Axell,A.; Selleck,P.; Davies,K.R.; Stevens,V.; Kim,M.; Daniels,P.; Wong,F.Y.K.
EPI315697	HA	Egypt	2009-Feb-01	A/chicken/Egypt/0918-NLQP/2009		Other Database Import	Abdelwhab,E.M.; Arafa,A.; Stech,J.; Grund,C.; Stech,O.; Graeber,M.; Beer,M.; Hassan,M.K.; Aly,M.M.; Harder,T.C.; Hafez,H.M.
EPI314421	HA	Egypt	2007-Dec-23	A/chicken/Dakahlia/107/2007		Other Database Import	Eladl,A.H.; AbouEl-Azm,K.I.; Ismail,A.N.; Ali,A.A.; Saif,Y.M.; Lee,C.W.
EPI314404	HA	Egypt	2007-Sep-09	A/chicken/Dakahlia/118/2007		Other Database Import	Eladl,A.H.; AbouEl-Azm,K.I.; Ismail,A.N.; Ali,A.A.; Saif,Y.M.; Lee,C.W.
EPI314393	HA	Egypt	2007-Jul-29	A/chicken/Damietta/113/2007		Other Database Import	Eladl,A.H.; AbouEl-Azm,K.I.; Ismail,A.N.; Ali,A.A.; Saif,Y.M.; Lee,C.W.
EPI314384	HA	Egypt	2007-May-01	A/chicken/Gharbia/112/2007		Other Database Import	Eladl,A.H.; AbouEl-Azm,K.I.; Ismail,A.N.; Ali,A.A.; Saif,Y.M.; Lee,C.W.
EPI314371	HA	Egypt	2007-Apr-20	A/chicken/Gharbia/124/2007		Other Database Import	Eladl,A.H.; AbouEl-Azm,K.I.; Ismail,A.N.; Ali,A.A.; Saif,Y.M.; Lee,C.W.
EPI314356	HA	Egypt	2007-Feb-28	A/chicken/Dakahlia/117/2007		Other Database Import	Eladl,A.H.; AbouEl-Azm,K.I.; Ismail,A.N.; Ali,A.A.; Saif,Y.M.; Lee,C.W.
EPI314352	HA	Egypt	2007-Feb-25	A/chicken/Dakahlia/121/2007		Other Database Import	Eladl,A.H.; AbouEl-Azm,K.I.; Ismail,A.N.; Ali,A.A.; Saif,Y.M.; Lee,C.W.
EPI314341	HA	Egypt	2006-May-01	A/chicken/Gharbia/102/2006		Other Database Import	Eladl,A.H.; AbouEl-Azm,K.I.; Ismail,A.N.; Ali,A.A.; Saif,Y.M.; Lee,C.W.
EPI313925	HA	Vietnam	2010-Feb-25	A/chicken/Vietnam/3/2010		Other Database Import	Long,N.T.; Thanh,T.T.; van Doorn,H.R.; Vu,P.P.; Dung,P.T.; Dung,T.T.K.; Tien,T.N.; Thao,D.T.T.; Hung,P.; Quang,N.V.; Hoa,N.T.; Bryant,J.E.; Boni,M.F.
EPI313924	HA	Vietnam	2010-Feb-02	A/chicken/Vietnam/2/2010		Other Database Import	Long,N.T.; Thanh,T.T.; van Doorn,H.R.; Vu,P.P.; Dung,P.T.; Dung,T.T.K.; Tien,T.N.; Thao,D.T.T.; Hung,P.; Quang,N.V.; Hoa,N.T.; Bryant,J.E.; Boni,M.F.
EPI313923	HA	Vietnam	2010-Jan-01	A/chicken/Vietnam/1/2010		Other Database Import	Long,N.T.; Thanh,T.T.; van Doorn,H.R.; Vu,P.P.; Dung,P.T.; Dung,T.T.K.; Tien,T.N.; Thao,D.T.T.; Hung,P.; Quang,N.V.; Hoa,N.T.; Bryant,J.E.; Boni,M.F.
EPI310238	HA	Egypt	2009-Apr-01	A/chicken/Egypt/F9/2009		Other Database Import	Abdel-Moneim,A.S.; Afifi,M.A.; El-Kady,M.F.
EPI307911	HA	Indonesia	2009-Nov-22	A/chicken/Indonesia/SmiWN18/2009		Other Database Import	Setiyaningsih,S.; Wibawan,I.W.T.; Aminah,A.
EPI305604	HA	Turkey	2008-Jan-15	A/Chicken/Turkey-Zonguldak/09rs2842-112/2008	Istituto Zooprofilattico Sperimentale Delle Venezie	Istituto Zooprofilattico Sperimentale Delle Venezie	Schivo,A.; Valastro,V.; Monne,I.; Coven,F.; Fusaro,A.; Dakman,A.; Akcadag,B.; Salviato,A.; DeBattisti,C.; Capua,I.; Cattoli,G.
EPI305597	HA	Turkey	2007-Feb-15	A/Chicken/Turkey-Diyarbakir/09rs2842-94/2007	Istituto Zooprofilattico Sperimentale Delle Venezie	Istituto Zooprofilattico Sperimentale Delle Venezie	Schivo,A.; Valastro,V.; Monne,I.; Coven,F.; Fusaro,A.; Dakman,A.; Akcadag,B.; Salviato,A.; DeBattisti,C.; Capua,I.; Cattoli,G.
EPI305594	HA	Turkey	2007-Feb-15	A/Chicken/Turkey-Batman/09rs2842-90/2007	Istituto Zooprofilattico Sperimentale Delle Venezie	Istituto Zooprofilattico Sperimentale Delle Venezie	Schivo,A.; Valastro,V.; Monne,I.; Coven,F.; Fusaro,A.; Dakman,A.; Akcadag,B.; Salviato,A.; DeBattisti,C.; Capua,I.; Cattoli,G.
EPI305590	HA	Turkey	2006-Mar-16	A/Chicken/Turkey-Elazig/09rs2841-117/2006	Istituto Zooprofilattico Sperimentale Delle Venezie	Istituto Zooprofilattico Sperimentale Delle Venezie	Schivo,A.; Valastro,V.; Monne,I.; Coven,F.; Fusaro,A.; Dakman,A.; Akcadag,B.; Salviato,A.; DeBattisti,C.; Capua,I.; Cattoli,G.
EPI305589	HA	Turkey	2006-Feb-08	A/Chicken/Turkey-Adiyaman/09rs2841-115/2006	Istituto Zooprofilattico Sperimentale Delle Venezie	Istituto Zooprofilattico Sperimentale Delle Venezie	Schivo,A.; Valastro,V.; Monne,I.; Coven,F.; Fusaro,A.; Dakman,A.; Akcadag,B.; Salviato,A.; DeBattisti,C.; Capua,I.; Cattoli,G.
EPI305588	HA	Turkey	2006-Feb-08	A/Chicken/Turkey-Diyarbakir/09rs2841-110/2006	Istituto Zooprofilattico Sperimentale Delle Venezie	Istituto Zooprofilattico Sperimentale Delle Venezie	Schivo,A.; Valastro,V.; Monne,I.; Coven,F.; Fusaro,A.; Dakman,A.; Akcadag,B.; Salviato,A.; DeBattisti,C.; Capua,I.; Cattoli,G.
EPI305586	HA	Turkey	2006-Feb-08	A/Chicken/Turkey-Mardin/09rs2841-107/2006	Istituto Zooprofilattico Sperimentale Delle Venezie	Istituto Zooprofilattico Sperimentale Delle Venezie	Schivo,A.; Valastro,V.; Monne,I.; Coven,F.; Fusaro,A.; Dakman,A.; Akcadag,B.; Salviato,A.; DeBattisti,C.; Capua,I.; Cattoli,G.
EPI305585	HA	Turkey	2006-Feb-14	A/Chicken/Turkey-Siirt/09rs2841-105/2006	Istituto Zooprofilattico Sperimentale Delle Venezie	Istituto Zooprofilattico Sperimentale Delle Venezie	Schivo,A.; Valastro,V.; Monne,I.; Coven,F.; Fusaro,A.; Dakman,A.; Akcadag,B.; Salviato,A.; DeBattisti,C.; Capua,I.; Cattoli,G.
EPI305583	HA	Turkey	2006-Feb-14	A/Chicken/Turkey-Tunceli/09rs2841-103/2006	Istituto Zooprofilattico Sperimentale Delle Venezie	Istituto Zooprofilattico Sperimentale Delle Venezie	Schivo,A.; Valastro,V.; Monne,I.; Coven,F.; Fusaro,A.; Dakman,A.; Akcadag,B.; Salviato,A.; DeBattisti,C.; Capua,I.; Cattoli,G.
EPI305581	HA	Turkey	2006-Feb-08	A/Chicken/Turkey-Malatya/09rs2841-97/2006	Istituto Zooprofilattico Sperimentale Delle Venezie	Istituto Zooprofilattico Sperimentale Delle Venezie	Schivo,A.; Valastro,V.; Monne,I.; Coven,F.; Fusaro,A.; Dakman,A.; Akcadag,B.; Salviato,A.; DeBattisti,C.; Capua,I.; Cattoli,G.
EPI305580	HA	Turkey	2006-Feb-14	A/Chicken/Turkey-Mus/09rs2841-94/2006	Istituto Zooprofilattico Sperimentale Delle Venezie	Istituto Zooprofilattico Sperimentale Delle Venezie	Schivo,A.; Valastro,V.; Monne,I.; Coven,F.; Fusaro,A.; Dakman,A.; Akcadag,B.; Salviato,A.; DeBattisti,C.; Capua,I.; Cattoli,G.
EPI305576	HA	Turkey	2006-Feb-14	A/Chicken/Turkey-Elazig/09rs2841-87/2006	Istituto Zooprofilattico Sperimentale Delle Venezie	Istituto Zooprofilattico Sperimentale Delle Venezie	Schivo,A.; Valastro,V.; Monne,I.; Coven,F.; Fusaro,A.; Dakman,A.; Akcadag,B.; Salviato,A.; DeBattisti,C.; Capua,I.; Cattoli,G.
EPI305574	HA	Turkey	2006-Feb-08	A/Chicken/Turkey-Konya/09rs2841-85/2006	Istituto Zooprofilattico Sperimentale Delle Venezie	Istituto Zooprofilattico Sperimentale Delle Venezie	Schivo,A.; Valastro,V.; Monne,I.; Coven,F.; Fusaro,A.; Dakman,A.; Akcadag,B.; Salviato,A.; DeBattisti,C.; Capua,I.; Cattoli,G.
EPI305569	HA	Turkey	2006-Feb-08	A/Chicken/Turkey-Sanliurfa/09rs2841-80/2006	Istituto Zooprofilattico Sperimentale Delle Venezie	Istituto Zooprofilattico Sperimentale Delle Venezie	Schivo,A.; Valastro,V.; Monne,I.; Coven,F.; Fusaro,A.; Dakman,A.; Akcadag,B.; Salviato,A.; DeBattisti,C.; Capua,I.; Cattoli,G.
EPI305567	HA	Turkey	2006-Jan-26	A/Chicken/Turkey-Malatya/09rs2841-78/2006	Istituto Zooprofilattico Sperimentale Delle Venezie	Istituto Zooprofilattico Sperimentale Delle Venezie	Schivo,A.; Valastro,V.; Monne,I.; Coven,F.; Fusaro,A.; Dakman,A.; Akcadag,B.; Salviato,A.; DeBattisti,C.; Capua,I.; Cattoli,G.
EPI305566	HA	Turkey	2006-Jan-26	A/Chicken/Turkey-Diyarbakir/09rs2841-77/2006	Istituto Zooprofilattico Sperimentale Delle Venezie	Istituto Zooprofilattico Sperimentale Delle Venezie	Schivo,A.; Valastro,V.; Monne,I.; Coven,F.; Fusaro,A.; Dakman,A.; Akcadag,B.; Salviato,A.; DeBattisti,C.; Capua,I.; Cattoli,G.
EPI305560	HA	Turkey	2006-Jan-27	A/Chicken/Turkey-Burdur/09rs2841-64/2006	Istituto Zooprofilattico Sperimentale Delle Venezie	Istituto Zooprofilattico Sperimentale Delle Venezie	Schivo,A.; Valastro,V.; Monne,I.; Coven,F.; Fusaro,A.; Dakman,A.; Akcadag,B.; Salviato,A.; DeBattisti,C.; Capua,I.; Cattoli,G.
EPI305557	HA	Turkey	2006-Jan-23	A/Chicken/Turkey-Mugla/09rs2841-54/2006	Istituto Zooprofilattico Sperimentale Delle Venezie	Istituto Zooprofilattico Sperimentale Delle Venezie	Schivo,A.; Valastro,V.; Monne,I.; Coven,F.; Fusaro,A.; Dakman,A.; Akcadag,B.; Salviato,A.; DeBattisti,C.; Capua,I.; Cattoli,G.
EPI305556	HA	Turkey	2006-Jan-23	A/Chicken/Turkey-Elazi/09rs2841-52/2006	Istituto Zooprofilattico Sperimentale Delle Venezie	Istituto Zooprofilattico Sperimentale Delle Venezie	Schivo,A.; Valastro,V.; Monne,I.; Coven,F.; Fusaro,A.; Dakman,A.; Akcadag,B.; Salviato,A.; DeBattisti,C.; Capua,I.; Cattoli,G.
EPI305553	HA	Turkey	2006-Jan-23	A/Chicken/Turkey-Gunushane/09rs2841-41/2006	Istituto Zooprofilattico Sperimentale Delle Venezie	Istituto Zooprofilattico Sperimentale Delle Venezie	Schivo,A.; Valastro,V.; Monne,I.; Coven,F.; Fusaro,A.; Dakman,A.; Akcadag,B.; Salviato,A.; DeBattisti,C.; Capua,I.; Cattoli,G.
EPI305552	HA	Turkey	2006-Jan-12	A/Chicken/Turkey-Yozgat/09rs2841-35/2006	Istituto Zooprofilattico Sperimentale Delle Venezie	Istituto Zooprofilattico Sperimentale Delle Venezie	Schivo,A.; Valastro,V.; Monne,I.; Coven,F.; Fusaro,A.; Dakman,A.; Akcadag,B.; Salviato,A.; DeBattisti,C.; Capua,I.; Cattoli,G.
EPI305549	HA	Turkey	2006-Jan-07	A/Chicken/Turkey-Yozgat/09rs2841-26/2006	Istituto Zooprofilattico Sperimentale Delle Venezie	Istituto Zooprofilattico Sperimentale Delle Venezie	Schivo,A.; Valastro,V.; Monne,I.; Coven,F.; Fusaro,A.; Dakman,A.; Akcadag,B.; Salviato,A.; DeBattisti,C.; Capua,I.; Cattoli,G.
EPI305546	HA	Turkey	2006-Jan-07	A/Chicken/Turkey-Agri/09rs2841-22/2006	Istituto Zooprofilattico Sperimentale Delle Venezie	Istituto Zooprofilattico Sperimentale Delle Venezie	Schivo,A.; Valastro,V.; Monne,I.; Coven,F.; Fusaro,A.; Dakman,A.; Akcadag,B.; Salviato,A.; DeBattisti,C.; Capua,I.; Cattoli,G.
EPI305541	HA	Turkey	2006-Jan-06	A/Chicken/Turkey-Agri/09rs2841-12/2006	Istituto Zooprofilattico Sperimentale Delle Venezie	Istituto Zooprofilattico Sperimentale Delle Venezie	Schivo,A.; Valastro,V.; Monne,I.; Coven,F.; Fusaro,A.; Dakman,A.; Akcadag,B.; Salviato,A.; DeBattisti,C.; Capua,I.; Cattoli,G.
EPI305540	HA	Turkey	2005-Dec-11	A/Chicken/Turkey-Agri/09rs2841-10/2005	Istituto Zooprofilattico Sperimentale Delle Venezie	Istituto Zooprofilattico Sperimentale Delle Venezie	Schivo,A.; Valastro,V.; Monne,I.; Coven,F.; Fusaro,A.; Dakman,A.; Akcadag,B.; Salviato,A.; DeBattisti,C.; Capua,I.; Cattoli,G.
EPI293952	HA	Turkey	2007-Feb-01	A/Chicken/Turkey-Batman/09rs2842-92/2007	Istituto Zooprofilattico Sperimentale Delle Venezie	Istituto Zooprofilattico Sperimentale Delle Venezie	Schivo,A.; Valastro,V.; Monne,I.; Coven,F.; Fusaro,A.; Dakman,A.; Akcadag,B.; Salviato,A.; DeBattisti,C.; Capua,I.; Cattoli,G.
EPI293944	HA	Turkey	2006-Feb-14	A/Chicken/Turkey-Bitlis/09rs2841-93/2006	Istituto Zooprofilattico Sperimentale Delle Venezie	Istituto Zooprofilattico Sperimentale Delle Venezie	Schivo,A.; Valastro,V.; Monne,I.; Coven,F.; Fusaro,A.; Dakman,A.; Akcadag,B.; Salviato,A.; DeBattisti,C.; Capua,I.; Cattoli,G.
EPI293928	HA	Turkey	2006-Jan-23	A/Chicken/Turkey-Mus/09rs2841-51/2006	Istituto Zooprofilattico Sperimentale Delle Venezie	Istituto Zooprofilattico Sperimentale Delle Venezie	Schivo,A.; Valastro,V.; Monne,I.; Coven,F.; Fusaro,A.; Dakman,A.; Akcadag,B.; Salviato,A.; DeBattisti,C.; Capua,I.; Cattoli,G.
EPI293920	HA	Turkey	2006-Jan-23	A/Chicken/Turkey-Mus/09rs2841-50/2006	Istituto Zooprofilattico Sperimentale Delle Venezie	Istituto Zooprofilattico Sperimentale Delle Venezie	Schivo,A.; Valastro,V.; Monne,I.; Coven,F.; Fusaro,A.; Dakman,A.; Akcadag,B.; Salviato,A.; DeBattisti,C.; Capua,I.; Cattoli,G.
EPI287692	HA	India	2010-Jan-12	A/chicken/West Bengal/239022/2010		Other Database Import	Tosh,C.; Jain,R.; Nagarajan,S.; Murugkar,H.V.; Dubey,S.C.
EPI287684	HA	India	2010-Jan-12	A/chicken/West Bengal/239020/2010		Other Database Import	Tosh,C.; Jain,R.; Nagarajan,S.; Murugkar,H.V.; Dubey,S.C.
EPI287615	HA	India	2009-May-01	A/chicken/West Bengal/193936/2009		Other Database Import	Tosh,C.; Nagarajan,S.; Murugkar,H.V.; Jain,R.; Kulkarni,D.D.; Dubey,S.C.
EPI287607	HA	India	2009-Jan-01	A/chicken/West Bengal/155505/2009		Other Database Import	Tosh,C.; Nagarajan,S.; Murugkar,H.V.; Behera,P.; Kulkarni,D.D.; Dubey,S.C.
EPI287382	HA	Egypt	2010-Feb-02	A/chicken/Egypt/3982-78/2010	Istituto Zooprofilattico Sperimentale Delle Venezie	Istituto Zooprofilattico Sperimentale Delle Venezie
EPI287381	HA	Egypt	2010-May-10	A/poultry/Egypt/3982-56/2010	Istituto Zooprofilattico Sperimentale Delle Venezie	Istituto Zooprofilattico Sperimentale Delle Venezie
EPI287374	HA	Egypt	2010-Jul-02	A/chicken/Egypt/3982-20/2010	Istituto Zooprofilattico Sperimentale Delle Venezie	Istituto Zooprofilattico Sperimentale Delle Venezie
EPI287362	HA	Egypt	2010-Mar-25	A/chicken/Egypt/2095-73/2010	Istituto Zooprofilattico Sperimentale Delle Venezie	Istituto Zooprofilattico Sperimentale Delle Venezie
EPI287349	HA	Egypt	2010-Feb-01	A/chicken/Egypt/1553-1/2010	Istituto Zooprofilattico Sperimentale Delle Venezie	Istituto Zooprofilattico Sperimentale Delle Venezie
EPI286393	HA	Vietnam	2007-Jan-01	A/chicken/Ha Nam/07-83/2007		Other Database Import	Kim,L.M.; Scott,M.A.; Suarez,D.L.; Spackman,E.; Swayne,D.E.; Afonso,C.L.
EPI283959	HA	Cambodia	2005-Mar-24	A/chicken/Cambodia/047LC3b/2005		Other Database Import	Buchy,P.; Mardy,S.; San,S.
EPI300792	HA	Cambodia	2005-Feb-09	A/chicken/Cambodia/022LC2b/2005		Other Database Import	Buchy,P.; Mardy,S.; San,S.
EPI300863	HA	Cambodia	2005-Feb-09	A/chicken/Cambodia/022LC2b/2005		Other Database Import	Buchy,P.; Mardy,S.; San,S.
EPI300862	HA	Cambodia	2005-Feb-04	A/chicken/Cambodia/013LC2b/2005		Other Database Import	Buchy,P.; Mardy,S.; San,S.
EPI283824	HA	Egypt	2010-Apr-01	A/chicken/Egypt/10265s/2010		Other Database Import	Arafa,A.M.; Hagag,N.M.; Abdullah,M.H.; Yehia,N.; Hassan,M.K.; Aly,M.M.
EPI283809	HA	Egypt	2010-Feb-01	A/chicken/Egypt/10116s/2010		Other Database Import	Arafa,A.M.; Hagag,N.M.; Abdullah,M.H.; Yehia,N.; Hassan,M.K.; Aly,M.M.; Arafa,A.; Hagag,N.M.; El-Husseiny,M.H.; Yehia,N.; Abdel-Wahab,E.-S.M.; Hassan,M.K.; Aly,M.M.
EPI283803	HA	Egypt	2010-Feb-01	A/chicken/Egypt/1012sf/2010		Other Database Import	Arafa,A.M.; Hagag,N.M.; Abdullah,M.H.; Yehia,N.; Hassan,M.K.; Aly,M.M.
EPI283802	HA	Egypt	2010-Feb-01	A/chicken/Egypt/10127s/2010		Other Database Import	Arafa,A.M.; Hagag,N.M.; Abdullah,M.H.; Yehia,N.; Hassan,M.K.; Aly,M.M.; Arafa,A.; Hagag,N.M.; El-Husseiny,M.H.; Yehia,N.; Abdel-Wahab,E.-S.M.; Hassan,M.K.; Aly,M.M.
EPI283797	HA	Egypt	2010-Feb-01	A/chicken/Egypt/1063/2010		Other Database Import	Arafa,A.M.; Hagag,N.M.; Abdullah,M.H.; Yehia,N.; Hassan,M.K.; Aly,M.M.; Arafa,A.; Hagag,N.M.; El-Husseiny,M.H.; Yehia,N.; Abdel-Wahab,E.-S.M.; Hassan,M.K.; Aly,M.M.
EPI283793	HA	Egypt	2010-Feb-01	A/chicken/Egypt/1036/2010		Other Database Import	Arafa,A.M.; Hagag,N.M.; Abdullah,M.H.; Yehia,N.; Hassan,M.K.; Aly,M.M.
EPI283790	HA	Egypt	2010-Jan-01	A/chicken/Egypt/1031/2010		Other Database Import	Arafa,A.M.; Hagag,N.M.; Abdullah,M.H.; Yehia,N.; Hassan,M.K.; Aly,M.M.; Arafa,A.; Hagag,N.M.; El-Husseiny,M.H.; Yehia,N.; Abdel-Wahab,E.-S.M.; Hassan,M.K.; Aly,M.M.
EPI283779	HA	Egypt	2009-May-01	A/chicken/Egypt/095723v/2009		Other Database Import	Arafa,A.M.; Hagag,N.M.; Abdullah,M.H.; Yehia,N.; Hassan,M.K.; Aly,M.M.
EPI283273	HA	Bangladesh	2010-Jan-01	A/chicken/Bangladesh/1151-10/2010		Other Database Import	Fusaro,A.; Schivo,A.; Khan,S.R.; Yamage,M.; Loth,L.; Giasuddin,M.; Samad,M.A.; Monne,I.; Cattoli,G.
EPI275942	HA	China	2005-Jan-01	A/chicken/Xinjiang/68/2005		Other Database Import	Li,Y.; Shi,J.; Zhong,G.; Deng,G.; Tian,G.; Ge,J.; Zeng,X.; Song,J.; Zhao,D.; Liu,L.; Jiang,Y.; Guan,Y.; Bu,Z.; Chen,H.
EPI275918	HA	China	2005-Jan-01	A/chicken/Xinjiang/53/2005		Other Database Import	Li,Y.; Shi,J.; Zhong,G.; Deng,G.; Tian,G.; Ge,J.; Zeng,X.; Song,J.; Zhao,D.; Liu,L.; Jiang,Y.; Guan,Y.; Bu,Z.; Chen,H.
EPI275870	HA	China	2005-Jan-01	A/chicken/Sichuan/81/2005		Other Database Import	Li,Y.; Shi,J.; Zhong,G.; Deng,G.; Tian,G.; Ge,J.; Zeng,X.; Song,J.; Zhao,D.; Liu,L.; Jiang,Y.; Guan,Y.; Bu,Z.; Chen,H.
EPI275838	HA	China	2009-Jan-01	A/chicken/Shandong/A-1/2009		Other Database Import	Li,Y.; Shi,J.; Zhong,G.; Deng,G.; Tian,G.; Ge,J.; Zeng,X.; Song,J.; Zhao,D.; Liu,L.; Jiang,Y.; Guan,Y.; Bu,Z.; Chen,H.
EPI275830	HA	China	2006-Jan-01	A/chicken/Ningxia/24/2006		Other Database Import	Li,Y.; Shi,J.; Zhong,G.; Deng,G.; Tian,G.; Ge,J.; Zeng,X.; Song,J.; Zhao,D.; Liu,L.; Jiang,Y.; Guan,Y.; Bu,Z.; Chen,H.
EPI275790	HA	China	2008-Jan-01	A/chicken/Jiangsu/18/2008		Other Database Import	Li,Y.; Shi,J.; Zhong,G.; Deng,G.; Tian,G.; Ge,J.; Zeng,X.; Song,J.; Zhao,D.; Liu,L.; Jiang,Y.; Guan,Y.; Bu,Z.; Chen,H.
EPI275774	HA	China	2005-Jan-01	A/chicken/Hunan/21/2005		Other Database Import	Li,Y.; Shi,J.; Zhong,G.; Deng,G.; Tian,G.; Ge,J.; Zeng,X.; Song,J.; Zhao,D.; Liu,L.; Jiang,Y.; Guan,Y.; Bu,Z.; Chen,H.
EPI275742	HA	China	2008-Jan-01	A/chicken/Guizhou/7/2008		Other Database Import	Li,Y.; Shi,J.; Zhong,G.; Deng,G.; Tian,G.; Ge,J.; Zeng,X.; Song,J.; Zhao,D.; Liu,L.; Jiang,Y.; Guan,Y.; Bu,Z.; Chen,H.
EPI275734	HA	China	2004-Jan-01	A/chicken/Gansu/44/2004		Other Database Import	Li,Y.; Shi,J.; Zhong,G.; Deng,G.; Tian,G.; Ge,J.; Zeng,X.; Song,J.; Zhao,D.; Liu,L.; Jiang,Y.; Guan,Y.; Bu,Z.; Chen,H.
EPI271854	HA	Egypt	2007-Mar-01	A/chicken/Egypt/C3Br11/2007		Other Database Import	Watanabe,Y.; Ikuta,K.
EPI267066	HA	Israel	2010-Jan-25	A/chicken/Israel/65/2010		Other Database Import	Shkoda,I.; Lapin,K.; Perk,S.
EPI259573	HA	Egypt	2007-Mar-01	A/chicken/Egypt/C1Li9/2007		Other Database Import	Watanabe,Y.; Ibrahim,M.S.; Ikuta,K.
EPI259572	HA	Egypt	2007-Mar-01	A/chicken/Egypt/C1Lu2/2007		Other Database Import	Watanabe,Y.; Ibrahim,M.S.; Ikuta,K.
EPI259571	HA	Egypt	2007-Mar-01	A/chicken/Egypt/C1Tr13/2007		Other Database Import	Watanabe,Y.; Ibrahim,M.S.; Ikuta,K.
EPI257061	HA	Egypt	2009-Jun-01	A/chicken/Egypt/18-H/2009		Other Database Import	Li,Y.; Liu,L.; El-Sanousi,A.A.; Soliman,R.T.; Hussein,H.A.; Bu,Z.; Chen,H.
EPI257060	HA	Egypt	2009-Jun-01	A/chicken/Egypt/20-16/2009		Other Database Import	Li,Y.; Liu,L.; El-Sanousi,A.A.; Soliman,R.T.; Hussein,H.A.; Bu,Z.; Chen,H.
EPI257058	HA	Egypt	2008-Jul-02	A/chicken/Egypt/34-2/2008		Other Database Import	Li,Y.; Liu,L.; El-Sanousi,A.A.; Soliman,R.T.; Hussein,H.A.; Bu,Z.; Chen,H.
EPI257055	HA	Egypt	2008-Jul-02	A/chicken/Egypt/37-1/2008		Other Database Import	Li,Y.; Liu,L.; El-Sanousi,A.A.; Soliman,R.T.; Hussein,H.A.; Bu,Z.; Chen,H.
EPI257054	HA	Egypt	2008-Jul-02	A/chicken/Egypt/38-2/2008		Other Database Import	Li,Y.; Liu,L.; El-Sanousi,A.A.; Soliman,R.T.; Hussein,H.A.; Bu,Z.; Chen,H.
EPI257052	HA	Egypt	2010-Mar-20	A/chicken/Egypt/8-C/2010		Other Database Import	Li,Y.; Liu,L.; El-Sanousi,A.A.; Soliman,R.T.; Hussein,H.A.; Bu,Z.; Chen,H.
EPI254432	HA	Egypt	2008-Jan-01	A/chicken/Egypt/496N3-CLEVB/2008		Other Database Import	Saad,M.D.; Ali,A.M.; Nassif,S.A.; Taha,M.M.; Elebiary,E.A.; Khafagy,A.R.; El-Sanousy,A.; Earhart,K.C.; Mansour,M.M.; Elassal,E.M.; Tjaden,J.A.
EPI254431	HA	Egypt	2008-Jan-01	A/chicken/Egypt/495N3-CLEVB/2008		Other Database Import	Saad,M.D.; Ali,A.M.; Nassif,S.A.; Taha,M.M.; Elebiary,E.A.; Khafagy,A.R.; El-Sanousy,A.; Earhart,K.C.; Mansour,M.M.; Elassal,E.M.; Tjaden,J.A.
EPI254430	HA	Egypt	2008-Jan-01	A/chicken/Egypt/492N3-CLEVB/2008		Other Database Import	Saad,M.D.; Ali,A.M.; Nassif,S.A.; Taha,M.M.; Elebiary,E.A.; Khafagy,A.R.; El-Sanousy,A.; Earhart,K.C.; Mansour,M.M.; Elassal,E.M.; Tjaden,J.A.
EPI254429	HA	Egypt	2008-Jan-01	A/chicken/Egypt/490N3-CLEVB/2008		Other Database Import	Saad,M.D.; Ali,A.M.; Nassif,S.A.; Taha,M.M.; Elebiary,E.A.; Khafagy,A.R.; El-Sanousy,A.; Earhart,K.C.; Mansour,M.M.; Elassal,E.M.; Tjaden,J.A.
EPI254428	HA	Egypt	2008-Jan-01	A/chicken/Egypt/489N3-CLEVB/2008		Other Database Import	Saad,M.D.; Ali,A.M.; Nassif,S.A.; Taha,M.M.; Elebiary,E.A.; Khafagy,A.R.; El-Sanousy,A.; Earhart,K.C.; Mansour,M.M.; Elassal,E.M.; Tjaden,J.A.
EPI245994	HA	Egypt	2009-May-01	A/chicken/Egypt/096L-NLQP/2009		Other Database Import	Arafa,A.A.; Hagag,N.M.; Abdullah,M.H.; Yehia,N.M.; Abdel-Halim,A.M.; Kilany,W.H.; Ahmed,M.S.; Zanaty,A.M.; Abdel-Aziz,O.M.; Hassan,M.K.; Aly,M.M.; Arafa,A.; Hagag,N.M.; El-Husseiny,M.H.; Yehia,N.; Abdel-Wahab,E.-S.M.; Hassan,M.K.; Aly,M.M.
EPI245989	HA	Egypt	2009-Mar-01	A/chicken/Egypt/0956-NLQP/2009		Other Database Import	Arafa,A.A.; Hagag,N.M.; Abdullah,M.H.; Yehia,N.M.; Abdel-Halim,A.M.; Kilany,W.H.; Ahmed,M.S.; Zanaty,A.M.; Abdel-Aziz,O.M.; Hassan,M.K.; Aly,M.M.; Arafa,A.; Hagag,N.M.; El-Husseiny,M.H.; Yehia,N.; Abdel-Wahab,E.-S.M.; Hassan,M.K.; Aly,M.M.
EPI245978	HA	Egypt	2008-Jan-01	A/chicken/Egypt/088-NLQP/2008		Other Database Import	Arafa,A.A.; Hagag,N.M.; Abdullah,M.H.; Yehia,N.M.; Abdel-Halim,A.M.; Kilany,W.H.; Ahmed,M.S.; Zanaty,A.M.; Abdel-Aziz,O.M.; Hassan,M.K.; Aly,M.M.; Arafa,A.; Hagag,N.M.; El-Husseiny,M.H.; Yehia,N.; Abdel-Wahab,E.-S.M.; Hassan,M.K.; Aly,M.M.
EPI243076	HA	United Kingdom	1959-Jan-04	A/chicken/Scotland/59		Other Database Import	Shaw,M.W.
EPI243070	HA	United Kingdom	1959-Jan-04	A/chicken/Scotland/1959		Other Database Import	Obenauer,J.C.; Denson,J.; Mehta,P.K.; Su,X.; Mukatira,S.; Finkelstein,D.B.; Xu,X.; Wang,J.; Ma,J.; Fan,Y.; Rakestraw,K.M.; Webster,R.G.; Hoffmann,E.; Krauss,S.; Zheng,J.; Zhang,Z.; Naeve,C.W.
EPI242232	HA	United Kingdom	1959-Jan-04	A/Chicken/Scotland/59		Other Database Import	De,B.K.; Brownlee,G.G.; Kendal,A.P.; Shaw,M.W.
EPI242227	HA	United Kingdom	1959-Jan-04	A/chicken/Scotland/1959		Other Database Import	Kim,L.M.; Scott,M.A.; Suarez,D.L.; Spackman,E.; Swayne,D.E.; Afonso,C.L.
EPI239128	HA	China	1997-Jan-01	A/chicken/Hubei/wm/1997		Other Database Import	Liao,X.; Zhang,X.; Wang,J.; Yu,J.; Li,T.
EPI239121	HA	China	1997-Jan-01	A/chicken/Hubei/wl/1997		Other Database Import	Liao,X.; Zhang,X.; Wang,J.; Yu,J.; Li,T.
EPI235839	HA	China	2002-Jan-01	A/chicken/Jilin/xv/2002		Other Database Import	Liao,X.; Zhang,X.; Wang,J.; Yu,J.; Liu,J.
EPI235822	HA	China	2002-Jan-01	A/chicken/Jilin/hg/2002		Other Database Import	Liao,X.; Zhang,X.; Wang,J.; Yu,J.; Jin,N.
EPI235798	HA	China	2002-Jan-01	A/chicken/Jilin/hd/2002		Other Database Import	Liao,X.; Zhang,X.; Wang,J.; Yu,J.; Jin,N.
EPI235105	HA	Korea, Republic of	2003-Jan-01	A/chicken/Korea/ES/03		Other Database Import	Lee,C.W.; Suarez,D.L.; Tumpey,T.M.; Sung,H.W.; Kwon,Y.K.; Lee,Y.J.; Choi,J.G.; Joh,S.J.; Kim,M.C.; Lee,E.K.; Park,J.M.; Lu,X.; Katz,J.M.; Spackman,E.; Swayne,D.E.; Kim,J.H.; Lee,C.-W.; Kim,J.-H.
EPI235096	HA	China	2003-Jan-01	A/chicken/Jilin/xw/2003		Other Database Import	Liao,X.; Zhang,X.; Wang,J.; Yu,J.; Liu,J.
EPI235078	HA	China	2003-Jan-01	A/chicken/Jilin/hp/2003		Other Database Import	Liao,X.; Zhang,X.; Wang,J.; Yu,J.; Jin,N.
EPI235058	HA	China	2003-Jan-01	A/chicken/Jilin/hm/2003		Other Database Import	Liao,X.; Zhang,X.; Wang,J.; Yu,J.; Jin,N.
EPI235029	HA	Indonesia	2003-Jan-01	A/chicken/Indonesia/9/2003		Other Database Import	Kim,L.M.; Scott,M.A.; Suarez,D.L.; Spackman,E.; Swayne,D.E.; Afonso,C.L.
EPI234993	HA	China	2003-Jan-01	A/chicken/Hubei/wn/2003		Other Database Import	Liao,X.; Zhang,X.; Wang,J.; Yu,J.; Li,T.
EPI233988	HA	Nigeria	2007-Aug-03	A/chicken/Nigeria/08RS848-97/2007		Other Database Import	Fusaro,A.; Nelson,M.I.; Joannis,T.; Bertolotti,L.; Monne,I.; Salviato,A.; Capua,I.; Holmes,E.C.; Cattoli,G.
EPI233980	HA	Nigeria	2007-Aug-03	A/chicken/Nigeria/08RS848-96/2007		Other Database Import	Fusaro,A.; Nelson,M.I.; Joannis,T.; Bertolotti,L.; Monne,I.; Salviato,A.; Capua,I.; Holmes,E.C.; Cattoli,G.
EPI233940	HA	Nigeria	2007-Jul-17	A/chicken/Nigeria/08RS848-90/2007		Other Database Import	Fusaro,A.; Nelson,M.I.; Joannis,T.; Bertolotti,L.; Monne,I.; Salviato,A.; Capua,I.; Holmes,E.C.; Cattoli,G.
EPI233932	HA	Nigeria	2006-Apr-04	A/chicken/Nigeria/08RS848-9/2006		Other Database Import	Fusaro,A.; Nelson,M.I.; Joannis,T.; Bertolotti,L.; Monne,I.; Salviato,A.; Capua,I.; Holmes,E.C.; Cattoli,G.
EPI233924	HA	Nigeria	2007-Jul-07	A/chicken/Nigeria/08RS848-88/2007		Other Database Import	Fusaro,A.; Nelson,M.I.; Joannis,T.; Bertolotti,L.; Monne,I.; Salviato,A.; Capua,I.; Holmes,E.C.; Cattoli,G.
EPI233876	HA	Nigeria	2007-Mar-14	A/chicken/Nigeria/08RS848-77/2007		Other Database Import	Fusaro,A.; Nelson,M.I.; Joannis,T.; Bertolotti,L.; Monne,I.; Salviato,A.; Capua,I.; Holmes,E.C.; Cattoli,G.
EPI233868	HA	Nigeria	2007-Mar-09	A/chicken/Nigeria/08RS848-76/2007		Other Database Import	Fusaro,A.; Nelson,M.I.; Joannis,T.; Bertolotti,L.; Monne,I.; Salviato,A.; Capua,I.; Holmes,E.C.; Cattoli,G.
EPI233780	HA	Nigeria	2007-Jan-23	A/chicken/Nigeria/08RS848-60/2007		Other Database Import	Fusaro,A.; Nelson,M.I.; Joannis,T.; Bertolotti,L.; Monne,I.; Salviato,A.; Capua,I.; Holmes,E.C.; Cattoli,G.
EPI233764	HA	Nigeria	2007-Jan-20	A/chicken/Nigeria/08RS848-59/2007		Other Database Import	Fusaro,A.; Nelson,M.I.; Joannis,T.; Bertolotti,L.; Monne,I.; Salviato,A.; Capua,I.; Holmes,E.C.; Cattoli,G.
EPI233716	HA	Nigeria	2006-Feb-27	A/chicken/Nigeria/08RS848-5/2006		Other Database Import	Fusaro,A.; Nelson,M.I.; Joannis,T.; Bertolotti,L.; Monne,I.; Salviato,A.; Capua,I.; Holmes,E.C.; Cattoli,G.
EPI233708	HA	Nigeria	2006-Dec-08	A/chicken/Nigeria/08RS848-47/2006		Other Database Import	Fusaro,A.; Nelson,M.I.; Joannis,T.; Bertolotti,L.; Monne,I.; Salviato,A.; Capua,I.; Holmes,E.C.; Cattoli,G.
EPI233700	HA	Nigeria	2006-Dec-02	A/chicken/Nigeria/08RS848-45/2006		Other Database Import	Fusaro,A.; Nelson,M.I.; Joannis,T.; Bertolotti,L.; Monne,I.; Salviato,A.; Capua,I.; Holmes,E.C.; Cattoli,G.
EPI233692	HA	Nigeria	2006-Nov-28	A/chicken/Nigeria/08RS848-44/2006		Other Database Import	Fusaro,A.; Nelson,M.I.; Joannis,T.; Bertolotti,L.; Monne,I.; Salviato,A.; Capua,I.; Holmes,E.C.; Cattoli,G.
EPI233628	HA	Nigeria	2006-Jul-19	A/chicken/Nigeria/08RS848-33/2006		Other Database Import	Fusaro,A.; Nelson,M.I.; Joannis,T.; Bertolotti,L.; Monne,I.; Salviato,A.; Capua,I.; Holmes,E.C.; Cattoli,G.
EPI233588	HA	Nigeria	2006-Jun-28	A/chicken/Nigeria/08RS848-21/2006		Other Database Import	Fusaro,A.; Nelson,M.I.; Joannis,T.; Bertolotti,L.; Monne,I.; Salviato,A.; Capua,I.; Holmes,E.C.; Cattoli,G.
EPI233572	HA	Nigeria	2006-Jun-25	A/chicken/Nigeria/08RS848-17/2006		Other Database Import	Fusaro,A.; Nelson,M.I.; Joannis,T.; Bertolotti,L.; Monne,I.; Salviato,A.; Capua,I.; Holmes,E.C.; Cattoli,G.
EPI233508	HA	Nigeria	2007-Sep-18	A/chicken/Nigeria/08RS848-117/2007		Other Database Import	Fusaro,A.; Nelson,M.I.; Joannis,T.; Bertolotti,L.; Monne,I.; Salviato,A.; Capua,I.; Holmes,E.C.; Cattoli,G.
EPI233500	HA	Nigeria	2007-Sep-06	A/chicken/Nigeria/08RS848-115/2007		Other Database Import	Fusaro,A.; Nelson,M.I.; Joannis,T.; Bertolotti,L.; Monne,I.; Salviato,A.; Capua,I.; Holmes,E.C.; Cattoli,G.
EPI233460	HA	Nigeria	2007-Aug-02	A/chicken/Nigeria/08RS848-102/2007		Other Database Import	Fusaro,A.; Nelson,M.I.; Joannis,T.; Bertolotti,L.; Monne,I.; Salviato,A.; Capua,I.; Holmes,E.C.; Cattoli,G.
EPI233436	HA	Nigeria	2006-Feb-14	A/chicken/Nigeria/08RS848-1/2006		Other Database Import	Fusaro,A.; Nelson,M.I.; Joannis,T.; Bertolotti,L.; Monne,I.; Salviato,A.; Capua,I.; Holmes,E.C.; Cattoli,G.
EPI233412	HA	Nigeria	2006-Jun-08	A/chicken/Nigeria/08VIR4337-446/2006		Other Database Import	Fusaro,A.; Nelson,M.I.; Joannis,T.; Bertolotti,L.; Monne,I.; Salviato,A.; Capua,I.; Holmes,E.C.; Cattoli,G.
EPI233404	HA	Nigeria	2006-May-19	A/chicken/Nigeria/08VIR4337-438/2006		Other Database Import	Fusaro,A.; Nelson,M.I.; Joannis,T.; Bertolotti,L.; Monne,I.; Salviato,A.; Capua,I.; Holmes,E.C.; Cattoli,G.
EPI233380	HA	Nigeria	2006-Feb-27	A/chicken/Nigeria/08VIR4337-390/2006		Other Database Import	Fusaro,A.; Nelson,M.I.; Joannis,T.; Bertolotti,L.; Monne,I.; Salviato,A.; Capua,I.; Holmes,E.C.; Cattoli,G.
EPI233364	HA	Nigeria	2006-Feb-21	A/chicken/Nigeria/08VIR4337-380/2006		Other Database Import	Fusaro,A.; Nelson,M.I.; Joannis,T.; Bertolotti,L.; Monne,I.; Salviato,A.; Capua,I.; Holmes,E.C.; Cattoli,G.
EPI233356	HA	Nigeria	2006-Feb-21	A/chicken/Nigeria/08VIR4337-378/2006		Other Database Import	Fusaro,A.; Nelson,M.I.; Joannis,T.; Bertolotti,L.; Monne,I.; Salviato,A.; Capua,I.; Holmes,E.C.; Cattoli,G.
EPI233347	HA	Nigeria	2006-Feb-20	A/chicken/Nigeria/08VIR4337-377/2006		Other Database Import	Fusaro,A.; Nelson,M.I.; Joannis,T.; Bertolotti,L.; Monne,I.; Salviato,A.; Capua,I.; Holmes,E.C.; Cattoli,G.
EPI233339	HA	Nigeria	2008-Jul-16	A/chicken/Nigeria/08VIR4337-344/2008		Other Database Import	Fusaro,A.; Nelson,M.I.; Joannis,T.; Bertolotti,L.; Monne,I.; Salviato,A.; Capua,I.; Holmes,E.C.; Cattoli,G.
EPI228897	HA	China	2004-Jan-01	A/chicken/Hunan/fg/2004		Other Database Import	Liao,X.; Zhang,X.; Wang,J.; Yu,J.; Li,T.
EPI228881	HA	China	2004-Jan-01	A/chicken/Jilin/hk/2004		Other Database Import	Liao,X.; Zhang,X.; Wang,J.; Yu,J.; Jin,N.
EPI228624	HA	Thailand	2004-Jan-01	A/chicken/Ratchaburi/Thailand/CU-68/04		Other Database Import	Amonsin,A.; Pariyothorn,N.; Payungporn,S.; Theamboonlers,A.; Chutinimitkul,S.; Tantilertcharoen,R.; Wongyanin,P.; Thanawongnuwech,R.; Suradhat,S.; Chaisingh,A.; Buranathai,C.; Poovorawan,Y.
EPI228623	HA	Thailand	2004-Jan-01	A/chicken/Nakhon Sawan/Thailand/CU-39/04		Other Database Import	Amonsin,A.; Pariyothorn,N.; Payungporn,S.; Theamboonlers,A.; Chutinimitkul,S.; Tantilertcharoen,R.; Wongyanin,P.; Thanawongnuwech,R.; Suradhat,S.; Chaisingh,A.; Buranathai,C.; Poovorawan,Y.
EPI228622	HA	Thailand	2004-Jan-01	A/chicken/Lopburi/Thailand/CU-38/04		Other Database Import	Amonsin,A.; Pariyothorn,N.; Payungporn,S.; Theamboonlers,A.; Chutinimitkul,S.; Tantilertcharoen,R.; Wongyanin,P.; Thanawongnuwech,R.; Suradhat,S.; Chaisingh,A.; Buranathai,C.; Poovorawan,Y.
EPI228607	HA	Thailand	2004-Jan-01	A/chicken/Nakhon Sawan/Thailand/CU-13/04		Other Database Import	Amonsin,A.; Pariyothorn,N.; Payungporn,S.; Theamboonlers,A.; Chutinimitkul,S.; Tantilertcharoen,R.; Wongyanin,P.; Thanawongnuwech,R.; Suradhat,S.; Chaisingh,A.; Buranathai,C.; Poovorawan,Y.
EPI228606	HA	Thailand	2004-Jan-01	A/chicken/Nakhon Sawan/Thailand/CU-12/04		Other Database Import	Amonsin,A.; Pariyothorn,N.; Payungporn,S.; Theamboonlers,A.; Chutinimitkul,S.; Tantilertcharoen,R.; Wongyanin,P.; Thanawongnuwech,R.; Suradhat,S.; Chaisingh,A.; Buranathai,C.; Poovorawan,Y.
EPI228605	HA	Thailand	2004-Jan-01	A/chicken/Chachoengsao/Thailand/CU-11/04		Other Database Import	Amonsin,A.; Pariyothorn,N.; Payungporn,S.; Theamboonlers,A.; Chutinimitkul,S.; Tantilertcharoen,R.; Wongyanin,P.; Thanawongnuwech,R.; Suradhat,S.; Chaisingh,A.; Buranathai,C.; Poovorawan,Y.
EPI228604	HA	Thailand	2004-Jan-01	A/chicken/Chachoengsao/Thailand/CU-10/04		Other Database Import	Amonsin,A.; Pariyothorn,N.; Payungporn,S.; Theamboonlers,A.; Chutinimitkul,S.; Tantilertcharoen,R.; Wongyanin,P.; Thanawongnuwech,R.; Suradhat,S.; Chaisingh,A.; Buranathai,C.; Poovorawan,Y.
EPI228603	HA	Thailand	2004-Jan-01	A/chicken/Suphanburi/Thailand/CU-9/04		Other Database Import	Amonsin,A.; Pariyothorn,N.; Payungporn,S.; Theamboonlers,A.; Chutinimitkul,S.; Tantilertcharoen,R.; Wongyanin,P.; Thanawongnuwech,R.; Suradhat,S.; Chaisingh,A.; Buranathai,C.; Poovorawan,Y.
EPI228602	HA	Thailand	2004-Jan-01	A/chicken/Prachinburi/Thailand/CU-8/04		Other Database Import	Amonsin,A.; Pariyothorn,N.; Payungporn,S.; Theamboonlers,A.; Chutinimitkul,S.; Tantilertcharoen,R.; Wongyanin,P.; Thanawongnuwech,R.; Suradhat,S.; Chaisingh,A.; Buranathai,C.; Poovorawan,Y.
EPI228596	HA	Thailand	2004-Jan-01	A/chicken/Suphanburi/Thailand/CU-1/04		Other Database Import	Amonsin,A.; Pariyothorn,N.; Payungporn,S.; Theamboonlers,A.; Chutinimitkul,S.; Tantilertcharoen,R.; Wongyanin,P.; Thanawongnuwech,R.; Suradhat,S.; Chaisingh,A.; Buranathai,C.; Poovorawan,Y.
EPI228557	HA	Thailand	2004-Jan-01	A/Chicken/Kamphaengphet-2-02/2004		Other Database Import	Chamnanpood,P.; Chamnanpood,C.; Sanguansermsri,P.; Sanguansermsri,D.
EPI228550	HA	Thailand	2004-Jan-01	A/Chicken/Nakornsawan-2-02/2004		Other Database Import	Chamnanpood,P.; Chamnanpood,C.; Sanguansermsri,P.; Sanguansermsri,D.
EPI228548	HA	Thailand	2004-Jan-01	A/chicken/Phetchabun-2-01/2004		Other Database Import	Chamnanpood,P.; Chamnanpood,C.; Sanguansermsri,P.; Sanguansermsri,D.
EPI228546	HA	Thailand	2004-Jan-01	A/Chicken/Kamphaengphet-2-05/2004		Other Database Import	Chamnanpood,P.; Chamnanpood,C.; Sanguansermsri,P.; Sanguansermsri,D.
EPI228541	HA	Thailand	2004-Jan-01	A/chicken/Phetchabun-2-02/2004		Other Database Import	Chamnanpood,P.; Chamnanpood,C.; Sanguansermsri,P.; Sanguansermsri,D.
EPI228539	HA	Thailand	2004-Jan-01	A/Chicken/Nakornsawan-2-01/2004		Other Database Import	Chamnanpood,P.; Chamnanpood,C.; Sanguansermsri,P.; Sanguansermsri,D.
EPI228538	HA	Thailand	2004-Jan-01	A/Chicken/Uthaithani-2-03/2004		Other Database Import	Chamnanpood,P.; Chamnanpood,C.; Sanguansermsri,P.; Sanguansermsri,D.
EPI228530	HA	Thailand	2004-Jan-01	A/Chicken/Uttaradit-2-01/2004		Other Database Import	Chamnanpood,P.; Chamnanpood,C.; Sanguansermsri,P.; Sanguansermsri,D.
EPI228520	HA	Thailand	2004-Jan-01	A/Chicken/Nakornsawan-2-04/2004		Other Database Import	Chamnanpood,P.; Chamnanpood,C.; Sanguansermsri,P.; Sanguansermsri,D.
EPI228519	HA	Thailand	2004-Jan-01	A/Chicken/Kamphaengphet-2-01/2004		Other Database Import	Chamnanpood,P.; Chamnanpood,C.; Sanguansermsri,P.; Sanguansermsri,D.
EPI228451	HA	China	2004-Jan-01	A/chick/Macheng/2004		Other Database Import	Wu,R.W.; Bi,D.R.
EPI228367	HA	Vietnam	2004-Jan-01	A/Chicken/Vietnam/CM/2004		Other Database Import	Le,T.H.; Dinh,D.K.; Nong,V.H.; Phan,V.C.; Truong,N.H.; Nguyen,B.N.; Le,T.B.
EPI227092	HA	Indonesia	2005-Jan-01	A/Chicken/Wajo/BBVM/2005		Other Database Import	Smith,G.J.D.; Chen,H.; Guan,Y.
EPI227082	HA	Thailand	2005-Jan-01	A/chicken/Thailand/Sukhothai/NIAH6-3-0013/2005		Other Database Import	Sanguansermsri,P.; Kanthiyawong,S.; Chamnanpood,C.; Chamnanpood,P.; Sanguansermsri,D.
EPI227044	HA	Indonesia	2005-Jan-01	A/chicken/Simalanggang/BPPVI/2005		Other Database Import	Smith,G.; Naipospos,T.S.; Usman,T.; Nguyen,T.; de Jong,M.; Peiris,J.; Guan,Y.
EPI227030	HA	Indonesia	2005-Jan-01	A/Chicken/Salatiga/BBVet-I/2005		Other Database Import	Smith,G.J.D.; Chen,H.; Guan,Y.
EPI226958	HA	Indonesia	2005-Jan-01	A/Chicken/Duma/BBPV-II/2005		Other Database Import	Komadina,N.; Usman,T.B.; Selleck,P.
EPI226957	HA	Indonesia	2005-Jan-01	A/chicken/Deli Serdang/BPPVI/2005		Other Database Import	Smith,G.; Naipospos,T.S.; Usman,T.; Nguyen,T.; de Jong,M.; Peiris,J.; Guan,Y.
EPI226657	HA	Indonesia	2005-Jan-01	A/Chicken/Siak/BPPV-II/2005		Other Database Import	Komadina,N.; Usman,T.B.; Selleck,P.
EPI226655	HA	Indonesia	2005-Jan-01	A/Chicken/Salam/BBPV-II/2005		Other Database Import	Komadina,N.; Usman,T.B.; Selleck,P.
EPI226651	HA	Indonesia	2005-Jan-01	A/Chicken/Murao Jambi/BBPV-II/2005		Other Database Import	Komadina,N.; Usman,T.B.; Selleck,P.
EPI225837	HA	Ukraine	2006-Jan-01	A/chicken/Syvash/02/2006		Other Database Import	Gerilovych,A.P.; Stegniy,B.T.
EPI225037	HA	Russian Federation	2006-Jun-01	A/chicken/Reshoty/02/2006		Other Database Import	Ilinykh,P.A.; Kulak,M.V.; Sharshov,K.A.; Durimanov,A.G.; Smith,G.J.D.; Guan,Y.; Peris,J.S.M.; Shestopalov,A.M.
EPI224607	HA	Indonesia	2006-May-01	A/Chicken/West Java/SMI-PAT/2006		Other Database Import	Darminto,D.; Dharmayanti,N.L.P.I.; Indriani,R.; Komadina,N.; Selleck,P.
EPI224601	HA	Indonesia	2006-Jan-01	A/Chicken/Pulau Rampang/BBPVII/2006		Other Database Import	Komadina,N.; Selleck,P.; Usman,T.B.
EPI224599	HA	Indonesia	2006-Jan-02	A/Chicken/Karo/BBPVII/2006		Other Database Import	Komadina,N.; Selleck,P.; Usman,T.B.
EPI224598	HA	Indonesia	2006-Jan-01	A/Chicken/Gunung Kidul/BBVW/2006		Other Database Import	Komadina,N.; Darminto,D.; Selleck,P.
EPI221320	HA	India	2008-Jan-23	A/chicken/India/WB-NIV2807/2008		Other Database Import	Chakrabarti,A.K.; Pawar,S.D.; Cherian,S.S.; Koratkar,S.; Jadhav,S.M.; Pal,B.; Raut,S.; Thite,V.; Kode,S.S.; Mishra,A.C.
EPI221318	HA	India	2008-Jan-23	A/chicken/India/WB-NIV2806/2008		Other Database Import	Chakrabarti,A.K.; Pawar,S.D.; Cherian,S.S.; Koratkar,S.; Jadhav,S.M.; Pal,B.; Raut,S.; Thite,V.; Kode,S.S.; Mishra,A.C.
EPI221316	HA	India	2008-Jan-23	A/chicken/India/WB-NIV2805/2008		Other Database Import	Chakrabarti,A.K.; Pawar,S.D.; Cherian,S.S.; Koratkar,S.; Jadhav,S.M.; Pal,B.; Raut,S.; Thite,V.; Kode,S.S.; Mishra,A.C.
EPI221314	HA	India	2008-Jan-23	A/chicken/India/WB-NIV2800/2008		Other Database Import	Chakrabarti,A.K.; Pawar,S.D.; Cherian,S.S.; Koratkar,S.; Jadhav,S.M.; Pal,B.; Raut,S.; Thite,V.; Kode,S.S.; Mishra,A.C.
EPI221312	HA	India	2008-Jan-22	A/chicken/India/WB-NIV2670/2008		Other Database Import	Chakrabarti,A.K.; Pawar,S.D.; Cherian,S.S.; Koratkar,S.; Jadhav,S.M.; Pal,B.; Raut,S.; Thite,V.; Kode,S.S.; Mishra,A.C.
EPI220369	HA	Thailand	2008-Jan-01	A/chicken/Thailand/ST-351/2008		Other Database Import	Songserm,T.; Jam-on,R.; Munkhong,S.; Suwannakan,K.; Thongmee,C.; Theamboonlers,A.; Amonsin,A.; Sasipreeyajan,J.; Kitikoon,P.; Tantilertcharoen,R.; Thanawongnuwech,R.; Choatrakol,C.; Lapkontod,J.; Lekdumrongsak,T.; Wannaratana,S.; Poovorawan,Y.
EPI214893	HA	Egypt	2009-Apr-01	A/chicken/Egypt/0977-NLQP/2009		Other Database Import	Arafa,A.-S.M.; Sleim,A.A.; Hassan,M.K.; Aly,M.M.; Arafa,A.; Hagag,N.M.; El-Husseiny,M.H.; Yehia,N.; Abdel-Wahab,E.-S.M.; Hassan,M.K.; Aly,M.M.
EPI214891	HA	Egypt	2009-May-01	A/chicken/Egypt/096767V-NLQP/2009		Other Database Import	Arafa,A.-S.M.; Sleim,A.A.; Hassan,M.K.; Aly,M.M.
EPI214886	HA	Egypt	2009-May-01	A/chicken/Egypt/09568S-NLQP/2009		Other Database Import	Arafa,A.-S.M.; Sleim,A.A.; Hassan,M.K.; Aly,M.M.
EPI214885	HA	Egypt	2009-May-01	A/chicken/Egypt/09534S-NLQP/2009		Other Database Import	Arafa,A.-S.M.; Sleim,A.A.; Hassan,M.K.; Aly,M.M.; Arafa,A.; Hagag,N.M.; El-Husseiny,M.H.; Yehia,N.; Abdel-Wahab,E.-S.M.; Hassan,M.K.; Aly,M.M.
EPI214880	HA	Egypt	2009-Jan-01	A/chicken/Egypt/092-NLQP/2009		Other Database Import	Arafa,A.-S.M.; Sleim,A.A.; Hassan,M.K.; Aly,M.M.; Arafa,A.; Hagag,N.M.; El-Husseiny,M.H.; Yehia,N.; Abdel-Wahab,E.-S.M.; Hassan,M.K.; Aly,M.M.
EPI214879	HA	Egypt	2009-Mar-01	A/chicken/Egypt/0918Q-NLQP/2009		Other Database Import	Arafa,A.-S.M.; Sleim,A.A.; Hassan,M.K.; Aly,M.M.; Arafa,A.; Hagag,N.M.; El-Husseiny,M.H.; Yehia,N.; Abdel-Wahab,E.-S.M.; Hassan,M.K.; Aly,M.M.
EPI214878	HA	Egypt	2009-Apr-01	A/chicken/Egypt/0910QL-NLQP/2009		Other Database Import	Arafa,A.-S.M.; Sleim,A.A.; Hassan,M.K.; Aly,M.M.
EPI210057	HA	Russian Federation	2006-Mar-01	A/chicken/Adygea/203/06	Federal Centre for Animal Health (ARRIAH)	Istituto Zooprofilattico Sperimentale Delle Venezie
EPI210035	HA	Russian Federation	2007-Dec-01	A/chicken/Rostov/864/07	Federal Centre for Animal Health (ARRIAH)	Istituto Zooprofilattico Sperimentale Delle Venezie
EPI210009	HA	Russian Federation	2006-Mar-01	A/chicken/Volgograd/236/06	Federal Centre for Animal Health (ARRIAH)	Istituto Zooprofilattico Sperimentale Delle Venezie
EPI210001	HA	Russian Federation	2007-Sep-01	A/chicken/Krasnodar/776/2007	Federal Centre for Animal Health (ARRIAH)	Istituto Zooprofilattico Sperimentale Delle Venezie
EPI190653	HA	Bangladesh	2008-Jan-01	A/chicken/Bangladesh/FD(G)-92-BL-416/2008		Other Database Import
EPI190651	HA	Bangladesh	2008-Jan-01	A/chicken/Bangladesh/FD(J)-2550BL-411/2008		Other Database Import
EPI190646	HA	Bangladesh	2007-Jan-01	A/chicken/Bangladesh/490/2007		Other Database Import
EPI190645	HA	Bangladesh	2008-Jan-01	A/chicken/Bangladesh/FD(J)-435-BL-156/2008		Other Database Import
EPI190643	HA	Bangladesh	2008-Jan-01	A/chicken/Bangladesh/FD(G)-170-BL-141/2008		Other Database Import
EPI190640	HA	Bangladesh	2008-Jan-01	A/chicken/Bangladesh/FD(S)-44-BL-144/2008		Other Database Import
EPI190637	HA	Bangladesh	2007-Jan-01	A/chicken/Bangladesh/FDIL(J)32/2007		Other Database Import
EPI190635	HA	Bangladesh	2007-Jan-01	A/chicken/Bangladesh/382/2007		Other Database Import
EPI182355	HA	Egypt	2008-Nov-27	A/chicken/Egypt/0894-NLQP/2008		Other Database Import
EPI182329	HA	Egypt	2007-May-24	A/chicken/Egypt/07175-NLQP/2007		Other Database Import
EPI175656	HA	India	2008-Nov-20	A/chicken/Assam/140187/2008		Other Database Import	Nagarajan,S.; Murugkar,H.V.; Tosh,C.; Behera,P.; Jain,R.; Tripathi,S.; Khandia,R.; Gupta,V.; Kulkarni,D.D.; Dubey,S.C.
EPI174338	HA	Turkey	2006-Jan-01	A/chicken/Turkey/Esetce ist986/2006		Other Database Import	Un,H.
EPI174337	HA	Turkey	2006-Mar-06	A/chicken/Turkey/Goncaaydin ist982/2006		Other Database Import	Unsal Baca,A.; Sait,A.; Atil,E.
EPI169518	HA	Saudi Arabia	2008-Jan-01	A/chicken/Saudi Arabia/3489-79/2008		Istituto Zooprofilattico Sperimentale Delle Venezie
EPI169517	HA	Saudi Arabia	2007-Jan-01	A/chicken/Saudi Arabia/3489-75VIR08/2007		Istituto Zooprofilattico Sperimentale Delle Venezie
EPI169512	HA	Saudi Arabia	2007-Jan-01	A/chicken/Saudi Arabia/3489-60VIR08/2007		Istituto Zooprofilattico Sperimentale Delle Venezie
EPI164747	HA	China	2004-Jan-01	A/Chicken/Anhui/39/2004	Harbin Veterinary Research Institute	Harbin Veterinary Research Institute
EPI164731	HA	China	2004-Jan-01	A/Chicken/Jiangxi/25/2004	Harbin Veterinary Research Institute	Harbin Veterinary Research Institute
EPI162937	HA	Russian Federation	2005-Sep-28	A/chicken/Kurgan/0427/2005 (H5N1)		Federal Centre for Animal Health (ARRIAH)
EPI159887	HA	Egypt	2007-Dec-18	A/chicken/Egypt/1709-8VIR08/2007		Istituto Zooprofilattico Sperimentale Delle Venezie
EPI156784	HA	Egypt	2007-Jun-01	A/chicken/Egypt/5169-5/2007		Istituto Zooprofilattico Sperimentale Delle Venezie
EPI156760	HA	Togo	2007-Jan-01	A/chicken/Togo/4106-4/2007		Istituto Zooprofilattico Sperimentale Delle Venezie
EPI156750	HA	Egypt	2007-Apr-01	A/chicken/Egypt/2628-4/2007		Istituto Zooprofilattico Sperimentale Delle Venezie
EPI154914	HA	Egypt	2007-Jan-01	A/chicken/Egypt/1709-2/2008		Istituto Zooprofilattico Sperimentale Delle Venezie
EPI154501	HA	Saudi Arabia	2007-Jan-01	A/chicken/Saudi Arabia/6732-4/2007		Istituto Zooprofilattico Sperimentale Delle Venezie
EPI136747	HA	Egypt	2006-Mar-21	A/chicken/Egypt/06553-NLQP/2006		Other Database Import
EPI127760	HA	Egypt	2006-Feb-19	A/chicken/Egypt/06207-NLQP/2006		Other Database Import	Arafa,A.; Suarez,D.; Kholosy,S.; Hassan,M.K.; Nasef,S.; Selim,A.; Hagag,N.; Dauphin,G.; Kim,M.; Swayne,D.; Aly,M.
EPI114936	HA	Indonesia	2005-Apr-01	A/chicken/Jakarta/DKI31/2005		Other Database Import	Dharmayanti,N.L.P.I.; Indriani,R.; Damayanti,R.; Wiyono,A.; Adjid,R.M.A.; Darminto
EPI372070	HA	Vietnam	2010-Apr-10	A/chicken/Vietnam/KH/2010		Other Database Import	Nguyen,T.B.N.; Luong,T.V.; Le,T.H.
EPI372068	HA	Vietnam	2008-Mar-21	A/chicken/Vietnam/DT382/2008		Other Database Import	Nguyen,T.B.N.; Luong,T.V.; Le,T.H.
EPI372067	HA	Vietnam	2008-Mar-21	A/chicken/Vietnam/KG8/2008		Other Database Import	Nguyen,T.B.N.; Luong,T.V.; Le,T.H.
EPI355184	HA	Indonesia	2010-Jun-01	A/chicken/EastKalimantan/UT581/2010		Other Database Import	Nidom,C.A.; Yamada,S.; Nidom,R.V.; Rahmawati,K.; Alamudi,M.Y.; Kholik; Indrasari,S.; Hayati,R.S.; Iwatsuki-Horimoto,K.; Kawaoka,Y.
EPI355181	HA	Indonesia	2010-Jul-01	A/chicken/Riau/UT531/2010		Other Database Import	Nidom,C.A.; Yamada,S.; Nidom,R.V.; Rahmawati,K.; Alamudi,M.Y.; Kholik; Indrasari,S.; Hayati,R.S.; Iwatsuki-Horimoto,K.; Kawaoka,Y.
EPI334549	HA	Russian Federation	2006-Feb-03	A/chicken/Krasnodar/19/2006	Federal Centre for Animal Health (ARRIAH)	Federal Centre for Animal Health (ARRIAH)	Pchelkina, I.; Kolosov, S.; Andriyasov, A.; Chvala, I.; Drygin, V.
EPI318231	HA	Egypt	2009-Feb-01	A/chicken/Egypt/RIMD29-3/2009		Other Database Import	Watanabe,Y.; Ikuta,K.
EPI318230	HA	Egypt	2009-Feb-01	A/chicken/Egypt/RIMD28-1/2009		Other Database Import	Watanabe,Y.; Ikuta,K.
EPI318207	HA	Egypt	2008-Aug-01	A/chicken/Egypt/RIMD10-6/2008		Other Database Import	Watanabe,Y.; Ikuta,K.
EPI318206	HA	Egypt	2008-Apr-01	A/chicken/Egypt/RIMD9-2/2008		Other Database Import	Watanabe,Y.; Ikuta,K.
EPI318205	HA	Egypt	2008-Sep-01	A/chicken/Egypt/RIMD8-14/2008		Other Database Import	Watanabe,Y.; Ikuta,K.
EPI318200	HA	Egypt	2008-Jan-01	A/chicken/Egypt/RIMD2-6/2008		Other Database Import	Watanabe,Y.; Ikuta,K.
EPI406424	HA	Vietnam	2007-Jan-06	A/duck/Bac Lieu/1213/2007		Other Database Import	Zhao,D.; Liang,L.; Li,Y.; Jiang,Y.; Liu,L.; Chen,H.
EPI398575	HA	Egypt	2012-Jan-19	A/duck/Egypt/Q4596C/2012		Other Database Import	Kayali,G.; El-Shesheny,R.; Kandeil,A.M.; Kutkat,M.A.; Webby,R.J.; Ali,M.A.
EPI395444	HA	Japan	2011-Jan-31	A/mandarin duck/Nagasaki/4201A012/2011		Other Database Import	Soda,K.; Usui,T.; Ito,H.; Yamaguchi,T.; Ito,T.; Mimura,W.
EPI395408	HA	Japan	2011-Feb-01	A/mandarin duck/Miyazaki/22M686/2011		Other Database Import	Soda,K.; Usui,T.; Ito,H.; Yamaguchi,T.; Ito,T.; Mimura,W.
EPI395406	HA	Japan	2011-Jan-12	A/common pochard/Hyogo/2801B004/2011		Other Database Import	Soda,K.; Usui,T.; Ito,H.; Yamaguchi,T.; Ito,T.; Mimura,W.
EPI387935	HA	Vietnam	2011-Dec-06	A/muscovy duck/Vietnam/LBM66/2011		Other Database Import	Soda,K.; Hotta,K.; Nagai,Y.; Ito,T.; Mimura,W.
EPI376533	HA		2008-Jan-01	A/duck/Egypt/1709-10/2008		Istituto Zooprofilattico Sperimentale Delle Venezie
EPI381890	HA	Vietnam	2012-Feb-18	A/muscovy duck/Vietnam/OIE-0043/2012		Other Database Import	Kida,H.; Sakoda,Y.; Okamatsu,M.; Nam,H.V.; Long,N.V.; Huy,C.D.; Tien,T.N.; Hatamachi,J.
EPI369180	HA	Egypt	2011-Jul-14	A/duck/Egypt/1120SMF/2011		Other Database Import	Arafa,A.; Hagag,N.; Yehia,N.; Mady,W.; Adel,A.; Naguib,M.; Elhuseiny,M.; Abdel-Wanees,S.
EPI366417	HA	China	2010-Apr-01	A/duck/Xibei/Q10/2010		Other Database Import	Jiang,W.M.; Chen,J.M.; Liu,S.; Hou,G.Y.; Li,J.P.; Han,Y.; Zhang,P.; Huang,B.X.
EPI366416	HA	China	2010-Oct-01	A/duck/Huadong/QDZ5/2010		Other Database Import	Jiang,W.M.; Chen,J.M.; Liu,S.; Hou,G.Y.; Li,J.P.; Han,Y.; Zhang,P.; Huang,B.X.
EPI361775	HA	Cambodia	2011-Sep-08	A/duck/Cambodia/083D1/2011		Other Database Import	Buchy,P.
EPI360042	HA	Cambodia	2011-Jul-23	A/duck/Cambodia/072D1/2011		Other Database Import	Buchy,P.
EPI359879	HA	Korea, Republic of	2011-Jan-01	A/duck/Korea/YA54/2011		Other Database Import	Kim,H.R.; Lee,Y.J.; Park,C.K.; Oem,J.K.; Lee,O.S.; Kang,H.M.; Choi,J.G.; Bae,Y.C.
EPI356863	HA	Nepal	2011-Nov-07	A/duck/Nepal/5.TZoo/11	Central Veterinary Laboratory	AHVLA	Puranik, A; Hanna, A; Essen, S; Focosi-Snyman, R; Manvell, R.J; Sedai, D; Chapagain, S; Manandhar, S; Koirala, P; Karki, K.B; Pandey, K.R; Air, T.B; Reid, S
EPI356838	HA	Bangladesh	2011-Jul-06	A/duck/Bangladesh/D-1/2011		Other Database Import	Haque,M.E.; Parvin,R.; Giasuddin,M.; Samad,M.A.; Chowdhury,E.H.; Islam,M.R.; Nooruzzaman,M.
EPI356667	HA	Bangladesh	2011-Jul-16	A/duck/Bangladesh/D-3/2011		Other Database Import	Haque,M.E.; Parvin,R.; Giasuddin,M.; Samad,M.A.; Chowdhury,E.H.; Islam,M.R.; Nooruzzaman,M.
EPI353351	HA	Vietnam	2005-Jan-01	A/duck/Viet Nam/TG24-01/2005		Other Database Import	Heider,A.; Mochalova,L.; Harder,T.; Tuzikov,A.; Bovin,N.; Schweiger,B.
EPI347630	HA	Vietnam	2010-Jun-01	A/duck/Hue/V6/2010		Other Database Import	Tung,D.H.; Khang,D.D.; Tung,N.; Quyen,D.V.; Thang,N.N.
EPI341913	HA	Japan	2011-Feb-04	A/mandarin duck/Nagasaki/4202A023/2011		Other Database Import	Mimura,W.; Soda,K.; Usui,T.; Ito,H.; Ito,T.
EPI341355	HA	Cambodia	2010-Feb-10	A/duck/Cambodia/TK007D1C/2010		Other Database Import	Buchy,P.; Mardy,S.; San,S.
EPI340854	HA	Japan	2011-Jan-01	A/tufted duck/Fukushima/4/2011		Other Database Import	Kida,H.; Sakoda,Y.; Okamatsu,M.; Hatamachi,J.
EPI340379	HA	Japan	2011-Jun-01	A/tufted duck/Fukushima/7/2011		Other Database Import	Hatamachi,J.; Kida,H.; Sakoda,Y.; Okamatsu,M.
EPI340174	HA	Egypt	2010-Feb-24	A/duck/Egypt/1046SF/2010		Other Database Import	Arafa,A.; Hagag,N.; Yehia,N.; Adel,A.; Elhusseiny,M.; Mehana,O.; Mady,W.; Samir,A.; Nageeb,M.; Selim,A.; Hassan,M.; Hussein,H.; Suarez,D.; Spackman,E.; Swayne,D.; Aly,M.
EPI340162	HA	Egypt	2010-Jul-20	A/duck/Egypt/10255AG/2010		Other Database Import	Arafa,A.; Hagag,N.; Yehia,N.; Adel,A.; Elhusseiny,M.; Mehana,O.; Mady,W.; Samir,A.; Nageeb,M.; Selim,A.; Hassan,M.; Hussein,H.; Suarez,D.; Spackman,E.; Swayne,D.; Aly,M.
EPI340154	HA	Egypt	2010-Sep-14	A/duck/Egypt/10118/2010		Other Database Import	Arafa,A.; Hagag,N.; Yehia,N.; Adel,A.; Elhusseiny,M.; Mehana,O.; Mady,W.; Samir,A.; Nageeb,M.; Selim,A.; Hassan,M.; Hussein,H.; Suarez,D.; Spackman,E.; Swayne,D.; Aly,M.
EPI340152	HA	Egypt	2010-Sep-22	A/duck/Egypt/10290SF/2010		Other Database Import	Arafa,A.; Hagag,N.; Yehia,N.; Adel,A.; Elhusseiny,M.; Mehana,O.; Mady,W.; Samir,A.; Nageeb,M.; Selim,A.; Hassan,M.; Hussein,H.; Suarez,D.; Spackman,E.; Swayne,D.; Aly,M.
EPI340143	HA	Egypt	2011-Jan-04	A/duck/Egypt/1114S/2011		Other Database Import	Arafa,A.; Hagag,N.; Yehia,N.; Adel,A.; Elhusseiny,M.; Mehana,O.; Mady,W.; Samir,A.; Nageeb,M.; Selim,A.; Hassan,M.; Hussein,H.; Suarez,D.; Spackman,E.; Swayne,D.; Aly,M.
EPI340134	HA	Egypt	2011-Jan-11	A/duck/Egypt/1113SD/2011		Other Database Import	Arafa,A.; Hagag,N.; Yehia,N.; Adel,A.; Elhusseiny,M.; Mehana,O.; Mady,W.; Samir,A.; Nageeb,M.; Selim,A.; Hassan,M.; Hussein,H.; Suarez,D.; Spackman,E.; Swayne,D.; Aly,M.
EPI340119	HA	Egypt	2011-Jan-24	A/duck/Egypt/1148SF/2011		Other Database Import	Arafa,A.; Hagag,N.; Yehia,N.; Adel,A.; Elhusseiny,M.; Mehana,O.; Mady,W.; Samir,A.; Nageeb,M.; Selim,A.; Hassan,M.; Hussein,H.; Suarez,D.; Spackman,E.; Swayne,D.; Aly,M.
EPI340106	HA	Egypt	2011-Feb-28	A/duck/Egypt/1110AF/2011		Other Database Import	Arafa,A.; Hagag,N.; Yehia,N.; Adel,A.; Elhusseiny,M.; Mehana,O.; Mady,W.; Samir,A.; Nageeb,M.; Selim,A.; Hassan,M.; Hussein,H.; Suarez,D.; Spackman,E.; Swayne,D.; Aly,M.
EPI340099	HA	Egypt	2011-Mar-06	A/duck/Egypt/1153/2011		Other Database Import	Arafa,A.; Hagag,N.; Yehia,N.; Adel,A.; Elhusseiny,M.; Mehana,O.; Mady,W.; Samir,A.; Nageeb,M.; Selim,A.; Hassan,M.; Hussein,H.; Suarez,D.; Spackman,E.; Swayne,D.; Aly,M.
EPI340098	HA	Egypt	2011-Mar-08	A/duck/Egypt/11106SF/2011		Other Database Import	Arafa,A.; Hagag,N.; Yehia,N.; Adel,A.; Elhusseiny,M.; Mehana,O.; Mady,W.; Samir,A.; Nageeb,M.; Selim,A.; Hassan,M.; Hussein,H.; Suarez,D.; Spackman,E.; Swayne,D.; Aly,M.
EPI340097	HA	Egypt	2011-Mar-09	A/duck/Egypt/11221S/2011		Other Database Import	Arafa,A.; Hagag,N.; Yehia,N.; Adel,A.; Elhusseiny,M.; Mehana,O.; Mady,W.; Samir,A.; Nageeb,M.; Selim,A.; Hassan,M.; Hussein,H.; Suarez,D.; Spackman,E.; Swayne,D.; Aly,M.
EPI338786	HA	Bangladesh	2011-Jan-24	A/duck/Bangladesh/BoBL-3/2011		Other Database Import	Haque,M.E.; Parvin,R.; Giasuddin,M.; Samad,M.A.; Chowdhury,E.H.; Islam,M.R.
EPI338733	HA	Egypt	2010-Dec-22	A/duck/Egypt/M2583B/2010		Other Database Import	Kayali,G.; El-Shesheny,R.; Ahmed,K.A.; Rubrum,A.; Ali,M.A.; Webby,R.J.
EPI336997	HA	China	2011-Feb-01	A/duck/Zhejiang/224/2011		Other Database Import	Wu,H.; Wu,N.
EPI336768	HA	Nepal	2010-Feb-01	A/duck/Nepal/DTS22/2010		Other Database Import	Damodar,S.; Shell,W.; Manvell,R.; Focosi-Shyman,R.; Alton,B.; Barrass,L.; Russell,C.; Reid,S.
EPI335228	HA	Lao, People's Democratic Republic	2010-Mar-01	A/duck/Lao/6/2010		Other Database Import	Sonnberg,S.; Phommachanh,P.; Naipospos,T.S.P.; McKenzie,J.; Chanthavisouk,C.; Pathammavong,S.; Darnell,D.; Meeduangchanh,P.; Rubrum,A.M.; Souriya,M.; Khambounheuang,B.; Webby,R.J.; Douangngeun,B.; Webster,R.G.
EPI335212	HA	Lao, People's Democratic Republic	2010-Mar-01	A/duck/Lao/9/2010		Other Database Import	Sonnberg,S.; Phommachanh,P.; Naipospos,T.S.P.; McKenzie,J.; Chanthavisouk,C.; Pathammavong,S.; Darnell,D.; Meeduangchanh,P.; Rubrum,A.M.; Souriya,M.; Khambounheuang,B.; Webby,R.J.; Douangngeun,B.; Webster,R.G.
EPI335193	HA	Lao, People's Democratic Republic	2010-Mar-01	A/duck/Lao/469/2010		Other Database Import	Sonnberg,S.; Phommachanh,P.; Naipospos,T.S.P.; McKenzie,J.; Chanthavisouk,C.; Pathammavong,S.; Darnell,D.; Meeduangchanh,P.; Rubrum,A.M.; Souriya,M.; Khambounheuang,B.; Webby,R.J.; Douangngeun,B.; Webster,R.G.
EPI335163	HA	Lao, People's Democratic Republic	2010-Mar-01	A/duck/Lao/959/2010		Other Database Import	Sonnberg,S.; Phommachanh,P.; Naipospos,T.S.P.; McKenzie,J.; Chanthavisouk,C.; Pathammavong,S.; Darnell,D.; Meeduangchanh,P.; Rubrum,A.M.; Souriya,M.; Khambounheuang,B.; Webby,R.J.; Douangngeun,B.; Webster,R.G.
EPI335155	HA	Lao, People's Democratic Republic	2010-Mar-01	A/duck/Lao/961/2010		Other Database Import	Sonnberg,S.; Phommachanh,P.; Naipospos,T.S.P.; McKenzie,J.; Chanthavisouk,C.; Pathammavong,S.; Darnell,D.; Meeduangchanh,P.; Rubrum,A.M.; Souriya,M.; Khambounheuang,B.; Webby,R.J.; Douangngeun,B.; Webster,R.G.
EPI335147	HA	Lao, People's Democratic Republic	2010-Mar-01	A/duck/Lao/962/2010		Other Database Import	Sonnberg,S.; Phommachanh,P.; Naipospos,T.S.P.; McKenzie,J.; Chanthavisouk,C.; Pathammavong,S.; Darnell,D.; Meeduangchanh,P.; Rubrum,A.M.; Souriya,M.; Khambounheuang,B.; Webby,R.J.; Douangngeun,B.; Webster,R.G.
EPI335101	HA	Lao, People's Democratic Republic	2010-Mar-01	A/duck/Lao/980/2010		Other Database Import	Sonnberg,S.; Phommachanh,P.; Naipospos,T.S.P.; McKenzie,J.; Chanthavisouk,C.; Pathammavong,S.; Darnell,D.; Meeduangchanh,P.; Rubrum,A.M.; Souriya,M.; Khambounheuang,B.; Webby,R.J.; Douangngeun,B.; Webster,R.G.
EPI335085	HA	Lao, People's Democratic Republic	2010-Mar-01	A/duck/Lao/986/2010		Other Database Import	Sonnberg,S.; Phommachanh,P.; Naipospos,T.S.P.; McKenzie,J.; Chanthavisouk,C.; Pathammavong,S.; Darnell,D.; Meeduangchanh,P.; Rubrum,A.M.; Souriya,M.; Khambounheuang,B.; Webby,R.J.; Douangngeun,B.; Webster,R.G.
EPI331853	HA	United States	2004-Jan-01	A/wood duck/Ohio/623/2004		Other Database Import	Dugan,V.G.; Dunham,E.J.; Jin,G.; Sheng,Z.M.; Kaser,E.K.; Nolting,J.; Slemons,R.D.; Taubenberger,J.K.
EPI328886	HA	China	2008-Dec-15	A/duck/Eastern China/108/2008		Other Database Import	Gu,M.; Liu,W.; Zhao,G.; Xu,Q.; Zhang,W.; Zhang,X.; Cao,Y.; Li,Y.; Peng,D.; Liu,X.
EPI321589	HA	Vietnam	2009-Jun-22	A/duck/Vietnam/27329/2009		Other Database Import	Hanna,A.; To,T.L.; Tong,H.; Shell,W.; Coward,V.J.; Banks,J.; Brown,I.H.; Slomka,M.J.
EPI321581	HA	Indonesia	2007-Jul-30	A/duck/Sleman/BBVW-599-33288/2007		Other Database Import	Wibawa,H.; Usman,T.B.; Junaidi,A.; Poermadjaja,B.; Suatmodjo,M.; Davies,K.R.; Stevens,V.; Selleck,P.; Daniels,P.; Wong,F.Y.K.
EPI321579	HA	Indonesia	2007-May-15	A/duck/Sleman/BBVW-598-32237/2007		Other Database Import	Wibawa,H.; Usman,T.B.; Junaidi,A.; Poermadjaja,B.; Suatmodjo,M.; Davies,K.R.; Stevens,V.; Selleck,P.; Daniels,P.; Wong,F.Y.K.
EPI321554	HA	Indonesia	2007-Sep-21	A/duck/Magelang/BBVW-680-41052/2007		Other Database Import	Wibawa,H.; Usman,T.B.; Junaidi,A.; Poermadjaja,B.; Suatmodjo,M.; Davies,K.R.; Stevens,V.; Selleck,P.; Daniels,P.; Wong,F.Y.K.
EPI321546	HA	Indonesia	2007-Sep-21	A/duck/Magelang/BBVW-680-41043/2007		Other Database Import	Wibawa,H.; Usman,T.B.; Junaidi,A.; Poermadjaja,B.; Suatmodjo,M.; Davies,K.R.; Stevens,V.; Selleck,P.; Daniels,P.; Wong,F.Y.K.
EPI321543	HA	Indonesia	2007-May-28	A/duck/Magelang/BBVW-604-44402/2007		Other Database Import	Wibawa,H.; Usman,T.B.; Junaidi,A.; Poermadjaja,B.; Suatmodjo,M.; Davies,K.R.; Stevens,V.; Selleck,P.; Daniels,P.; Wong,F.Y.K.
EPI321541	HA	Indonesia	2007-May-28	A/duck/Magelang/BBVW-604-44401/2007		Other Database Import	Wibawa,H.; Usman,T.B.; Junaidi,A.; Poermadjaja,B.; Suatmodjo,M.; Davies,K.R.; Stevens,V.; Selleck,P.; Daniels,P.; Wong,F.Y.K.
EPI321538	HA	Indonesia	2007-Dec-02	A/duck/Kulon Progo/BBVW-950-13267/2007		Other Database Import	Wibawa,H.; Usman,T.B.; Junaidi,A.; Poermadjaja,B.; Suatmodjo,M.; Davies,K.R.; Stevens,V.; Selleck,P.; Daniels,P.; Wong,F.Y.K.
EPI321537	HA	Indonesia	2007-Aug-19	A/duck/Kulon Progo/BBVW-618-11009/2007		Other Database Import	Wibawa,H.; Usman,T.B.; Junaidi,A.; Poermadjaja,B.; Suatmodjo,M.; Davies,K.R.; Stevens,V.; Selleck,P.; Daniels,P.; Wong,F.Y.K.
EPI321536	HA	Indonesia	2007-Aug-19	A/duck/Kulon Progo/BBVW-618-11003/2007		Other Database Import	Wibawa,H.; Usman,T.B.; Junaidi,A.; Poermadjaja,B.; Suatmodjo,M.; Davies,K.R.; Stevens,V.; Selleck,P.; Daniels,P.; Wong,F.Y.K.
EPI321519	HA	Indonesia	2007-May-05	A/duck/Bantul/BBVW-224-24466/2007		Other Database Import	Wibawa,H.; Usman,T.B.; Junaidi,A.; Poermadjaja,B.; Suatmodjo,M.; Davies,K.R.; Stevens,V.; Selleck,P.; Daniels,P.; Wong,F.Y.K.
EPI321517	HA	Indonesia	2007-Dec-17	A/duck/Bantul/BBVW-1005-24442/2007		Other Database Import	Wibawa,H.; Usman,T.B.; Junaidi,A.; Poermadjaja,B.; Suatmodjo,M.; Davies,K.R.; Stevens,V.; Selleck,P.; Daniels,P.; Wong,F.Y.K.
EPI320684	HA	Vietnam	2009-Apr-08	A/Muscovy duck/Vietnam/18152/2009		Other Database Import	Hanna,A.; To,T.L.; Tong,H.; Shell,W.; Coward,V.J.; Banks,J.; Brown,I.H.; Slomka,M.J.
EPI314813	HA	Korea, Republic of	2011-Jan-06	A/mandarin duck/Korea/K10-515/2011		Other Database Import	Lee,D.-H.; Park,J.-K.; Youn,H.-N.; Lee,Y.-N.; Lim,T.-H.; Kim,M.-S.; Lee,J.-B.; Park,S.-Y.; Choi,I.-S.; Song,C.-S.
EPI314753	HA	Japan	2011-Jan-01	A/duck/Hokkaido/2/2011		Other Database Import	Jizou,M.; Kida,H.; Sakoda,Y.; Okamatsu,M.
EPI314033	HA	Vietnam	2010-Mar-06	A/duck/Vietnam/9/2010		Other Database Import	Long,N.T.; Thanh,T.T.; van Doorn,H.R.; Vu,P.P.; Dung,P.T.; Dung,T.T.K.; Tien,T.N.; Thao,D.T.T.; Hung,P.; Quang,N.V.; Hoa,N.T.; Bryant,J.E.; Boni,M.F.
EPI314027	HA	Vietnam	2010-Jan-10	A/duck/Vietnam/2/2010		Other Database Import	Long,N.T.; Thanh,T.T.; van Doorn,H.R.; Vu,P.P.; Dung,P.T.; Dung,T.T.K.; Tien,T.N.; Thao,D.T.T.; Hung,P.; Quang,N.V.; Hoa,N.T.; Bryant,J.E.; Boni,M.F.
EPI314026	HA	Vietnam	2010-Mar-06	A/duck/Vietnam/10/2010		Other Database Import	Long,N.T.; Thanh,T.T.; van Doorn,H.R.; Vu,P.P.; Dung,P.T.; Dung,T.T.K.; Tien,T.N.; Thao,D.T.T.; Hung,P.; Quang,N.V.; Hoa,N.T.; Bryant,J.E.; Boni,M.F.
EPI286615	HA	Vietnam	2007-Jan-01	A/muscovy duck/Bac Ninh/07-69/2007		Other Database Import	Kim,L.M.; Scott,M.A.; Suarez,D.L.; Spackman,E.; Swayne,D.E.; Afonso,C.L.
EPI286396	HA	Vietnam	2007-Jan-01	A/duck/Thai Ninh/07-86/2007		Other Database Import	Kim,L.M.; Scott,M.A.; Suarez,D.L.; Spackman,E.; Swayne,D.E.; Afonso,C.L.
EPI286385	HA	Vietnam	2007-Jan-01	A/duck/Phu Tho/07-48/2007		Other Database Import	Kim,L.M.; Scott,M.A.; Suarez,D.L.; Spackman,E.; Swayne,D.E.; Afonso,C.L.
EPI286382	HA	Vietnam	2007-Jan-01	A/duck/Hai Duong/07-40/2007		Other Database Import	Kim,L.M.; Scott,M.A.; Suarez,D.L.; Spackman,E.; Swayne,D.E.; Afonso,C.L.
EPI286379	HA	Vietnam	2007-Jan-01	A/duck/Vinh Long/07-26/2007		Other Database Import	Kim,L.M.; Scott,M.A.; Suarez,D.L.; Spackman,E.; Swayne,D.E.; Afonso,C.L.
EPI286378	HA	Vietnam	2007-Jan-01	A/duck/Soc Trang/07-25/2007		Other Database Import	Kim,L.M.; Scott,M.A.; Suarez,D.L.; Spackman,E.; Swayne,D.E.; Afonso,C.L.
EPI283998	HA	Cambodia	2006-Jan-01	A/duck/Cambodia/D1KP/2006		Other Database Import	Buchy,P.; Mardy,S.
EPI283909	HA	Cambodia	2006-Aug-01	A/duck/Cambodia/D4KC167/2006		Other Database Import	Buchy,P.; Mardy,S.; San,S.
EPI283895	HA	Cambodia	2006-Aug-01	A/duck/Cambodia/D2KC167/2006		Other Database Import	Buchy,P.; Mardy,S.; San,S.
EPI283880	HA	Cambodia	2006-Aug-07	A/duck/Cambodia/D3PV/2006		Other Database Import	Buchy,P.; Mardy,S.; San,S.
EPI283859	HA	Cambodia	2006-Feb-04	A/duck/Cambodia/D14AL/2006		Other Database Import	Buchy,P.; Mardy,S.; Vong,S.; San,S.
EPI283787	HA	Egypt	2010-Jan-01	A/duck/Egypt/1017/2010		Other Database Import	Arafa,A.M.; Hagag,N.M.; Abdullah,M.H.; Yehia,N.; Hassan,M.K.; Aly,M.M.
EPI283784	HA	Egypt	2010-Jan-01	A/duck/Egypt/103swf/2010		Other Database Import	Arafa,A.M.; Hagag,N.M.; Abdullah,M.H.; Yehia,N.; Hassan,M.K.; Aly,M.M.
EPI276022	HA	China	2005-Jan-01	A/duck/Jiangxi/80/2005		Other Database Import	Li,Y.; Shi,J.; Zhong,G.; Deng,G.; Tian,G.; Ge,J.; Zeng,X.; Song,J.; Zhao,D.; Liu,L.; Jiang,Y.; Guan,Y.; Bu,Z.; Chen,H.
EPI275974	HA	China	2004-Jan-01	A/duck/Guangdong/23/2004		Other Database Import	Li,Y.; Shi,J.; Zhong,G.; Deng,G.; Tian,G.; Ge,J.; Zeng,X.; Song,J.; Zhao,D.; Liu,L.; Jiang,Y.; Guan,Y.; Bu,Z.; Chen,H.
EPI275958	HA	China	2006-Jan-01	A/duck/Anhui/1/06		Other Database Import	Li,Y.; Shi,J.; Zhong,G.; Deng,G.; Tian,G.; Ge,J.; Zeng,X.; Song,J.; Zhao,D.; Liu,L.; Jiang,Y.; Guan,Y.; Bu,Z.; Chen,H.
EPI259646	HA	Egypt	2007-Jan-01	A/duck/Egypt/D1Li4/2007		Other Database Import	Watanabe,Y.; Ibrahim,M.S.; Ikuta,K.
EPI259570	HA	Egypt	2007-Jan-01	A/duck/Egypt/D3Li12/2007		Other Database Import	Watanabe,Y.; Ibrahim,M.S.; Ikuta,K.
EPI259569	HA	Egypt	2007-Jan-01	A/duck/Egypt/D3Lu6/2007		Other Database Import	Watanabe,Y.; Ibrahim,M.S.; Ikuta,K.
EPI246008	HA	Egypt	2009-Feb-01	A/duck/Egypt/0967smf-NLQP/2009		Other Database Import	Arafa,A.A.; Hagag,N.M.; Abdullah,M.H.; Yehia,N.M.; Abdel-Halim,A.M.; Kilany,W.H.; Ahmed,M.S.; Zanaty,A.M.; Abdel-Aziz,O.M.; Hassan,M.K.; Aly,M.M.
EPI245997	HA	Egypt	2009-May-01	A/chicken/Egypt/09485s-NLQP/2009		Other Database Import	Arafa,A.A.; Hagag,N.M.; Abdullah,M.H.; Yehia,N.M.; Abdel-Halim,A.M.; Kilany,W.H.; Ahmed,M.S.; Zanaty,A.M.; Abdel-Aziz,O.M.; Hassan,M.K.; Aly,M.M.
EPI245991	HA	Egypt	2009-Apr-01	A/duck/Egypt/0970-NLQP/2009		Other Database Import	Arafa,A.A.; Hagag,N.M.; Abdullah,M.H.; Yehia,N.M.; Abdel-Halim,A.M.; Kilany,W.H.; Ahmed,M.S.; Zanaty,A.M.; Abdel-Aziz,O.M.; Hassan,M.K.; Aly,M.M.
EPI245983	HA	Egypt	2008-Feb-01	A/duck/Egypt/08355S-NLQP/2008		Other Database Import	Arafa,A.A.; Hagag,N.M.; Abdullah,M.H.; Yehia,N.M.; Abdel-Halim,A.M.; Kilany,W.H.; Ahmed,M.S.; Zanaty,A.M.; Abdel-Aziz,O.M.; Hassan,M.K.; Aly,M.M.
EPI237960	HA	Hong Kong (SAR)	2000-Jan-01	A/duck/Hong Kong/2986.1-2/2000		Other Database Import	Kim,L.M.; Scott,M.A.; Suarez,D.L.; Spackman,E.; Swayne,D.E.; Afonso,C.L.
EPI237634	HA	Germany	2007-Aug-01	A/wild duck/Bavaria/12/2007		Other Database Import	Lang,V.; Rinder,M.; Hafner-Marx,A.; Rabl,S.; Bogner,K.H.; Neubauer-Juric,A.; Buettner,M.
EPI236662	HA	China	2001-Nov-22	A/duck/Guangxi/xa/2001		Other Database Import	Liao,X.; Zhang,X.; Wang,J.; Yu,J.; Liu,J.
EPI235894	HA	China	2002-Jan-01	A/duck/Shanghai/xj/2002		Other Database Import	Liao,X.; Zhang,X.; Wang,J.; Yu,J.; Liu,J.
EPI235137	HA	China	2003-Jan-01	A/duck/Hubei/wq/2003		Other Database Import	Liao,X.; Zhang,X.; Wang,J.; Yu,J.; Li,T.
EPI231116	HA	Austria	2006-Mar-16	A/duck/Schaerding/1398/2006		Other Database Import	Fink,M.; Revilla-Fernandez,S.; Koefer,J.
EPI228830	HA	Vietnam	2004-Jan-01	A/duck/Vietnam/N-XX/2004		Other Database Import	Smith,G.; Naipospos,T.S.; Usman,T.; Nguyen,T.; de Jong,M.; Peiris,J.; Guan,Y.
EPI228625	HA	Thailand	2004-Jan-01	A/duck/Nakhon Pathom/Thailand/CU-71/04		Other Database Import	Amonsin,A.; Pariyothorn,N.; Payungporn,S.; Theamboonlers,A.; Chutinimitkul,S.; Tantilertcharoen,R.; Wongyanin,P.; Thanawongnuwech,R.; Suradhat,S.; Chaisingh,A.; Buranathai,C.; Poovorawan,Y.
EPI228533	HA	Thailand	2004-Jan-01	A/duck/Phichit-2-01/2004		Other Database Import	Chamnanpood,P.; Chamnanpood,C.; Sanguansermsri,P.; Sanguansermsri,D.
EPI228522	HA	Thailand	2004-Jan-01	A/duck/Nakornsawan-2-01/2004		Other Database Import	Chamnanpood,P.; Chamnanpood,C.; Sanguansermsri,P.; Sanguansermsri,D.
EPI228521	HA	Thailand	2004-Jan-01	A/duck/Phitsanulok-2-01/2004		Other Database Import	Chamnanpood,P.; Chamnanpood,C.; Sanguansermsri,P.; Sanguansermsri,D.
EPI228368	HA	Vietnam	2004-Jan-01	A/muscovy duck/Vietnam/MdGL/2004		Other Database Import	Le,T.H.; Nguyen,B.H.; Dinh,D.K.; Nong,V.H.; Nguyen,B.N.; Nguyen,D.T.; Le,T.B.
EPI227174	HA	Vietnam	2005-Jan-01	A/duck/Viet Nam/NCVDCDC9/2005		Other Database Import	Kim,L.M.; Scott,M.A.; Suarez,D.L.; Spackman,E.; Swayne,D.E.; Afonso,C.L.
EPI227161	HA	Indonesia	2005-Jan-01	A/duck/Parepare/BBVM/2005		Other Database Import	Smith,G.; Naipospos,T.S.; Usman,T.; Nguyen,T.; de Jong,M.; Peiris,J.; Guan,Y.
EPI226618	HA	Sweden	2006-Jan-01	A/wild duck/Sweden/06		Other Database Import	Yacoub,A.; Zohari,S.; Kiss,I.; Czifra,G.; Blomberg,J.; Belak,S.
EPI225105	HA	Russian Federation	2006-Jul-01	A/duck/Omsk/1822/2006		Other Database Import	Ilinykh,P.A.; Kulak,M.V.; Sharshov,K.A.; Durimanov,A.G.; Smith,G.J.D.; Guan,Y.; Peris,J.S.M.; Shestopalov,A.M.
EPI225077	HA	Palestinian Territory	2006-Jan-01	A/duck/Gaza/760/2006		Other Database Import	Panshin,A.; Golender,N.; Banet-Noach,C.; Tendler,Y.; Perk,S.
EPI221935	HA	Vietnam	2007-Jan-01	A/duck/Son La/07-33/2007		Other Database Import	Kim,L.M.; Scott,M.A.; Suarez,D.L.; Spackman,E.; Swayne,D.E.; Afonso,C.L.
EPI221897	HA	China	2007-Oct-01	A/duck/Hunan/3/2007		Other Database Import	Zhang,H.; Chen,Z.
EPI221886	HA	Vietnam	2007-Jan-01	A/duck/Hau Giang/07-12/2007		Other Database Import	Kim,L.M.; Scott,M.A.; Suarez,D.L.; Spackman,E.; Swayne,D.E.; Afonso,C.L.
EPI221341	HA	India	2008-Apr-03	A/duck/India/TR-NIV4396/2008		Other Database Import	Chakrabarti,A.K.; Pawar,S.D.; Cherian,S.S.; Koratkar,S.; Jadhav,S.M.; Pal,B.; Raut,S.; Thite,V.; Kode,S.S.; Mishra,A.C.
EPI184219	HA	Vietnam	2008-Jan-01	A/duck/Viet Nam/36ST/2008		Other Database Import	Cao,B.V.; Le,H.D.; Nguyen,Y.N.; Le,T.L.; Ngo,C.C.; Ngo,T.L.; Dong,M.H.
EPI219321	HA	Mongolia	2009-Jan-01	A/common goldeneye/Mongolia/X59/2009		Other Database Import	Jizou,M.; Kida,H.; Sakoda,Y.; Okamatsu,M.
EPI300764	HA	Mongolia	2009-Jan-01	A/common goldeneye/Mongolia/X59/2009		Other Database Import	Jizou,M.; Kida,H.; Sakoda,Y.; Okamatsu,M.
EPI214906	HA	Egypt	2009-Apr-01	A/duck/Egypt/0972-NLQP/2009		Other Database Import	Arafa,A.-S.M.; Sleim,A.A.; Hassan,M.K.; Aly,M.M.; Arafa,A.; Hagag,N.M.; El-Husseiny,M.H.; Yehia,N.; Abdel-Wahab,E.-S.M.; Hassan,M.K.; Aly,M.M.
EPI214904	HA	Egypt	2009-Mar-01	A/duck/Egypt/0964-NLQP/2009		Other Database Import	Arafa,A.-S.M.; Sleim,A.A.; Hassan,M.K.; Aly,M.M.
EPI214903	HA	Egypt	2009-Mar-01	A/duck/Egypt/0955-NLQP/2009		Other Database Import	Arafa,A.-S.M.; Sleim,A.A.; Hassan,M.K.; Aly,M.M.
EPI214902	HA	Egypt	2009-Feb-01	A/duck/Egypt/093L-NLQP/2009		Other Database Import	Arafa,A.-S.M.; Sleim,A.A.; Hassan,M.K.; Aly,M.M.; Arafa,A.; Hagag,N.M.; El-Husseiny,M.H.; Yehia,N.; Abdel-Wahab,E.-S.M.; Hassan,M.K.; Aly,M.M.
EPI214900	HA	Egypt	2009-Apr-01	A/duck/Egypt/09339S-NLQP/2009		Other Database Import	Arafa,A.-S.M.; Sleim,A.A.; Hassan,M.K.; Aly,M.M.
EPI214897	HA	Egypt	2009-May-01	A/duck/Egypt/09244F-NLQP/2009		Other Database Import	Arafa,A.-S.M.; Sleim,A.A.; Hassan,M.K.; Aly,M.M.
EPI214895	HA	Egypt	2009-Feb-01	A/duck/Egypt/0918-NLQP/2009		Other Database Import	Arafa,A.-S.M.; Sleim,A.A.; Hassan,M.K.; Aly,M.M.; Arafa,A.; Hagag,N.M.; El-Husseiny,M.H.; Yehia,N.; Abdel-Wahab,E.-S.M.; Hassan,M.K.; Aly,M.M.
EPI186118	HA	Germany	2008-Jan-01	A/duck/Germany/R854/2008		Friedrich-Loeffler-Institut
EPI164207	HA	Vietnam	2007-Jul-01	A/duck/Vietnam/NCVD-82/07		Centers for Disease Control and Prevention
EPI160516	HA	Vietnam	2007-Jul-01	A/duck/Vietnam/NCVD-70/07		Centers for Disease Control and Prevention
EPI160508	HA	Vietnam	2007-Jul-01	A/duck/Vietnam/NCVD-68/07		Centers for Disease Control and Prevention
EPI160476	HA	Vietnam	2007-Jul-01	A/duck/Vietnam/NCVD-62/07		Centers for Disease Control and Prevention
EPI160460	HA	Vietnam	2007-Jul-01	A/duck/Vietnam/NCVD-60/07		Centers for Disease Control and Prevention
EPI160436	HA	Vietnam	2007-Jul-01	A/duck/Vietnam/NCVD-57/07		Centers for Disease Control and Prevention
EPI160420	HA	Vietnam	2007-Jul-01	A/duck/Vietnam/NCVD-55/07		Centers for Disease Control and Prevention
EPI160412	HA	Vietnam	2007-Jul-01	A/duck/Vietnam/NCVD-54/07		Centers for Disease Control and Prevention
EPI160404	HA	Vietnam	2007-Jul-01	A/duck/Vietnam/NCVD-53/07		Centers for Disease Control and Prevention
EPI156786	HA	Egypt	2007-Jun-01	A/duck/Egypt/5169-6/2007		Istituto Zooprofilattico Sperimentale Delle Venezie
EPI21054	HA	China	2002-Jan-01	A/duck/Fujian/01/2002		Other Database Import	Chen,H.L.; Deng,G.H.; Li,Z.J.; Tian,G.B.; Li,Y.B.; Jiao,P.; Zhang,L.; Liu,Z.; Webster,R.G.; Yu,K.
EPI340365	HA	Japan	2011-Jan-01	A/pintail/Hokkaido/1/2011		Other Database Import	Hatamachi,J.; Kida,H.; Sakoda,Y.; Okamatsu,M.
EPI389930	HA	Vietnam	2012-Mar-07	A/duck/Vietnam/LBM136/2012		Other Database Import	Nagai,Y.; Soda,K.; Hotta,K.; Ito,T.
EPI389914	HA	Vietnam	2012-Mar-07	A/duck/Vietnam/LBM132/2012		Other Database Import	Nagai,Y.; Soda,K.; Hotta,K.; Ito,T.
EPI376143	HA	Vietnam	2012-Feb-19	A/duck/Vietnam/OIE-0062/2012		Other Database Import	Kida,H.; Sakoda,Y.; Okamatsu,M.; Nam,H.V.; Long,N.V.; Huy,C.D.; Tien,T.N.; Hatamachi,J.
EPI345955	HA	Vietnam	2011-Jul-07	A/duck/Vietnam/QT801/2011		Other Database Import	Le,T.H.; Nguyen,B.N.T.; Doan,T.H.; Nguyen,M.K.; Solorzano,A.; Perlin,D.; Luong,H.V.T.; Ky,V.D.; Nam,H.V.; To,T.L.
EPI334000	HA	United States	2009-Oct-06	A/mallard/Wisconsin/2576/2009		Other Database Import	The NIAID Influenza Genome Sequencing Consortium
EPI331854	HA	United States	2007-Aug-18	A/mallard/Maryland/802/2007		Other Database Import	Dugan,V.G.; Dunham,E.J.; Jin,G.; Sheng,Z.M.; Kaser,E.K.; Nolting,J.; Slemons,R.D.; Taubenberger,J.K.
EPI325622	HA	Korea, Republic of	2011-Jan-01	A/Mallard duck/Korea/W401/2011		Other Database Import	Kwon,H.-I.; Song,M.-S.; Pascua,P.N.; Baek,Y.H.; Choi,Y.K.
EPI259563	HA	Hong Kong (SAR)	2003-Jan-01	A/Hong Kong/213-DkPass/2003		Other Database Import	Shinya,K.; Kawaoka,Y.
EPI227301	HA	China	2005-Jan-01	A/Mallard/Huadong/hn/2005		Other Database Import	Tang,Y.; Wu,P.; Peng,D.; Li,Y.; Zhang,W.; Wang,W.; Long,J.; Zhang,P.; Liu,X.
EPI225153	HA	United States	2006-Jan-01	A/mallard/PA/454069-9/2006		Other Database Import	Kim,L.M.; Scott,M.A.; Suarez,D.L.; Spackman,E.; Swayne,D.E.; Senne,D.A.; Afonso,C.L.
EPI359882	HA	Korea, Republic of	2011-Jan-01	A/eurasian sparrowhawk/Korea/Q94/2011		Other Database Import	Kim,H.R.; Lee,Y.J.; Park,C.K.; Oem,J.K.; Lee,O.S.; Kang,H.M.; Choi,J.G.; Bae,Y.C.
EPI406448	HA	Vietnam	2006-Dec-27	A/Muscovy duck/Ca Mau/1159/2006		Other Database Import	Zhao,D.; Liang,L.; Li,Y.; Jiang,Y.; Liu,L.; Chen,H.
EPI406441	HA	Vietnam	2007-Jan-01	A/Muscovy duck/Hai Duong/46/2007		Other Database Import	Zhao,D.; Liang,L.; Li,Y.; Jiang,Y.; Liu,L.; Chen,H.
EPI406356	HA	Vietnam	2006-Dec-29	A/Muscovy duck/Ca Mau/1181/2006		Other Database Import	Zhao,D.; Liang,L.; Li,Y.; Jiang,Y.; Liu,L.; Chen,H.
EPI170607	HA	Vietnam	2005-Dec-18	A/Muscovy duck/Vietnam/217/2005		Other Database Import	Pfeiffer,J.; Pantin-Jackwood,M.; To,T.L.; Nguyen,T.; Suarez,D.L.
EPI395457	HA	Japan	2011-Feb-11	A/peregrine falcon/Miyazaki/22M754/2011		Other Database Import	Soda,K.; Usui,T.; Ito,H.; Yamaguchi,T.; Ito,T.; Mimura,W.
EPI395404	HA	Japan	2011-Feb-06	A/peregrine falcon/Tottori/3102S019/2011		Other Database Import	Soda,K.; Usui,T.; Ito,H.; Yamaguchi,T.; Ito,T.; Mimura,W.
EPI383167	HA	China	2010-Feb-10	A/goose/Jiangsu/k0403/2010		Other Database Import	Hu,J.; Zhao,K.; Liu,X.; Wang,X.; Chen,Z.
EPI366427	HA	China	2010-Oct-01	A/goose/Huazhong/QF24/2010		Other Database Import	Jiang,W.M.; Chen,J.M.; Liu,S.; Hou,G.Y.; Li,J.P.; Han,Y.; Zhang,P.; Huang,B.X.
EPI340169	HA	Egypt	2010-Jun-09	A/goose/Egypt/10209SF/2010		Other Database Import	Arafa,A.; Hagag,N.; Yehia,N.; Adel,A.; Elhusseiny,M.; Mehana,O.; Mady,W.; Samir,A.; Nageeb,M.; Selim,A.; Hassan,M.; Hussein,H.; Suarez,D.; Spackman,E.; Swayne,D.; Aly,M.
EPI340133	HA	Egypt	2011-Jan-11	A/goose/Egypt/1117SF/2011		Other Database Import	Arafa,A.; Hagag,N.; Yehia,N.; Adel,A.; Elhusseiny,M.; Mehana,O.; Mady,W.; Samir,A.; Nageeb,M.; Selim,A.; Hassan,M.; Hussein,H.; Suarez,D.; Spackman,E.; Swayne,D.; Aly,M.
EPI295959	HA	India	2008-Apr-01	A/goose/Tripura/103596/2008		Other Database Import	Tosh,C.; Murugkar,H.V.; Nagarajan,S.; Jain,R.; Kulkarni,D.D.; Dubey,S.C.
EPI283811	HA	Egypt	2010-Feb-01	A/goose/Egypt/1057/2010		Other Database Import	Arafa,A.M.; Hagag,N.M.; Abdullah,M.H.; Yehia,N.; Hassan,M.K.; Aly,M.M.
EPI283781	HA	Egypt	2009-Sep-01	A/goose/Egypt/09134sml/2009		Other Database Import	Arafa,A.M.; Hagag,N.M.; Abdullah,M.H.; Yehia,N.; Hassan,M.K.; Aly,M.M.
EPI275710	HA	China	2006-Jan-01	A/bar-headed goose/Tibet/8/2006		Other Database Import	Li,Y.; Shi,J.; Zhong,G.; Deng,G.; Tian,G.; Ge,J.; Zeng,X.; Song,J.; Zhao,D.; Liu,L.; Jiang,Y.; Guan,Y.; Bu,Z.; Chen,H.
EPI275694	HA	China	2006-Jan-01	A/bar-headed goose/Qinghai/1-HVRI/2006		Other Database Import	Li,Y.; Shi,J.; Zhong,G.; Deng,G.; Tian,G.; Ge,J.; Zeng,X.; Song,J.; Zhao,D.; Liu,L.; Jiang,Y.; Guan,Y.; Bu,Z.; Chen,H.
EPI246011	HA	Egypt	2009-Feb-01	A/goose/Egypt/0912smg-NLQP/2009		Other Database Import	Arafa,A.A.; Hagag,N.M.; Abdullah,M.H.; Yehia,N.M.; Abdel-Halim,A.M.; Kilany,W.H.; Ahmed,M.S.; Zanaty,A.M.; Abdel-Aziz,O.M.; Hassan,M.K.; Aly,M.M.
EPI246009	HA	Egypt	2009-Mar-01	A/goose/Egypt/09102smf-NLQP/2009		Other Database Import	Arafa,A.A.; Hagag,N.M.; Abdullah,M.H.; Yehia,N.M.; Abdel-Halim,A.M.; Kilany,W.H.; Ahmed,M.S.; Zanaty,A.M.; Abdel-Aziz,O.M.; Hassan,M.K.; Aly,M.M.
EPI245999	HA	Egypt	2009-Jan-01	A/goose/Egypt/0910sm-NLQP/2009		Other Database Import	Arafa,A.A.; Hagag,N.M.; Abdullah,M.H.; Yehia,N.M.; Abdel-Halim,A.M.; Kilany,W.H.; Ahmed,M.S.; Zanaty,A.M.; Abdel-Aziz,O.M.; Hassan,M.K.; Aly,M.M.
EPI238475	HA	Hong Kong (SAR)	1999-Jan-01	A/goose/Hong Kong/437-8/1999		Other Database Import	Kim,L.M.; Scott,M.A.; Suarez,D.L.; Spackman,E.; Swayne,D.E.; Afonso,C.L.
EPI238467	HA	Hong Kong (SAR)	1999-Jan-01	A/goose/Hong Kong/437-6/1999		Other Database Import	Kim,L.M.; Scott,M.A.; Suarez,D.L.; Spackman,E.; Swayne,D.E.; Afonso,C.L.
EPI238010	HA	Hong Kong (SAR)	2000-Jan-01	A/goose/Hong Kong/485.3/2000		Other Database Import	Kim,L.M.; Scott,M.A.; Suarez,D.L.; Spackman,E.; Swayne,D.E.; Afonso,C.L.
EPI238002	HA	Hong Kong (SAR)	2000-Jan-01	A/goose/Hong Kong/1032.9/2000		Other Database Import	Kim,L.M.; Scott,M.A.; Suarez,D.L.; Spackman,E.; Swayne,D.E.; Afonso,C.L.
EPI237995	HA	Hong Kong (SAR)	2000-Jan-01	A/goose/Hong Kong/1032.6/2000		Other Database Import	Kim,L.M.; Scott,M.A.; Suarez,D.L.; Spackman,E.; Swayne,D.E.; Afonso,C.L.
EPI235176	HA	China	2003-Jan-01	A/goose/Jilin/hb/2003		Other Database Import	Liao,X.; Zhang,X.; Wang,J.; Yu,J.; Jin,N.
EPI233428	HA	Nigeria	2007-Feb-06	A/goose/Nigeria/08VIR4337-544/2007		Other Database Import	Fusaro,A.; Nelson,M.I.; Joannis,T.; Bertolotti,L.; Monne,I.; Salviato,A.; Capua,I.; Holmes,E.C.; Cattoli,G.
EPI225131	HA	Pakistan	2006-Jan-01	A/goose/Lahore-Pakistan/NARC-3321/4/2006		Other Database Import	Naeem,K.; Ahmed,Z.; Siddique,N.; Ayaz,M.; Franks,J.; Webster,R.G.
EPI225061	HA	Romania	2006-Jan-01	A/domestic goose/RO-AI-373/2006		Other Database Import	Turcitu,M.; Coste,H.; Cioranu,R.; Singer,R.; Ward,M.; Starick,E.; Neagoe,G.
EPI125689	HA	Kazakhstan	2005-Jan-01	A/domestic goose/Pavlodar/1/2005		Other Database Import	Strochkov,V.; Sandybayev,N.; Zholdybayeva,Y.; Sultankulova,K.; Tuleuova,N.; Zaitsev,V.; Mamadaliyev,S.
EPI225840	HA	China	2006-Jan-01	A/bar-headed goose/Qinghai/F/2006		Other Database Import	Li,T.; Lei,F.; Zhao,D.
EPI221696	HA	China	2007-Sep-01	A/bar-headed goose/Qinghai/F/2007		Other Database Import	Li,Y.; Zhao,J.; Li,T.
EPI225135	HA	Nigeria	2006-Jan-01	A/guinea fowl/JWP/Nigeria/VRD252/2006		Other Database Import	Fasina,F.O.; Abolnik,C.; Bisschop,S.P.R.; Joannis,T.M.; Nwosuh,C.I.; Shamaki,D.; Lombin,L.H.
EPI225134	HA	Burkina Faso	2006-Jan-01	A/guinea fowl/Burkina Faso/5346-26/2006		Other Database Import	Londt,B.Z.; Ducatez,M.F.; Brown,I.H.
EPI356896	HA	Turkey	2006-Mar-07	A/seagull/Turkey/Cayeli ist04/2006		Other Database Import	Unsal Baca,A.; Sait,A.; Atil,E.
EPI353352	HA	Germany	2006-Jan-01	A/gull/Germany/R882/2006		Other Database Import	Heider,A.; Mochalova,L.; Harder,T.; Tuzikov,A.; Bovin,N.; Schweiger,B.
EPI225053	HA	Russian Federation	2006-Jul-18	A/common gull/Chany/P/2006		Other Database Import	Spackman,E.; Evseenko,V.; Sharshov,K.; Ternovoi,V.; Lipatov,A.; Shestopalov,A.; Swayne,D.
EPI222117	HA	China	2007-Sep-01	A/great black-headed gull/Qinghai/2/2007		Other Database Import	Li,Y.; Zhao,J.; Li,T.
EPI340080	HA	Egypt	2011-Apr-03	A/ostrich/Egypt/11139F/2011		Other Database Import	Arafa,A.; Hagag,N.; Yehia,N.; Adel,A.; Elhusseiny,M.; Mehana,O.; Mady,W.; Samir,A.; Nageeb,M.; Selim,A.; Hassan,M.; Hussein,H.; Suarez,D.; Spackman,E.; Swayne,D.; Aly,M.
EPI324802	HA	Egypt	2011-Apr-01	A/ostrich/VRLCU/Egypt/2011		Other Database Import	Hussein,H.A.; Rohaim,M.A.; Ahmed,B.M.; El-Sanousi,A.A.
EPI314926	HA	China	2003-Apr-16	A/ostrich/Suzhou/097/2003		Other Database Import	Yang,P.; Liu,X.; Wang,X.
EPI338785	HA	Bangladesh	2011-Apr-12	A/quail/Bangladesh/Q-2/2011		Other Database Import	Nooruzzaman,M.; Haque,M.E.; Chowdhury,E.H.; Islam,M.R.
EPI327584	HA	Vietnam	2004-Jan-01	A/quail/Vietnam/7B/2004		Other Database Import	The NIAID Influenza Genome Sequencing Consortium
EPI314143	HA	Vietnam	2010-Feb-23	A/quail/Vietnam/1/2010		Other Database Import	Long,N.T.; Thanh,T.T.; van Doorn,H.R.; Vu,P.P.; Dung,P.T.; Dung,T.T.K.; Tien,T.N.; Thao,D.T.T.; Hung,P.; Quang,N.V.; Hoa,N.T.; Bryant,J.E.; Boni,M.F.
EPI228612	HA	Thailand	2004-Jan-01	A/Kalji Pheasant/Bangkok/Thailand/CU-18/04		Other Database Import	Amonsin,A.; Pariyothorn,N.; Payungporn,S.; Theamboonlers,A.; Chutinimitkul,S.; Tantilertcharoen,R.; Wongyanin,P.; Thanawongnuwech,R.; Suradhat,S.; Chaisingh,A.; Buranathai,C.; Poovorawan,Y.
EPI169516	HA	Saudi Arabia	2007-Jan-01	A/peacock/Saudi Arabia/3489-74VIR08/2007		Istituto Zooprofilattico Sperimentale Delle Venezie
EPI355443	HA	China	2009-Jan-01	A/swan/Shanghai/10/2009		Other Database Import	Zhao,G.; Zhong,L.; Lu,X.; Hu,J.; Gu,X.; Kai,Y.; Song,Q.; Sun,Q.; Liu,J.; Peng,D.; Wang,X.; Liu,X.
EPI352950	HA	United Kingdom	2008-Jan-01	A/swan/England/AV380-2326/2008		Other Database Import	Pybus,O.; Perrins,C.; Choudhury,B.; Manvell,R.; Nunez,A.; Schulenburg,B.; Sheldon,B.; Brown,I.
EPI352946	HA	United Kingdom	2008-Jan-01	A/swan/England/AV346-2197/2008		Other Database Import	Pybus,O.; Perrins,C.; Choudhury,B.; Manvell,R.; Nunez,A.; Schulenburg,B.; Sheldon,B.; Brown,I.
EPI352939	HA	United Kingdom	2008-Jan-01	A/swan/England/AV26-70/2008		Other Database Import	Pybus,O.; Perrins,C.; Choudhury,B.; Manvell,R.; Nunez,A.; Schulenburg,B.; Sheldon,B.; Brown,I.
EPI289700	HA	Mongolia	2009-May-01	A/whooper swan/Mongolia/9/2009		Other Database Import	Kang,H.-M.; Batchuluun,D.; Kim,M.-C.; Choi,J.-G.; Erdene-Ochir,T.-O.; Paek,M.-R.; Sugir,T.; Sodnomdarjaa,R.; Kwon,J.-H.
EPI289699	HA	Mongolia	2009-May-01	A/whooper swan/Mongolia/7/2009		Other Database Import	Kang,H.-M.; Batchuluun,D.; Kim,M.-C.; Choi,J.-G.; Erdene-Ochir,T.-O.; Paek,M.-R.; Sugir,T.; Sodnomdarjaa,R.; Kwon,J.-H.
EPI237581	HA	Germany	2006-Apr-01	A/swan/Bavaria/29/2006		Other Database Import	Lang,V.; Rinder,M.; Hafner-Marx,A.; Bogner,K.H.; Neubauer-Juric,A.; Buettner,M.
EPI231240	HA	Austria	2006-Mar-23	A/swan/Perg/1358/2006		Other Database Import	Fink,M.; Revilla-Fernandez,S.; Koefer,J.
EPI231222	HA	Austria	2006-Feb-20	A/swan/ArcheNoah/403/2006		Other Database Import	Fink,M.; Revilla-Fernandez,S.; Koefer,J.
EPI341909	HA	Japan	2010-Dec-04	A/tundra swan/Tottori/12-002/2010		Other Database Import	Mimura,W.; Soda,K.; Usui,T.; Ito,H.; Ito,T.
EPI355250	HA	Japan	2011-Jan-30	A/whooper swan/Hamanaka/2011		Other Database Import	Nghia Bui,V.; Ogawa,H.; Huu Ngo,L.; Baatartsogt,T.; Nel Bilbao Abao,L.; Tamaki,S.; Saito,K.; Watanabe,Y.; Runstadler,J.; Imai,K.
EPI353354	HA	Germany	2006-Jan-01	A/whooperswan/Germany/R65-2/2006		Other Database Import	Heider,A.; Mochalova,L.; Harder,T.; Tuzikov,A.; Bovin,N.; Schweiger,B.
EPI318117	HA	Japan	2011-Jan-01	A/whooper swan/Hokkaido/13-21/2011		Other Database Import	Kida,H.; Sakoda,Y.; Okamatsu,M.; Hatamachi,J.
EPI307499	HA	Japan	2011-Jan-01	A/whooper swan/Hokkaido/4/2011		Other Database Import	Sakoda,Y.; Ito,H.; Uchida,Y.; Okamatsu,M.; Yamamoto,N.; Soda,K.; Nomura,N.; Kuribayashi,S.; Shichinohe,S.; Sunden,Y.; Umemura,T.; Usui,T.; Ozaki,H.; Yamaguchi,T.; Murase,T.; Ito,T.; Saito,T.; Takada,A.; Kida,H.; Jizou,M.
EPI241751	HA	Denmark	2006-Apr-03	A/whooper swan/Denmark/7224/2006	National Veterinary Institute	Statens Serum Institut	Bragstad,K.; Fomsgaard,A.; Jorgensen,P.H.; Hammer,A.S.; Kabell,S.; Handberg,K.
EPI241656	HA	Denmark	2006-Apr-05	A/whooper swan/Denmark/7275/2006	National Veterinary Institute	Statens Serum Institut	Bragstad,K.; Fomsgaard,A.; Jorgensen,P.H.; Hammer,A.S.; Kabell,S.; Handberg,K.
EPI219386	HA	Mongolia	2009-Jan-01	A/whooper swan/Mongolia/6/2009		Other Database Import	Jizou,M.; Kida,H.; Sakoda,Y.; Okamatsu,M.; Kang,H.M.; Batchuluun,D.; Kim,M.C.; Choi,J.G.; Erdene-Ochir,T.O.; Paek,M.R.; Sugir,T.; Sodnomdarjaa,R.; Kwon,J.H.; Lee,Y.J.; Kang,H.-M.; Kim,M.-C.; Choi,J.-G.; Erdene-Ochir,T.-O.; Paek,M.-R.; Kwon,J.-H.
EPI300766	HA	Mongolia	2009-Jan-01	A/whooper swan/Mongolia/6/2009		Other Database Import	Jizou,M.; Kida,H.; Sakoda,Y.; Okamatsu,M.; Kang,H.M.; Batchuluun,D.; Kim,M.C.; Choi,J.G.; Erdene-Ochir,T.O.; Paek,M.R.; Sugir,T.; Sodnomdarjaa,R.; Kwon,J.H.; Lee,Y.J.; Kang,H.-M.; Kim,M.-C.; Choi,J.-G.; Erdene-Ochir,T.-O.; Paek,M.-R.; Kwon,J.-H.
EPI219381	HA	Mongolia	2009-Jan-01	A/whooper swan/Mongolia/2/2009		Other Database Import	Jizou,M.; Kida,H.; Sakoda,Y.; Okamatsu,M.
EPI300765	HA	Mongolia	2009-Jan-01	A/whooper swan/Mongolia/2/2009		Other Database Import	Jizou,M.; Kida,H.; Sakoda,Y.; Okamatsu,M.
EPI224611	HA	Bosnia and Herzegovina	2006-Jan-01	A/Cygnus olor/BIH/1/2006		Other Database Import	Goletic,T.
EPI156789	HA	Poland	2006-Mar-04	A/swan/Poland/305-135V08/2006		National Veterinary Research Institute
EPI359887	HA	Korea, Republic of	2011-Feb-01	A/turkey/Korea/DDC518/2011		Other Database Import	Kim,H.R.; Lee,Y.J.; Park,C.K.; Oem,J.K.; Lee,O.S.; Kang,H.M.; Choi,J.G.; Bae,Y.C.
EPI340084	HA	Egypt	2011-Apr-20	A/turkey/Egypt/112694V/2011		Other Database Import	Arafa,A.; Hagag,N.; Yehia,N.; Adel,A.; Elhusseiny,M.; Mehana,O.; Mady,W.; Samir,A.; Nageeb,M.; Selim,A.; Hassan,M.; Hussein,H.; Suarez,D.; Spackman,E.; Swayne,D.; Aly,M.
EPI305602	HA	Turkey	2007-Feb-15	A/Turkey/Turkey/Batman/09rs2842-110/2007	Istituto Zooprofilattico Sperimentale Delle Venezie	Istituto Zooprofilattico Sperimentale Delle Venezie	Schivo,A.; Valastro,V.; Monne,I.; Coven,F.; Fusaro,A.; Dakman,A.; Akcadag,B.; Salviato,A.; DeBattisti,C.; Capua,I.; Cattoli,G.
EPI305596	HA	Turkey	2007-Feb-15	A/Turkey/Turkey/Diyarbakir/09rs2842-93/2007	Istituto Zooprofilattico Sperimentale Delle Venezie	Istituto Zooprofilattico Sperimentale Delle Venezie	Schivo,A.; Valastro,V.; Monne,I.; Coven,F.; Fusaro,A.; Dakman,A.; Akcadag,B.; Salviato,A.; DeBattisti,C.; Capua,I.; Cattoli,G.
EPI233788	HA	Nigeria	2007-Jan-26	A/turkey/Nigeria/08RS848-61/2007		Other Database Import	Fusaro,A.; Nelson,M.I.; Joannis,T.; Bertolotti,L.; Monne,I.; Salviato,A.; Capua,I.; Holmes,E.C.; Cattoli,G.
EPI398766	HA	Japan	2010-Jan-01	A/hooded crane/Kagoshima/4612J003/2010		Other Database Import	Hashimoto,Y.; Ito,H.; Nagai,Y.; Soda,K.; Ito,T.
EPI384241	HA	Ukraine	2008-Jan-01	A/great crested grebe/Sevastopol/11-173/2008		Other Database Import	Muzyka,D.; Spackman,E.; Pantin-Jackwood,M.; Steginy,B.; Rula,O.; Shutchenko,P.
EPI383276	HA	China	2003-Jan-23	A/condor/Guangdong/139/2003		Other Database Import	Jiao,P.; Yuan,R.; Song,Y.; Wei,L.; Ren,T.; Liao,M.; Luo,K.
EPI368280	HA	Thailand	2007-Jan-01	A/pigeon/Thailand/TS01/2007		Other Database Import	Songserm,T.; Wiboon-ut,S.; Kanchongkittiphon,W.; Na-Ek,P.; Thitithanyanont,A.
EPI360025	HA	Cambodia	2011-Jul-14	A/heron/Cambodia/TM068/2011		Other Database Import	Buchy,P.
EPI346566	HA	Germany	2006-Jan-01	A/Common Buzzard/Berlin/1/2006	Robert Koch-Institute	Robert Koch-Institute	Schweiger, Brunhilde; Zöhner, Andrea; Wolff, Thorsten
EPI254278	HA	Hong Kong (SAR)	2009-Jan-01	A/feral pigeon/Hong Kong/3409/2009		Other Database Import	Jizou,M.; Kida,H.; Sakoda,Y.; Okamatsu,M.
EPI237585	HA	Germany	2006-Apr-01	A/great crested grebe/Bavaria/31/2006		Other Database Import	Lang,V.; Rinder,M.; Hafner-Marx,A.; Bogner,K.H.; Neubauer-Juric,A.; Buettner,M.
EPI235909	HA	Hong Kong (SAR)	2002-Jan-01	A/egret/Hong Kong/757.2/2002		Other Database Import	Kim,L.M.; Scott,M.A.; Suarez,D.L.; Spackman,E.; Swayne,D.E.; Afonso,C.L.
EPI234501	HA	Indonesia	2005-Feb-01	A/quail/West Java/smijjg2/2005		Other Database Import	Dharmayanti,N.L.P.I.; Indriani,R.; Damayanti,R.; Wiyono,A.; Adjid,R.M.A.; Darminto.
EPI234492	HA	Thailand	2005-Jan-01	A/great barbet/Thailand/VSMU-2-CBI/2005		Other Database Import	Sangsiriwut,K.; Chaichoune,K.; Wiriyarat,W.; Sariya,L.; Ponarknguen,R.; Tongsudjai,S.; Phrompiram,P.; Pattanarangsan,R.; Puthavathana,P.; Ratanakorn,P. CONSRTM BIOTEC; Thailand Research Fund
EPI228362	HA	Thailand	2004-Jan-01	A/quail/Thailand/KTHF/2004		Other Database Import	Oraveerakul,K.; Keawcharoen,J.; Wattanodorn,S.; Khanda,S.; Paphavasit,T.; Theamboonlers,A.; Poovorawan,Y.
EPI227590	HA	Romania	2005-Jan-01	A/water chicken/Tulcea/RO-AI-064/2005		Other Database Import	Turcitu,M.; Coste,H.; Cioranu,R.; Singer,R.; Ward,M.; Starick,E.; Onita,I.; Neagoe,G.; Dragnea,C.
EPI225790	HA	Nigeria	2006-Jan-01	A/vulture/Nigeria/VRD184/2006		Other Database Import	Fasina,F.O.; Abolnik,C.; Bisschop,S.P.R.; Joannis,T.M.; Nwosuh,C.I.; Shamaki,D.; Lombin,L.H.
EPI225332	HA	Romania	2006-Jan-01	A/owl/Constanta/RO-AI-351/2006		Other Database Import	Turcitu,M.; Coste,H.; Cioranu,R.; Singer,R.; Ward,M.; Starick,E.; Onita,I.
EPI225306	HA	Thailand	2006-Jan-01	A/moorhen/Thailand/CU-317/06		Other Database Import	Choatrakol,C.; Lapkuntod,J.; Tantilertcharoen,R.; Thanawongnuwech,R.; Suradhat,S.; Suwannakan,K.; Theamboonlers,A.; Poovorawan,Y.; Amonsin,A.
EPI224497	HA	United States	2004-Jan-01	A/wood duck/Ohio/423/2004		Other Database Import	The NIAID Influenza Genome Sequencing Consortium
EPI163120	HA	Russian Federation	2005-Sep-12	A/ruddy_shelduck/Kalmykia/0525/2005 (H5N1)		Federal Centre for Animal Health (ARRIAH)
EPI162939	HA	Russian Federation	2005-Oct-03	A/rook/Kurgan/0460/2005 (H5N1)		Federal Centre for Animal Health (ARRIAH)
EPI253925	HA	Egypt	2009-Mar-24	A/equine/Egypt/av1/2009		Other Database Import	Abdel-Moneim,A.S.; Abdel-Ghany,A.E.; Shany,S.A.S.
EPI234633	HA	Thailand	2004-Jan-01	A/leopard/Thailand/CU-MD/2004		Other Database Import	Payungporn,S.; Theamboonlers,A.; Thongmee,C.; Chutinimitkul,S.; Pakdeeviroj,P.; Viseshakul,N.; Oraveerakul,K.; Kaewcharoen,J.; Suradhat,S.; Thanawongnuwech,R.; Amonsin,A.; Poovorawan,Y.
EPI271762	HA	Indonesia	2007-Jan-01	A/swine/North Sumatra/UT6034/2007		Other Database Import	Takano,R.
EPI271730	HA	Indonesia	2007-Jan-01	A/swine/Banten/UT6008/2007		Other Database Import	Takano,R.
EPI271714	HA	Indonesia	2006-Jan-01	A/swine/North Sumatra/UT6004/2006		Other Database Import	Takano,R.
EPI271706	HA	Indonesia	2006-Jan-01	A/swine/East Java/UT6003/2006		Other Database Import	Takano,R.
EPI271682	HA	Indonesia	2005-Jan-01	A/swine/Banten/UT3063/2005		Other Database Import	Takano,R.
EPI271674	HA	Indonesia	2005-Jan-01	A/swine/Banten/UT3062/2005		Other Database Import	Takano,R.
EPI228894	HA	China	2004-Jan-01	A/swine/Anhui/ca/2004		Other Database Import	Liao,X.; Zhang,X.; Wang,J.; Yu,J.; Li,T.
EPI383260	HA	Myanmar	2007-Mar-01	A/guinea fowl/Yangon/834/2007		Other Database Import	Mon,P.P.; Lapkuntod,J.; Maw,M.T.; Nuansrichay,B.; Parchariyanon,S.; Tiensin,T.; Htun,T.; Padungtod,P.; Kalpravidh,W.; Sunn,K.; Maclean,M.; Amonsin,A.
EPI376585	HA	Indonesia	2012-Jan-01	A/ferret/Indonesia/5-F7/2005		Other Database Import	Herfst,S.; Schrauwen,E.J.; Linster,M.; Chutinimitkul,S.; de Wit,E.; Munster,V.J.; Sorrell,E.M.; Bestebroer,T.M.; Burke,D.F.; Smith,D.J.; Rimmelzwaan,G.F.; Osterhaus,A.D.; Fouchier,R.A.; Wit,Ed.
EPI376557	HA	Indonesia	2012-Jan-01	A/ferret/Indonesia/5-F2/2005		Other Database Import	Herfst,S.; Schrauwen,E.J.; Linster,M.; Chutinimitkul,S.; de Wit,E.; Munster,V.J.; Sorrell,E.M.; Bestebroer,T.M.; Burke,D.F.; Smith,D.J.; Rimmelzwaan,G.F.; Osterhaus,A.D.; Fouchier,R.A.; Wit,Ed.
EPI376545	HA	Indonesia	2012-Jan-01	A/ferret/Indonesia/5-F1/2005		Other Database Import	Herfst,S.; Schrauwen,E.J.; Linster,M.; Chutinimitkul,S.; de Wit,E.; Munster,V.J.; Sorrell,E.M.; Bestebroer,T.M.; Burke,D.F.; Smith,D.J.; Rimmelzwaan,G.F.; Osterhaus,A.D.; Fouchier,R.A.; Wit,Ed.
EPI222495	HA	China	2007-Apr-19	A/plateau pika/Qinghai/04/2007		Other Database Import	Sun,R.; He,H.; Wang,C.; Wu,Y.; Wang,X.; zhou,K.; Luo,J.
EPI222484	HA	China	2007-Dec-02	A/pika/Qinghai/SHK/2007		Other Database Import	Zhou,J.Y.; Sun,W.B.; Guo,J.Q.; Huang,J.; Wang,J.H.; Yin,W.; Wu,N.P.; Li,L.J.; Yan,Y.; Liao,M.; Huang,Y.; Luo,K.J.; Jiang,X.; Chen,H.L.
EPI222465	HA	China	2007-Dec-04	A/pika/Qinghai/GRL/2007		Other Database Import	Zhou,J.Y.; Sun,W.B.; Guo,J.Q.; Huang,J.; Wang,J.H.; Yin,W.; Wu,N.P.; Li,L.J.; Yan,Y.; Liao,M.; Huang,Y.; Luo,K.J.; Jiang,X.; Chen,H.L.
EPI361403	HA	Cambodia	2011-Apr-26	A/environment/Cambodia/C433W/2011		Other Database Import	Buchy,P.; Sorn,S.; Allal,L.
EPI361399	HA	Cambodia	2011-Mar-23	A/environment/Cambodia/C57W/2011		Other Database Import	Buchy,P.; Sorn,S.; Allal,L.
EPI337318	HA	China	2009-Jan-16	A/water/Hunan/3/2009		Other Database Import	Lan,Y.; Dong,L.; Li,Z.; Li,X.; Zhao,X.; Cheng,Y.; Tan,m.; Yang,L.; Zou,S.; Wen,L.; Wang,D.; Li,D.; Shu,Y.
EPI337303	HA	China	2009-Jan-16	A/water/Xinjiang/3/2009		Other Database Import	Lan,Y.; Dong,L.; Li,Z.; Li,X.; Zhao,X.; Cheng,Y.; Tan,m.; Yang,L.; Zou,S.; Wen,L.; Wang,D.; Li,D.; Shu,Y.
EPI335442	HA	China	2009-Jul-03	A/environment/Chang Sha/1/2009		Other Database Import	Zhang,R.S.; Ou,X.H.; Ye,W.
EPI393413	HA	China	2009-Aug-19	A/environment/Chang Sha/4/2009		Other Database Import	Zhang,R.S.; Ou,X.H.; Ye,W.
EPI335439	HA	China	2009-Dec-22	A/environment/Chang Sha/25/2009		Other Database Import	Zhang,R.S.; Ou,X.H.; Ye,W.
EPI335117	HA	Lao, People's Democratic Republic	2010-Mar-01	A/environment/Lao/977/2010		Other Database Import	Sonnberg,S.; Phommachanh,P.; Naipospos,T.S.P.; McKenzie,J.; Chanthavisouk,C.; Pathammavong,S.; Darnell,D.; Meeduangchanh,P.; Rubrum,A.M.; Souriya,M.; Khambounheuang,B.; Webby,R.J.; Douangngeun,B.; Webster,R.G.
EPI335109	HA	Lao, People's Democratic Republic	2010-Mar-01	A/environment/Lao/979/2010		Other Database Import	Sonnberg,S.; Phommachanh,P.; Naipospos,T.S.P.; McKenzie,J.; Chanthavisouk,C.; Pathammavong,S.; Darnell,D.; Meeduangchanh,P.; Rubrum,A.M.; Souriya,M.; Khambounheuang,B.; Webby,R.J.; Douangngeun,B.; Webster,R.G.
EPI331872	HA	United States	2006-Aug-02	A/environment/Maryland/1153/2006		Other Database Import	Dugan,V.G.; Dunham,E.J.; Jin,G.; Sheng,Z.M.; Kaser,E.K.; Nolting,J.; Slemons,R.D.; Taubenberger,J.K.
EPI331871	HA	United States	2006-Aug-02	A/environment/Maryland/1154/2006		Other Database Import	Dugan,V.G.; Dunham,E.J.; Jin,G.; Sheng,Z.M.; Kaser,E.K.; Nolting,J.; Slemons,R.D.; Taubenberger,J.K.
EPI331870	HA	United States	2006-Aug-02	A/environment/Maryland/1156/2006		Other Database Import	Dugan,V.G.; Dunham,E.J.; Jin,G.; Sheng,Z.M.; Kaser,E.K.; Nolting,J.; Slemons,R.D.; Taubenberger,J.K.
EPI331868	HA	United States	2006-Aug-02	A/environment/Maryland/1159/2006		Other Database Import	Dugan,V.G.; Dunham,E.J.; Jin,G.; Sheng,Z.M.; Kaser,E.K.; Nolting,J.; Slemons,R.D.; Taubenberger,J.K.
EPI331867	HA	United States	2006-Aug-02	A/environment/Maryland/1162/2006		Other Database Import	Dugan,V.G.; Dunham,E.J.; Jin,G.; Sheng,Z.M.; Kaser,E.K.; Nolting,J.; Slemons,R.D.; Taubenberger,J.K.
EPI331865	HA	United States	2006-Aug-02	A/environment/Maryland/1170/2006		Other Database Import	Dugan,V.G.; Dunham,E.J.; Jin,G.; Sheng,Z.M.; Kaser,E.K.; Nolting,J.; Slemons,R.D.; Taubenberger,J.K.
EPI331863	HA	United States	2006-Aug-02	A/environment/Maryland/1172/2006		Other Database Import	Dugan,V.G.; Dunham,E.J.; Jin,G.; Sheng,Z.M.; Kaser,E.K.; Nolting,J.; Slemons,R.D.; Taubenberger,J.K.
EPI280248	HA	China	2009-Jan-16	A/environment/Guizhou/9/2009	WHO Chinese National Influenza Center	WHO Chinese National Influenza Center	Lan,Yu,Dong,Libo,Li,Zi,Li,Xiyan,Zhao,Xiang,Cheng,Yanhui,Tan,minju,Yang,Lei,Zou,Shumei,Wen,Leying,Wang,Dayan,Li,Dexin,Shu,Yuelong
EPI235917	HA	Hong Kong (SAR)	2002-Jan-01	A/environment/Hong Kong/674.15/2002		Other Database Import	Kim,L.M.; Scott,M.A.; Suarez,D.L.; Spackman,E.; Swayne,D.E.; Afonso,C.L.
EPI222034	HA	China	2007-Dec-01	A/environment/Hunan/5-32/2007		Other Database Import	Zhang,H.; Chen,Z.
EPI221994	HA	China	2007-Mar-01	A/environment/Hunan/1-35/2007		Other Database Import	Zhang,H.; Chen,Z.
EPI220530	HA	China	2008-Feb-01	A/environment/Hunan/6-69/2008		Other Database Import	Zhang,H.; Chen,Z.
EPI220522	HA	China	2008-Feb-01	A/environment/Hunan/6-45/2008		Other Database Import	Zhang,H.; Chen,Z.
EPI348147	HA	Egypt	2011-Mar-01	A/beetle/VRLCU/Egypt/2011		Other Database Import	Hussein,H.A.; Rohaim,M.A.; El-Sanousi,A.
EPI234713	HA	Indonesia	2003-Jan-01	A/Ck/Indonesia/PA/2003		Other Database Import	Li,K.S.; Guan,Y.; Wang,J.; Smith,G.J.D.; Xu,K.M.; Duan,L.; Rahardjo,A.P.; Puthavathana,P.; Buranathai,C.; Nguyen,T.D.; Estoepangestie,A.T.S.; Chaisingh,A.; Auewarakul,P.; Long,H.T.; Hanh,N.T.H.; Lim,W.; Webby,R.J.; Poon,L.L.; Chen,H.; Shortridge,K.F.
EPI229655	HA	Thailand	2004-Jan-01	A/unknown/Prachinburi Thailand/6231/2004		Other Database Import	Kim,L.M.; Scott,M.A.; Suarez,D.L.; Spackman,E.; Swayne,D.E.; Afonso,C.L.
EPI393786	HA	Egypt	2012-Mar-29	A/Egypt/N02137/2012		Other Database Import	Younan,M.; Poh,M.K.; Amir,E.; Simpson,N.; Bahgat,V.; Naguib,A.; Abdelghani,A.S.; Saied,I.; Refaey,S.; Kandeel,A.; Labib,M.
EPI375432	HA	Hong Kong (SAR)	2012-May-28	A/Hong Kong/5923/2012	Public Health Laboratory Services Branch, Centre for Health Protection	Public Health Laboratory Services Branch, Centre for Health Protection	Mak,G.C.; Cheng,P.K.C.; Lo,J.Y.C.
EPI373015	HA	Egypt	2011-Jan-01	A/Egypt/N04284/2011	U.S. Naval Medical Research Unit No.3	Centers for Disease Control and Prevention	Younan, M.; Elassal, E.; ElBadry, M.A.; Naguib, A.;Saied, I.; Kandeel, A.; Cornelius, C.
EPI373014	HA	Egypt	2011-Jan-01	A/Egypt/N04287/2011	U.S. Naval Medical Research Unit No.3	Centers for Disease Control and Prevention	Younan, M.; Elassal, E.; ElBadry, M.A.; Naguib, A.;Saied, I.; Kandeel, A.; Cornelius, C.
EPI373012	HA	Egypt	2011-Jan-01	A/Egypt/N04286/2011	U.S. Naval Medical Research Unit No.3	Centers for Disease Control and Prevention	Younan, M.; Elassal, E.; ElBadry, M.A.; Naguib, A.;Saied, I.; Kandeel, A.; Cornelius, C.
EPI373011	HA	Egypt	2011-Jan-01	A/Egypt/N04288/2011	U.S. Naval Medical Research Unit No.3	Centers for Disease Control and Prevention	Younan, M.; Elassal, E.; ElBadry, M.A.; Naguib, A.;Saied, I.; Kandeel, A.; Cornelius, C.
EPI372963	HA	Egypt	2011-Oct-30	A/Egypt/N10621/2011	U.S. Naval Medical Research Unit No.3	Centers for Disease Control and Prevention	Younan, M.; Poh, M.K.; Elassal, E.; Simpson, N.; Jones,J.; ElBadry,M.A.; Naguib, A.;Saied, I.; Kandeel,A.; Cornelius, C.
EPI372923	HA	Egypt	2011-Jan-01	A/Egypt/N7724/2011	U.S. Naval Medical Research Unit No.3	Centers for Disease Control and Prevention	Younan, M.; Poh, M.K.; Elassal, E.; Simpson, N.; Jones,J.; ElBadry,M.A.; Naguib, A.;Saied, I.; Kandeel,A.; Cornelius, C.
EPI372907	HA	Egypt	2011-Jan-01	A/Egypt/N7562/2011	U.S. Naval Medical Research Unit No.3	Centers for Disease Control and Prevention	Younan, M.; Poh, M.K.; Elassal, E.; Simpson, N.; Jones,J.; ElBadry,M.A.; Naguib, A.;Saied, I.; Kandeel,A.; Cornelius, C.
EPI372883	HA	Egypt	2011-Jan-01	A/Egypt/N6774/2011	U.S. Naval Medical Research Unit No.3	Centers for Disease Control and Prevention	Younan, M.; Poh, M.K.; Elassal, E.; Simpson, N.; Jones,J.; ElBadry,M.A.; Naguib, A.;Saied, I.; Kandeel,A.; Cornelius, C.
EPI372867	HA	Egypt	2011-Jan-01	A/Egypt/N6658/2011	U.S. Naval Medical Research Unit No.3	Centers for Disease Control and Prevention	Younan, M.; Poh, M.K.; Elassal, E.; Simpson, N.; Jones,J.; ElBadry,M.A.; Naguib, A.;Saied, I.; Kandeel,A.; Cornelius, C.
EPI372859	HA	Egypt	2011-Jan-01	A/Egypt/N6322/2011	U.S. Naval Medical Research Unit No.3	Centers for Disease Control and Prevention	Younan, M.; Poh, M.K.; Elassal, E.; Simpson, N.; Jones,J.; ElBadry,M.A.; Naguib, A.;Saied, I.; Kandeel,A.; Cornelius, C.
EPI361815	HA	Thailand	2004-Jan-01	A/Thailand/1(KAN-1)/2004		Other Database Import	Manz,B.; Brunotte,L.; Reuther,P.; Schwemmle,M.
EPI356474	HA	Indonesia	2012-Jan-13	A/Indonesia/NIHRD11949/2012	National Institute of Health Research and Development	NIHRD-MOH	hana,pawestri;kartika,puspa;hartanti,ikawati;vivi,setiawaty;ondri,sampurno
EPI354443	HA	Vietnam	2009-Jan-01	A/Vietnam/26-1/2009		Other Database Import	Nguyen,K.D.; Nguyen,V.T.; Ngo,C.C.; Le,H.T.; Cao,V.
EPI347615	HA	Vietnam	2004-Jan-01	A/Viet Nam/1194/2004	Queen Mary Hospital	National Institute for Biological Standards and Control	Nicolson,Carolyn; Johnson,Rachel E; Harvey,Ruth; Robertson,James S; Engelhardt,Othmar G
EPI341366	HA	Cambodia	2011-Mar-31	A/Cambodia/V0401301/2011		Other Database Import	Buchy,P.; Mardy,S.
EPI337196	HA	China	2009-Jan-08	A/Hunan/1/2009		Other Database Import	Lan,Y.; Dong,L.; Li,Z.; Li,X.; Zhao,X.; Cheng,Y.; Tan,m.; Yang,L.; Zou,S.; Wen,L.; Wang,D.; Li,D.; Shu,Y.
EPI337182	HA	China	2008-Dec-04	A/Beijing/1/2009		Other Database Import	Lan,Y.; Dong,L.; Li,Z.; Li,X.; Zhao,X.; Cheng,Y.; Tan,m.; Yang,L.; Zou,S.; Wen,L.; Wang,D.; Li,D.; Shu,Y.
EPI337175	HA	China	2008-Feb-16	A/Guangdong/1/2008		Other Database Import	Lan,Y.; Dong,L.; Li,Z.; Li,X.; Zhao,X.; Cheng,Y.; Tan,m.; Yang,L.; Zou,S.; Wen,L.; Wang,D.; Li,D.; Shu,Y.
EPI337161	HA	China	2008-Jan-16	A/Hunan/1/2008		Other Database Import	Lan,Y.; Dong,L.; Li,Z.; Li,X.; Zhao,X.; Cheng,Y.; Tan,m.; Yang,L.; Zou,S.; Wen,L.; Wang,D.; Li,D.; Shu,Y.
EPI337154	HA	China	2007-Mar-17	A/Anhui/1/2007		Other Database Import	Lan,Y.; Dong,L.; Li,Z.; Li,X.; Zhao,X.; Cheng,Y.; Tan,m.; Yang,L.; Zou,S.; Wen,L.; Wang,D.; Li,D.; Shu,Y.
EPI337076	HA	China	2006-Jan-10	A/Sichuan/2/2006		Other Database Import	Lan,Y.; Dong,L.; Li,Z.; Li,X.; Zhao,X.; Cheng,Y.; Tan,m.; Yang,L.; Zou,S.; Wen,L.; Wang,D.; Li,D.; Shu,Y.
EPI296713	HA	Hong Kong (SAR)	2010-Nov-16	A/Hong Kong/6841/2010		Other Database Import	Cheng,P.K.C.; Leung,P.C.K.; Lim,W.W.L.
EPI283867	HA	Cambodia	2005-Mar-22	A/Cambodia/P0322095/2005		Other Database Import	Buchy,P.; van der Werf,S.; Mardy,S.; Aubin,J.-T.
EPI283832	HA	Cambodia	2006-Apr-04	A/Cambodia/Q0405047/2006		Other Database Import	Buchy,P.; Mardy,S.
EPI280160	HA	China	2008-Dec-04	A/Beijing/1/2009	WHO Chinese National Influenza Center	WHO Chinese National Influenza Center	Lan,Yu,Dong,Libo,Li,Zi,Li,Xiyan,Zhao,Xiang,Cheng,Yanhui,Tan,minju,Yang,Lei,Zou,Shumei,Wen,Leying,Wang,Dayan,Li,Dexin,Shu,Yuelong
EPI280120	HA	China	2006-Apr-01	A/Hubei/1/2006	WHO Chinese National Influenza Center	WHO Chinese National Influenza Center	Lan,Yu,Dong,Libo,Li,Zi,Li,Xiyan,Zhao,Xiang,Cheng,Yanhui,Tan,minju,Yang,Lei,Zou,Shumei,Wen,Leying,Wang,Dayan,Li,Dexin,Shu,Yuelong
EPI280096	HA	China	2006-Jan-27	A/Hunan/1/2006	WHO Chinese National Influenza Center	WHO Chinese National Influenza Center	Lan,Yu,Dong,Libo,Li,Zi,Li,Xiyan,Zhao,Xiang,Cheng,Yanhui,Tan,minju,Yang,Lei,Zou,Shumei,Wen,Leying,Wang,Dayan,Li,Dexin,Shu,Yuelong
EPI275670	HA	Thailand	2004-Jan-01	A/Thailand/WRAIR1724H/2004		Other Database Import	Houng,H.-S.; Zhou,Y.; Lyons,A.; Auewarakul,P.; Sawanpanyalert,P.; Chittaganpitch,M.; Kuschner,R.A.
EPI275638	HA	Thailand	2004-Jan-01	A/Thailand/WRAIR1720H/2004		Other Database Import	Houng,H.-S.; Zhou,Y.; Lyons,A.; Auewarakul,P.; Sawanpanyalert,P.; Chittaganpitch,M.; Kuschner,R.A.
EPI270252	HA	Vietnam	2008-Feb-09	A/Vietnam/UT31412II/2008		Other Database Import	Takano,R.
EPI270244	HA	Vietnam	2008-Jan-17	A/Vietnam/UT31394II/2008		Other Database Import	Takano,R.
EPI270212	HA	Vietnam	2007-Jun-09	A/Vietnam/UT31244II/2007		Other Database Import	Takano,R.
EPI270188	HA	Vietnam	2005-Oct-28	A/Vietnam/UT30850/2005		Other Database Import	Takano,R.
EPI270164	HA	Vietnam	2004-Jul-27	A/Vietnam/UT30259/2004		Other Database Import	Takano,R.
EPI270141	HA	Vietnam	2004-Jan-07	A/Vietnam/UT3040II/2004		Other Database Import	Takano,R.
EPI270132	HA	Vietnam	2004-Jan-06	A/Vietnam/UT3040/2004		Other Database Import	Takano,R.
EPI267032	HA	China	2010-Jun-01	A/Hubei/1/2010		WHO Chinese National Influenza Center	Yu Lan,Wei Wang,Shumei Zou,Zi Li,Leying Wen,Xiaodan Li,Libo Dong,Dexin Li,Yuelong Shu
EPI255420	HA	Egypt	2009-Dec-01	A/Egypt/N15262/2009		Other Database Import	Elassal,E.M.; Kandeel,A.; Abdelghani,A.S.; Elsayed,N.M.; Gomaa,A.A.; Younan,M.; Earhart,K.C.; Turner,M.; Pimentel,G.; Barthel,R.V.
EPI255411	HA	Egypt	2009-Nov-22	A/Egypt/N11981/2009		Other Database Import	Elassal,E.M.; Kandeel,A.; Abdelghani,A.S.; Elsayed,N.M.; Gomaa,A.A.; Younan,M.; Earhart,K.C.; Turner,M.; Pimentel,G.; Barthel,R.V.
EPI255379	HA	Egypt	2010-Mar-07	A/Egypt/N03072/2010		Other Database Import	Elassal,E.M.; Kandeel,A.; Abdelghani,A.S.; Elsayed,N.M.; Gomaa,A.A.; Younan,M.; Earhart,K.C.; Turner,M.; Pimentel,G.; Barthel,R.V.
EPI255367	HA	Egypt	2010-Feb-12	A/Egypt/N01982/2010		Other Database Import	Elassal,E.M.; Kandeel,A.; Abdelghani,A.S.; Elsayed,N.M.; Gomaa,A.A.; Younan,M.; Earhart,K.C.; Turner,M.; Pimentel,G.; Barthel,R.V.
EPI255365	HA	Egypt	2010-Feb-07	A/Egypt/N01644/2010		Other Database Import	Elassal,E.M.; Kandeel,A.; Abdelghani,A.S.; Elsayed,N.M.; Gomaa,A.A.; Younan,M.; Earhart,K.C.; Turner,M.; Pimentel,G.; Barthel,R.V.
EPI255363	HA	Egypt	2010-Feb-02	A/Egypt/N01360/2010		Other Database Import	Elassal,E.M.; Kandeel,A.; Abdelghani,A.S.; Elsayed,N.M.; Gomaa,A.A.; Younan,M.; Earhart,K.C.; Turner,M.; Pimentel,G.; Barthel,R.V.
EPI280032	HA	China	2006-Dec-10	A/Anhui/1/2006	WHO Chinese National Influenza Center	WHO Chinese National Influenza Center	Lan,Yu; Dong,Libo; Li,Zi; Li,Xiyan; Zhao,Xiang; Cheng,Yanhui; Tan,minju; Yang,Lei; Zou,Shumei; Wen,Leying; Wang,Dayan; Li,Dexin; Shu,Yuelong
EPI280074	HA	China	2009-Jan-10	A/Xinjiang/1/2009	WHO Chinese National Influenza Center	WHO Chinese National Influenza Center	Lan,Yu; Dong,Libo; Li,Zi; Li,Xiyan; Zhao,Xiang; Cheng,Yanhui; Tan,minju; Yang,Lei; Zou,Shumei; Wen,Leying; Wang,Dayan; Li,Dexin; Shu,Yuelong
EPI280081	HA	China	2009-Jan-15	A/Guizhou/1/2009	WHO Chinese National Influenza Center	WHO Chinese National Influenza Center	Lan,Yu; Dong,Libo; Li,Zi; Li,Xiyan; Zhao,Xiang; Cheng,Yanhui; Tan,minju; Yang,Lei; Zou,Shumei; Wen,Leying; Wang,Dayan; Li,Dexin; Shu,Yuelong
EPI280046	HA	China	2008-Jan-16	A/Hunan/1/2008	WHO Chinese National Influenza Center	WHO Chinese National Influenza Center	Lan,Yu; Dong,Libo; Li,Zi; Li,Xiyan; Zhao,Xiang; Cheng,Yanhui; Tan,minju; Yang,Lei; Zou,Shumei; Wen,Leying; Wang,Dayan; Li,Dexin; Shu,Yuelong
EPI244098	HA	Vietnam	2005-Jun-27	A/duck/Vietnam/TG24/05		Friedrich-Loeffler-Institut
EPI234506	HA	Vietnam	2004-Jan-01	A/Viet Nam/3212/2004		Other Database Import	Cheng,P.; Lim,W.
EPI226841	HA	Thailand	2005-Jan-01	A/Thailand/NKNPHA/2005		Other Database Import	Sutthent,R.
EPI224777	HA	China	2006-Jan-01	A/Shanghai/1/2006		Other Database Import	Toyoda,T.
EPI224609	HA	China	2006-Jan-01	A/China/2006		Other Database Import	Zhang,L.; Wu,D.L.; Zhang,Y.J.
EPI176348	HA	China	2009-Jan-24	A/Guangxi/1/2009		WHO Chinese National Influenza Center
EPI164763	HA	Indonesia	2008-Jan-01	A/Indonesia/7272/2008	Ministry of Health, NIHRD	Eijkman Institute for Molecular Biology
EPI405128	HA	Vietnam	2011-Jan-01	A/chicken/Vietnam/NCVD-675/2011	National Centre of Veterinary Diagnostics	Centers for Disease Control and Prevention
EPI359880	HA	Korea, Republic of	2011-Jan-01	A/eurasian eagle owl/Korea/Q133/2011		Other Database Import	Kim,H.R.; Lee,Y.J.; Park,C.K.; Oem,J.K.; Lee,O.S.; Kang,H.M.; Choi,J.G.; Bae,Y.C.
EPI359891	HA	Korea, Republic of	2011-Jan-01	A/wild bird/Korea/IS18/2011		Other Database Import	Kim,H.R.; Lee,Y.J.; Park,C.K.; Oem,J.K.; Lee,O.S.; Kang,H.M.; Choi,J.G.; Bae,Y.C.
EPI359862	HA	Korea, Republic of	2011-Feb-01	A/eurasian eagle owl/Korea/Q182/2011		Other Database Import	Kim,H.R.; Lee,Y.J.; Park,C.K.; Oem,J.K.; Lee,O.S.; Kang,H.M.; Choi,J.G.; Bae,Y.C.
EPI359861	HA	Korea, Republic of	2011-Feb-01	A/eurasian eagle owl/Korea/Q178/2011		Other Database Import	Kim,H.R.; Lee,Y.J.; Park,C.K.; Oem,J.K.; Lee,O.S.; Kang,H.M.; Choi,J.G.; Bae,Y.C.
EPI356783	HA	Turkey	2006-Mar-07	A/bird/Turkey/Unye ist06/2006		Other Database Import	Unsal Baca,A.; Sait,A.; Atil,E.
EPI347302	HA	Vietnam	2010-Mar-29	A/duck/Vietnam/NCVD-472/2010	National Institute of Hygiene and Epidemiology	Centers for Disease Control and Prevention	Davis,Todd; Rivailler,Pierre; Nguyen,Tung
EPI347301	HA	Vietnam	2010-Mar-29	A/duck/Vietnam/NCVD-471/2010	National Institute of Hygiene and Epidemiology	Centers for Disease Control and Prevention	Davis,Todd; Rivailler,Pierre; Nguyen,Tung
EPI347300	HA	Vietnam	2010-Oct-15	A/duck/Vietnam/NCVD-462/2010	National Institute of Hygiene and Epidemiology	Centers for Disease Control and Prevention	Davis,Todd; Rivailler,Pierre; Nguyen,Tung
EPI347299	HA	Vietnam	2010-Nov-22	A/duck/Vietnam/NCVD-461/2010	National Institute of Hygiene and Epidemiology	Centers for Disease Control and Prevention	Davis,Todd; Rivailler,Pierre; Nguyen,Tung
EPI347297	HA	Vietnam	2010-Nov-22	A/chicken/Vietnam/NCVD-459/2010	National Institute of Hygiene and Epidemiology	Centers for Disease Control and Prevention	Davis,Todd; Rivailler,Pierre; Nguyen,Tung
EPI347292	HA	Vietnam	2010-Mar-04	A/duck/Vietnam/NCVD-430/2010	National Institute of Hygiene and Epidemiology	Centers for Disease Control and Prevention	Davis,Todd; Rivailler,Pierre; Nguyen,Tung
EPI347291	HA	Vietnam	2010-Feb-25	A/chicken/Vietnam/NCVD-429/2010	National Institute of Hygiene and Epidemiology	Centers for Disease Control and Prevention	Davis,Todd; Rivailler,Pierre; Nguyen,Tung
EPI341871	HA	Japan	2011-Feb-06	A/tufted duck/Yamaguchi/3502B007/2011		Other Database Import	Mimura,W.; Soda,K.; Usui,T.; Ito,H.; Ito,T.
EPI341827	HA	Japan	2011-Feb-22	A/great drested grebe/Hyogo/2802E082/2011		Other Database Import	Mimura,W.; Soda,K.; Usui,T.; Ito,H.; Ito,T.
EPI341908	HA	Japan	2010-Dec-24	A/hooded crane/Kagoshima/4612J008/2010		Other Database Import	Mimura,W.; Soda,K.; Usui,T.; Ito,H.; Ito,T.
EPI340808	HA	Indonesia	2010-Jan-01	A/quail/Klaten/BBVW-110-II/2010	Disease Investigation Centre Wates (BBVW)	CSIRO Australian Animal Health Laboratory	Dhamawan,Rama; Usman,Tri Bhakti; Junaidi,Akhmad; Suatmodjo,Musny; Bruce,Kerri; Davies,Kelly R; Stevens,Vittoria; Kim,Mia; Daniels,Peter; Wong,Frank YK
EPI330999	HA	Vietnam	2010-Nov-16	A/duck/Vietnam/NCVD-458/2010	National Institute of Hygiene and Epidemiology	Centers for Disease Control and Prevention	Davis,Todd; Rivailler,Pierre; Nguyen,Tung
EPI327162	HA	Thailand	2003-Dec-30	A/openbill stork/Thailand/VSMU-12-BKK/2003		Other Database Import	Chaichoun,K.; Phonaknguen,R.; Sariya,L.; Tangsudjai,S.; Phompiram,P.; Wiriyarat,W.; Ratanakorn,P.
EPI327159	HA	Thailand	2004-Feb-05	A/openbill stork/Thailand/VSMU-5-NSN/2004		Other Database Import	Chaichoun,K.; Phonaknguen,R.; Sariya,L.; Tangsudjai,S.; Phompiram,P.; Wiriyarat,W.; Ratanakorn,P.
EPI305612	HA	Turkey	2006-Jan-23	A/Pigeon/Turkey-Karabuk/09rs2841-61/2006	Istituto Zooprofilattico Sperimentale Delle Venezie	Istituto Zooprofilattico Sperimentale Delle Venezie	Schivo,A.; Valastro,V.; Monne,I.; Coven,F.; Fusaro,A.; Dakman,A.; Akcadag,B.; Salviato,A.; DeBattisti,C.; Capua,I.; Cattoli,G.
EPI305610	HA	Turkey	2006-Jan-23	A/Pigeon/Turkey-Izmir/09rs2841-38/2006	Istituto Zooprofilattico Sperimentale Delle Venezie	Istituto Zooprofilattico Sperimentale Delle Venezie	Schivo,A.; Valastro,V.; Monne,I.; Coven,F.; Fusaro,A.; Dakman,A.; Akcadag,B.; Salviato,A.; DeBattisti,C.; Capua,I.; Cattoli,G.
EPI296722	HA	United States	2007-May-22	A/ruddy turnstone/Delaware/103/2007		Other Database Import	The NIAID Influenza Genome Sequencing Consortium
EPI296691	HA	Israel	2010-May-01	A/emu/Israel/552/2010		Other Database Import	Shkoda,I.; Lapin,K.; Raibstein,I.; Davidson,I.; Inbar,A.; Perk,S.
EPI287383	HA	Egypt	2010-Jan-01	A/poultry/Egypt/4794-17/2010	Istituto Zooprofilattico Sperimentale Delle Venezie	Istituto Zooprofilattico Sperimentale Delle Venezie
EPI287380	HA	Egypt	2010-Mar-15	A/poultry/Egypt/3982-55/2010	Istituto Zooprofilattico Sperimentale Delle Venezie	Istituto Zooprofilattico Sperimentale Delle Venezie
EPI286375	HA	Hong Kong (SAR)	2007-Jan-01	A/avian/Hong Kong/2372/2007		Other Database Import	Kim,L.M.; Scott,M.A.; Suarez,D.L.; Spackman,E.; Swayne,D.E.; Afonso,C.L.
EPI284590	HA	Vietnam	2008-Jan-01	A/quail/Vietnam/NCVD-037/2008	National Centre of Veterinary Diagnostics	Centers for Disease Control and Prevention	Davis,Todd; Rivailler,Pierre; Nguyen,Tung
EPI284587	HA	Vietnam	2008-Dec-01	A/avian/Vietnam/NCVD-132/2008	National Centre of Veterinary Diagnostics	Centers for Disease Control and Prevention	Davis,Todd; Rivailler,Pierre; Nguyen,Tung
EPI284583	HA	Vietnam	2010-Apr-01	A/muscovy duck/Vietnam/NCVD-401/2010	National Centre of Veterinary Diagnostics	Centers for Disease Control and Prevention	Davis,Todd; Rivailler,Pierre; Nguyen,Tung
EPI284582	HA	Vietnam	2007-Jan-01	A/duck/Vietnam/NCVD-110/2007	National Centre of Veterinary Diagnostics	Centers for Disease Control and Prevention	Davis,Todd; Rivailler,Pierre; Nguyen,Tung
EPI284580	HA	Vietnam	2008-Jan-01	A/duck/Vietnam/NCVD-010/2008	National Centre of Veterinary Diagnostics	Centers for Disease Control and Prevention	Davis,Todd; Rivailler,Pierre; Nguyen,Tung
EPI284579	HA	Vietnam	2008-Jan-01	A/duck/Vietnam/NCVD-009/2008	National Centre of Veterinary Diagnostics	Centers for Disease Control and Prevention	Davis,Todd; Rivailler,Pierre; Nguyen,Tung
EPI284578	HA	Vietnam	2008-Jan-01	A/duck/Vietnam/NCVD-024/2008	National Centre of Veterinary Diagnostics	Centers for Disease Control and Prevention	Davis,Todd; Rivailler,Pierre; Nguyen,Tung
EPI284572	HA	Vietnam	2007-Jan-01	A/duck/Vietnam/NCVD-94/2007	National Centre of Veterinary Diagnostics	Centers for Disease Control and Prevention	Davis,Todd; Rivailler,Pierre; Nguyen,Tung
EPI284571	HA	Vietnam	2007-Jan-01	A/duck/Vietnam/NCVD-116/2007	National Centre of Veterinary Diagnostics	Centers for Disease Control and Prevention	Davis,Todd; Rivailler,Pierre; Nguyen,Tung
EPI284568	HA	Vietnam	2008-Jan-01	A/duck/Vietnam/NCVD-022/2008	National Centre of Veterinary Diagnostics	Centers for Disease Control and Prevention	Davis,Todd; Rivailler,Pierre; Nguyen,Tung
EPI284565	HA	Vietnam	2008-Jan-01	A/duck/Vietnam/NCVD-019/2008	National Centre of Veterinary Diagnostics	Centers for Disease Control and Prevention	Davis,Todd; Rivailler,Pierre; Nguyen,Tung
EPI284562	HA	Vietnam	2007-Jan-01	A/duck/Vietnam/NCVD-93/2007	National Centre of Veterinary Diagnostics	Centers for Disease Control and Prevention	Davis,Todd; Rivailler,Pierre; Nguyen,Tung
EPI284560	HA	Vietnam	2007-Jan-01	A/duck/Vietnam/NCVD-104/2007	National Centre of Veterinary Diagnostics	Centers for Disease Control and Prevention	Davis,Todd; Rivailler,Pierre; Nguyen,Tung
EPI284554	HA	Vietnam	2008-Jan-01	A/duck/Vietnam/NCVD-007/2008	National Centre of Veterinary Diagnostics	Centers for Disease Control and Prevention	Davis,Todd; Rivailler,Pierre; Nguyen,Tung
EPI284551	HA	Vietnam	2008-May-01	A/duck/Vietnam/NCVD-101/2008	National Centre of Veterinary Diagnostics	Centers for Disease Control and Prevention	Davis,Todd; Rivailler,Pierre; Nguyen,Tung
EPI284548	HA	Vietnam	2010-Mar-01	A/duck/Vietnam/NCVD-423/2010	National Centre of Veterinary Diagnostics	Centers for Disease Control and Prevention	Davis,Todd; Rivailler,Pierre; Nguyen,Tung
EPI284545	HA	Vietnam	2010-Feb-01	A/ngan/Vietnam/NCVD-420/2010	National Centre of Veterinary Diagnostics	Centers for Disease Control and Prevention	Davis,Todd; Rivailler,Pierre; Nguyen,Tung
EPI284542	HA	Vietnam	2008-Dec-01	A/duck/Vietnam/NCVD-159/2008	National Centre of Veterinary Diagnostics	Centers for Disease Control and Prevention	Davis,Todd; Rivailler,Pierre; Nguyen,Tung
EPI284540	HA	Vietnam	2008-Dec-01	A/duck/Vietnam/NCVD-145/2008	National Centre of Veterinary Diagnostics	Centers for Disease Control and Prevention	Davis,Todd; Rivailler,Pierre; Nguyen,Tung
EPI284534	HA	Vietnam	2009-Jan-01	A/duck/Vietnam/NCVD-379/2009	National Centre of Veterinary Diagnostics	Centers for Disease Control and Prevention	Davis,Todd; Rivailler,Pierre; Nguyen,Tung
EPI284529	HA	Vietnam	2009-Jan-01	A/duck/Vietnam/NCVD-364/2009	National Centre of Veterinary Diagnostics	Centers for Disease Control and Prevention	Davis,Todd; Rivailler,Pierre; Nguyen,Tung
EPI284527	HA	Vietnam	2009-Jan-01	A/duck/Vietnam/NCVD-362/2009	National Centre of Veterinary Diagnostics	Centers for Disease Control and Prevention	Davis,Todd; Rivailler,Pierre; Nguyen,Tung
EPI284510	HA	Vietnam	2008-Jan-01	A/muscovy duck/Vietnam/NCVD-038/2008	National Centre of Veterinary Diagnostics	Centers for Disease Control and Prevention	Davis,Todd; Rivailler,Pierre; Nguyen,Tung
EPI284507	HA	Vietnam	2008-May-01	A/muscovy duck/Vietnam/NCVD-079/2008	National Centre of Veterinary Diagnostics	Centers for Disease Control and Prevention	Davis,Todd; Rivailler,Pierre; Nguyen,Tung
EPI284506	HA	Vietnam	2009-Jan-01	A/muscovy duck/Vietnam/NCVD-388/2009	National Centre of Veterinary Diagnostics	Centers for Disease Control and Prevention	Davis,Todd; Rivailler,Pierre; Nguyen,Tung
EPI284505	HA	Vietnam	2009-Jan-01	A/muscovy duck/Vietnam/NCVD-384/2009	National Centre of Veterinary Diagnostics	Centers for Disease Control and Prevention	Davis,Todd; Rivailler,Pierre; Nguyen,Tung
EPI284504	HA	Vietnam	2009-Jan-01	A/muscovy duck/Vietnam/NCVD-393/2009	National Centre of Veterinary Diagnostics	Centers for Disease Control and Prevention	Davis,Todd; Rivailler,Pierre; Nguyen,Tung
EPI284501	HA	Vietnam	2010-Apr-01	A/muscovy duck/Vietnam/NCVD-403/2010	National Centre of Veterinary Diagnostics	Centers for Disease Control and Prevention	Davis,Todd; Rivailler,Pierre; Nguyen,Tung
EPI284497	HA	Vietnam	2008-Jan-01	A/chicken/Vietnam/NCVD-039/2008	National Centre of Veterinary Diagnostics	Centers for Disease Control and Prevention	Davis,Todd; Rivailler,Pierre; Nguyen,Tung
EPI284496	HA	Vietnam	2008-Jan-01	A/chicken/Vietnam/NCVD-008/2008	National Centre of Veterinary Diagnostics	Centers for Disease Control and Prevention	Davis,Todd; Rivailler,Pierre; Nguyen,Tung
EPI284486	HA	Vietnam	2008-Jan-01	A/chicken/Vietnam/NCVD-005/2008	National Centre of Veterinary Diagnostics	Centers for Disease Control and Prevention	Davis,Todd; Rivailler,Pierre; Nguyen,Tung
EPI284484	HA	Vietnam	2008-Jan-01	A/chicken/Vietnam/NCVD-027/2008	National Centre of Veterinary Diagnostics	Centers for Disease Control and Prevention	Davis,Todd; Rivailler,Pierre; Nguyen,Tung
EPI284478	HA	Vietnam	2008-May-01	A/chicken/Vietnam/NCVD-081/2008	National Centre of Veterinary Diagnostics	Centers for Disease Control and Prevention	Davis,Todd; Rivailler,Pierre; Nguyen,Tung
EPI284475	HA	Vietnam	2008-May-01	A/chicken/Vietnam/NCVD-05/2008	National Centre of Veterinary Diagnostics	Centers for Disease Control and Prevention	Davis,Todd; Rivailler,Pierre; Nguyen,Tung
EPI284470	HA	Vietnam	2010-Mar-01	A/chicken/Vietnam/NCVD-421/2010	National Centre of Veterinary Diagnostics	Centers for Disease Control and Prevention	Davis,Todd; Rivailler,Pierre; Nguyen,Tung
EPI284467	HA	Vietnam	2010-Mar-01	A/chicken/Vietnam/NCVD-400/2010	National Centre of Veterinary Diagnostics	Centers for Disease Control and Prevention	Davis,Todd; Rivailler,Pierre; Nguyen,Tung
EPI284462	HA	Vietnam	2010-Feb-01	A/chicken/Vietnam/NCVD-394/2010	National Centre of Veterinary Diagnostics	Centers for Disease Control and Prevention	Davis,Todd; Rivailler,Pierre; Nguyen,Tung
EPI284459	HA	Vietnam	2009-Feb-01	A/chicken/Vietnam/NCVD-290/2009	National Centre of Veterinary Diagnostics	Centers for Disease Control and Prevention	Davis,Todd; Rivailler,Pierre; Nguyen,Tung
EPI284453	HA	Vietnam	2008-Dec-01	A/chicken/Vietnam/NCVD-swab276/2008	National Centre of Veterinary Diagnostics	Centers for Disease Control and Prevention	Davis,Todd; Rivailler,Pierre; Nguyen,Tung
EPI284451	HA	Vietnam	2008-Dec-01	A/chicken/Vietnam/NCVD-185/2008	National Centre of Veterinary Diagnostics	Centers for Disease Control and Prevention	Davis,Todd; Rivailler,Pierre; Nguyen,Tung
EPI284449	HA	Vietnam	2008-Dec-01	A/chicken/Vietnam/NCVD-117/2008	National Centre of Veterinary Diagnostics	Centers for Disease Control and Prevention	Davis,Todd; Rivailler,Pierre; Nguyen,Tung
EPI284448	HA	Vietnam	2010-Apr-01	A/chicken/Vietnam/NCVD-412/2010	National Centre of Veterinary Diagnostics	Centers for Disease Control and Prevention	Davis,Todd; Rivailler,Pierre; Nguyen,Tung
EPI284446	HA	Vietnam	2010-Apr-01	A/chicken/Vietnam/NCVD-409/2010	National Centre of Veterinary Diagnostics	Centers for Disease Control and Prevention	Davis,Todd; Rivailler,Pierre; Nguyen,Tung
EPI284444	HA	Vietnam	2010-Apr-01	A/chicken/Vietnam/NCVD-406/2010	National Centre of Veterinary Diagnostics	Centers for Disease Control and Prevention	Davis,Todd; Rivailler,Pierre; Nguyen,Tung
EPI284442	HA	Vietnam	2010-Apr-01	A/chicken/Vietnam/NCVD-404/2010	National Centre of Veterinary Diagnostics	Centers for Disease Control and Prevention	Davis,Todd; Rivailler,Pierre; Nguyen,Tung
EPI284438	HA	Vietnam	2009-Jan-01	A/chicken/Vietnam/NCVD-392/2009	National Centre of Veterinary Diagnostics	Centers for Disease Control and Prevention	Davis,Todd; Rivailler,Pierre; Nguyen,Tung
EPI284436	HA	Vietnam	2009-Jan-01	A/chicken/Vietnam/NCVD-381/2009	National Centre of Veterinary Diagnostics	Centers for Disease Control and Prevention	Davis,Todd; Rivailler,Pierre; Nguyen,Tung
EPI284434	HA	Vietnam	2009-Jan-01	A/chicken/Vietnam/NCVD-385/2009	National Centre of Veterinary Diagnostics	Centers for Disease Control and Prevention	Davis,Todd; Rivailler,Pierre; Nguyen,Tung
EPI284431	HA	Vietnam	2009-Jan-01	A/chicken/Vietnam/NCVD-380/2009	National Centre of Veterinary Diagnostics	Centers for Disease Control and Prevention	Davis,Todd; Rivailler,Pierre; Nguyen,Tung
EPI234498	HA	Indonesia	2006-Oct-01	A/Pigeon/Jakarta/Hen406/2006		Other Database Import	Dharmayanti,N.L.P.I.; Indriani,R.; Darminto.
EPI234496	HA	Thailand	2005-Jan-01	A/open-billed Stork/Thailand/VSMU-15-ATG/2005		Other Database Import	Sangsiriwut,K.; Chaichoune,K.; Wiriyarat,W.; Sariya,L.; Ponarknguen,R.; Tongsudjai,S.; Phrompiram,P.; Pattanarangsan,R.; Puthavathana,P.; Ratanakorn,P. CONSRTM BIOTEC; Thailand Research Fund
EPI233884	HA	Nigeria	2007-Mar-15	A/guinea fowl/Nigeria/08RS848-78/2007		Other Database Import	Fusaro,A.; Nelson,M.I.; Joannis,T.; Bertolotti,L.; Monne,I.; Salviato,A.; Capua,I.; Holmes,E.C.; Cattoli,G.
EPI233796	HA	Nigeria	2007-Feb-10	A/water fowl/Nigeria/08RS848-66/2007		Other Database Import	Fusaro,A.; Nelson,M.I.; Joannis,T.; Bertolotti,L.; Monne,I.; Salviato,A.; Capua,I.; Holmes,E.C.; Cattoli,G.
EPI230995	HA	Austria	2006-Mar-22	A/coot/Voecklabruck/1585/2006		Other Database Import	Fink,M.; Revilla-Fernandez,S.; Koefer,J.
EPI229679	HA	United States	2004-Jan-01	A/wild duck/Ohio/623/2004		Other Database Import	Kim,L.M.; Scott,M.A.; Suarez,D.L.; Spackman,E.; Swayne,D.E.; Slemons,R.D.; Afonso,C.L.
EPI228630	HA	Thailand	2004-Jan-01	A/Sparrow/Phang-Nga/Thailand/CU-203/04		Other Database Import	Amonsin,A.; Pariyothorn,N.; Payungporn,S.; Theamboonlers,A.; Chutinimitkul,S.; Tantilertcharoen,R.; Wongyanin,P.; Thanawongnuwech,R.; Suradhat,S.; Chaisingh,A.; Buranathai,C.; Poovorawan,Y.
EPI228616	HA	Thailand	2004-Jan-01	A/crow/Bangkok/Thailand/CU-25/04		Other Database Import	Amonsin,A.; Pariyothorn,N.; Payungporn,S.; Theamboonlers,A.; Chutinimitkul,S.; Tantilertcharoen,R.; Wongyanin,P.; Thanawongnuwech,R.; Suradhat,S.; Chaisingh,A.; Buranathai,C.; Poovorawan,Y.
EPI228610	HA	Thailand	2004-Jan-01	A/White peafowl/Bangkok/Thailand/CU-16/04		Other Database Import	Amonsin,A.; Pariyothorn,N.; Payungporn,S.; Theamboonlers,A.; Chutinimitkul,S.; Tantilertcharoen,R.; Wongyanin,P.; Thanawongnuwech,R.; Suradhat,S.; Chaisingh,A.; Buranathai,C.; Poovorawan,Y.
EPI228529	HA	Thailand	2004-Jan-01	A/little cuckoo-dove/Tak-2-01/2004		Other Database Import	Chamnanpood,P.; Chamnanpood,C.; Sanguansermsri,P.; Sanguansermsri,D.
EPI228344	HA	Thailand	2004-Jan-01	A/open-bill stork/Thailand/VSMU-2-NSN/2004		Other Database Import	Uchida,Y.; Saito,T.
EPI222597	HA	United States	2007-May-24	A/shorebird/Delaware/472/2007		Other Database Import	The NIAID Influenza Genome Sequencing Consortium
EPI222589	HA	United States	2007-May-23	A/shorebird/Delaware/189/2007		Other Database Import	The NIAID Influenza Genome Sequencing Consortium
EPI222502	HA	Hong Kong (SAR)	2007-Jan-01	A/red-billed starling/Hong Kong/4925/2007		Other Database Import	Smith,G.J.; Vijaykrishna,D.; Ellis,T.M.; Dyrting,K.C.; Leung,C.Y.; Bahl,J.; Wong,C.W.; Huang,K.; Chow,M.K.; Duan,L.; Chan,A.S.; Zhang,L.J.; Chen,H.; Luk,G.S.; Peiris,M.J.; Guan,Y.
EPI222450	HA	Pakistan	2007-Jan-01	A/peacock/Mansehra-Pakistan/NARC-7558/02/2007		Other Database Import	Naeem,K.; Ahmed,Z.; Siddique,N.; Ayaz,M.; Franks,J.; Webster,R.G.
EPI222148	HA	China	2007-Jan-10	A/lesser kestrel/Heilongjiang/194/2007		Other Database Import	Li,X.; Li,Y.; Hua,Y.; Chen,H.
EPI221580	HA	Hong Kong (SAR)	2007-Jan-01	A/Daurian starling/Hong Kong/1532/2007		Other Database Import	Smith,G.J.; Vijaykrishna,D.; Ellis,T.M.; Dyrting,K.C.; Leung,C.Y.; Bahl,J.; Wong,C.W.; Huang,K.; Chow,M.K.; Duan,L.; Chan,A.S.; Zhang,L.J.; Chen,H.; Luk,G.S.; Peiris,M.J.; Guan,Y.
EPI406384	HA	Vietnam	2007-Dec-01	A/chicken/Ha Tay/44/2007		Other Database Import	Zhao,D.; Liang,L.; Li,Y.; Jiang,Y.; Liu,L.; Chen,H.
EPI406344	HA	Vietnam	2007-Dec-01	A/chicken/Hanoi/45/2007		Other Database Import	Zhao,D.; Liang,L.; Li,Y.; Jiang,Y.; Liu,L.; Chen,H.
EPI401570	HA	Japan	2011-Mar-01	A/chicken/Chiba/2/2011		Other Database Import	Uchida,Y.; Suzuki,Y.; Shirakura,M.; Kawaguchi,A.; Nobusawa,E.; Tanikawa,T.; Hikono,H.; Takemae,N.; Mase,M.; Kanehira,K.; Hayashi,T.; Tagawa,Y.; Tashiro,M.; Saito,T.
EPI401567	HA	Japan	2011-Feb-01	A/chicken/Nara/1/2011		Other Database Import	Uchida,Y.; Suzuki,Y.; Shirakura,M.; Kawaguchi,A.; Nobusawa,E.; Tanikawa,T.; Hikono,H.; Takemae,N.; Mase,M.; Kanehira,K.; Hayashi,T.; Tagawa,Y.; Tashiro,M.; Saito,T.
EPI401563	HA	Japan	2011-Feb-01	A/chicken/Aichi/2/2011		Other Database Import	Uchida,Y.; Suzuki,Y.; Shirakura,M.; Kawaguchi,A.; Nobusawa,E.; Tanikawa,T.; Hikono,H.; Takemae,N.; Mase,M.; Kanehira,K.; Hayashi,T.; Tagawa,Y.; Tashiro,M.; Saito,T.
EPI401560	HA	Japan	2011-Feb-01	A/chicken/Miyazaki/10/2011		Other Database Import	Uchida,Y.; Suzuki,Y.; Shirakura,M.; Kawaguchi,A.; Nobusawa,E.; Tanikawa,T.; Hikono,H.; Takemae,N.; Mase,M.; Kanehira,K.; Hayashi,T.; Tagawa,Y.; Tashiro,M.; Saito,T.
EPI401559	HA	Japan	2011-Feb-01	A/chicken/Miyazaki/9/2011		Other Database Import	Uchida,Y.; Suzuki,Y.; Shirakura,M.; Kawaguchi,A.; Nobusawa,E.; Tanikawa,T.; Hikono,H.; Takemae,N.; Mase,M.; Kanehira,K.; Hayashi,T.; Tagawa,Y.; Tashiro,M.; Saito,T.
EPI401520	HA	Japan	2011-Jan-01	A/chicken/Miyazaki/MT2/2011		Other Database Import	Uchida,Y.; Suzuki,Y.; Shirakura,M.; Kawaguchi,A.; Nobusawa,E.; Tanikawa,T.; Hikono,H.; Takemae,N.; Mase,M.; Kanehira,K.; Hayashi,T.; Tagawa,Y.; Tashiro,M.; Saito,T.
EPI401518	HA	Japan	2011-Jan-01	A/chicken/Miyazaki/N7/2011		Other Database Import	Uchida,Y.; Suzuki,Y.; Shirakura,M.; Kawaguchi,A.; Nobusawa,E.; Tanikawa,T.; Hikono,H.; Takemae,N.; Mase,M.; Kanehira,K.; Hayashi,T.; Tagawa,Y.; Tashiro,M.; Saito,T.
EPI401431	HA	Japan	2011-Jan-01	A/chicken/Kagoshima/I-2/2011		Other Database Import	Uchida,Y.; Suzuki,Y.; Shirakura,M.; Kawaguchi,A.; Nobusawa,E.; Tanikawa,T.; Hikono,H.; Takemae,N.; Mase,M.; Kanehira,K.; Hayashi,T.; Tagawa,Y.; Tashiro,M.; Saito,T.
EPI398582	HA	Egypt	2011-Sep-04	A/chicken/Egypt/S3806B/2011		Other Database Import	Kayali,G.; El-Shesheny,R.; Kandeil,A.M.; Kutkat,M.A.; Webby,R.J.; Ali,M.A.
EPI398573	HA	Egypt	2011-Sep-04	A/chicken/Egypt/S3806A/2011		Other Database Import	Kayali,G.; El-Shesheny,R.; Kandeil,A.M.; Kutkat,M.A.; Webby,R.J.; Ali,M.A.
EPI398342	HA	Egypt	2008-Jun-30	A/chicken/Giza/CAI22/2008		Other Database Import	Wentworth,D.E.; Dugan,V.; Halpin,R.; Lin,X.; Bera,J.; Ghedin,E.; Fedorova,N.; Overton,L.; Tsitrin,T.; Stockwell,T.; Amedeo,P.; Bishop,B.; Chen,H.; Edworthy,P.; Gupta,N.; Katzel,D.; Li,K.; Schobel,S.; Shrivastava,S.; Thovarai,V.; Wang,S.; Atta El-Abiary,E.; Saad El-Din Abd El-Latif,W.; Ahmed Khder,A.; Selim Salama,S.; Adel Soliman,Y.; Omar,L.; Aly,M.; El-Satar Arafa Mohamed Arafa,A.; Bao,Y.; Sande…
EPI398318	HA	Egypt	2008-Jun-30	A/chicken/Qalubia/CAI19/2008		Other Database Import	Wentworth,D.E.; Dugan,V.; Halpin,R.; Lin,X.; Bera,J.; Ghedin,E.; Fedorova,N.; Overton,L.; Tsitrin,T.; Stockwell,T.; Amedeo,P.; Bishop,B.; Chen,H.; Edworthy,P.; Gupta,N.; Katzel,D.; Li,K.; Schobel,S.; Shrivastava,S.; Thovarai,V.; Wang,S.; Atta El-Abiary,E.; Saad El-Din Abd El-Latif,W.; Ahmed Khder,A.; Selim Salama,S.; Adel Soliman,Y.; Omar,L.; Aly,M.; El-Satar Arafa Mohamed Arafa,A.; Bao,Y.; Sande…
EPI398246	HA	Egypt	2008-Jun-30	A/chicken/Qalubia/CAI5/2008		Other Database Import	Wentworth,D.E.; Dugan,V.; Halpin,R.; Lin,X.; Bera,J.; Ghedin,E.; Fedorova,N.; Overton,L.; Tsitrin,T.; Stockwell,T.; Amedeo,P.; Bishop,B.; Chen,H.; Edworthy,P.; Gupta,N.; Katzel,D.; Li,K.; Schobel,S.; Shrivastava,S.; Thovarai,V.; Wang,S.; Atta El-Abiary,E.; Saad El-Din Abd El-Latif,W.; Ahmed Khder,A.; Selim Salama,S.; Adel Soliman,Y.; Omar,L.; Aly,M.; El-Satar Arafa Mohamed Arafa,A.; Bao,Y.; Sande…
EPI398221	HA	Egypt	2009-May-25	A/chicken/Menofia/CAI43/2009		Other Database Import	Wentworth,D.E.; Dugan,V.; Halpin,R.; Lin,X.; Bera,J.; Ghedin,E.; Fedorova,N.; Overton,L.; Tsitrin,T.; Stockwell,T.; Amedeo,P.; Bishop,B.; Chen,H.; Edworthy,P.; Gupta,N.; Katzel,D.; Li,K.; Schobel,S.; Shrivastava,S.; Thovarai,V.; Wang,S.; Atta El-Abiary,E.; Saad El-Din Abd El-Latif,W.; Ahmed Khder,A.; Selim Salama,S.; Adel Soliman,Y.; Omar,L.; Aly,M.; El-Satar Arafa Mohamed Arafa,A.; Bao,Y.; Sande…
EPI398197	HA	Egypt	2010-Mar-01	A/chicken/Menofia/CAI30/2010		Other Database Import	Wentworth,D.E.; Dugan,V.; Halpin,R.; Lin,X.; Bera,J.; Ghedin,E.; Fedorova,N.; Overton,L.; Tsitrin,T.; Stockwell,T.; Amedeo,P.; Bishop,B.; Chen,H.; Edworthy,P.; Gupta,N.; Katzel,D.; Li,K.; Schobel,S.; Shrivastava,S.; Thovarai,V.; Wang,S.; Atta El-Abiary,E.; Saad El-Din Abd El-Latif,W.; Ahmed Khder,A.; Selim Salama,S.; Adel Soliman,Y.; Omar,L.; Aly,M.; El-Satar Arafa Mohamed Arafa,A.; Bao,Y.; Sande…
EPI383214	HA	Myanmar	2010-Feb-01	A/chicken/Yangon/254/2010		Other Database Import	Mon,P.P.; Lapkuntod,J.; Maw,M.T.; Nuansrichay,B.; Parchariyanon,S.; Tiensin,T.; Htun,T.; Padungtod,P.; Kalpravidh,W.; Sunn,K.; Maclean,M.; Amonsin,A.
EPI382220	HA	Pakistan	2008-Jan-08	A/chicken/Pakistan-Khi/NARC-520/2008		Other Database Import	Siddique,N.; Abbas,M.A.; Ahmed,Z.; Naeem,K.
EPI369197	HA	Egypt	2012-Feb-01	A/chicken/Egypt/12186F-9/2012		Other Database Import	Arafa,A.; Hagag,N.; Yehia,N.; Mady,W.; Adel,A.; Naguib,M.; Elhuseiny,M.; Abdel-Wanees,S.
EPI369196	HA	Egypt	2012-Jan-12	A/chicken/Egypt/1219s/2012		Other Database Import	Arafa,A.; Hagag,N.; Yehia,N.; Mady,W.; Adel,A.; Naguib,M.; Elhuseiny,M.; Abdel-Wanees,S.
EPI369195	HA	Egypt	2012-Jan-09	A/chicken/Egypt/128s/2012		Other Database Import	Arafa,A.; Hagag,N.; Yehia,N.; Mady,W.; Adel,A.; Naguib,M.; Elhuseiny,M.; Abdel-Wanees,S.
EPI369194	HA	Egypt	2012-Jan-04	A/chicken/Egypt/125s/2012		Other Database Import	Arafa,A.; Hagag,N.; Yehia,N.; Mady,W.; Adel,A.; Naguib,M.; Elhuseiny,M.; Abdel-Wanees,S.
EPI369193	HA	Egypt	2012-Jan-06	A/chicken/Egypt/121/2012		Other Database Import	Arafa,A.; Hagag,N.; Yehia,N.; Mady,W.; Adel,A.; Naguib,M.; Elhuseiny,M.; Abdel-Wanees,S.
EPI369183	HA	Egypt	2011-Jul-26	A/chicken/Egypt/11672s/2011		Other Database Import	Arafa,A.; Hagag,N.; Yehia,N.; Mady,W.; Adel,A.; Naguib,M.; Elhuseiny,M.; Abdel-Wanees,S.
EPI369181	HA	Egypt	2011-Jul-18	A/chicken/Egypt/1176/2011		Other Database Import	Arafa,A.; Hagag,N.; Yehia,N.; Mady,W.; Adel,A.; Naguib,M.; Elhuseiny,M.; Abdel-Wanees,S.
EPI369179	HA	Egypt	2011-Jul-08	A/chicken/Egypt/11506SF/2011		Other Database Import	Arafa,A.; Hagag,N.; Yehia,N.; Mady,W.; Adel,A.; Naguib,M.; Elhuseiny,M.; Abdel-Wanees,S.
EPI366426	HA	China	2010-Oct-01	A/chicken/Huadong/QP1/2010		Other Database Import	Jiang,W.M.; Chen,J.M.; Liu,S.; Hou,G.Y.; Li,J.P.; Han,Y.; Zhang,P.; Huang,B.X.
EPI361788	HA	Cambodia	2011-Nov-03	A/chicken/Cambodia/089LC1/2011		Other Database Import	Buchy,P.
EPI361516	HA	Lao, People's Democratic Republic	2006-Jan-01	A/Chicken/Laos/Xaythiani 26/2006		Other Database Import	Butler,J.; Middleton,D.; Klippel,J.; Rockman,S.; Brown,L.; Sapats,S.
EPI359866	HA	Korea, Republic of	2011-Jan-01	A/chicken/Korea/Asan90/2011		Other Database Import	Kim,H.R.; Lee,Y.J.; Park,C.K.; Oem,J.K.; Lee,O.S.; Kang,H.M.; Choi,J.G.; Bae,Y.C.
EPI359870	HA	Korea, Republic of	2011-Jan-01	A/chicken/Korea/PT412/2011		Other Database Import	Kim,H.R.; Lee,Y.J.; Park,C.K.; Oem,J.K.; Lee,O.S.; Kang,H.M.; Choi,J.G.; Bae,Y.C.
EPI357032	HA	Turkey	2006-Mar-06	A/chicken/Turkey/Goncaaydin ist982/2006		Other Database Import	Unsal Baca,A.; Sait,A.; Atil,E.
EPI356893	HA	Turkey	2006-Jan-19	A/chicken/Turkey/Sirapinar ist706/2006		Other Database Import	Unsal Baca,A.; Sait,A.; Atil,E.
EPI356867	HA	Nepal	2011-Dec-21	A/chicken/Nepal/PT-1/12	Central Veterinary Laboratory	AHVLA	Collins, S; Hanna, A; Essen, S; Focosi-Snyman, R; Manvell, R.J; Sedai, D; Chapagain, S; Manandhar, S; Koirala, P; Karki, K.B; Pandey, K.R; Air, T.B; Reid, S
EPI356782	HA	Turkey	2006-Mar-08	A/chicken/Turkey/Esetce ist986/2006		Other Database Import	Unsal Baca,A.; Sait,A.; Atil,E.
EPI356781	HA	Turkey	2006-Mar-06	A/chicken/Turkey/B.Cekmece ist980/2006		Other Database Import	Unsal Baca,A.; Sait,A.; Atil,E.
EPI356780	HA	Turkey	2006-Feb-24	A/chicken/Turkey/Baklali ist955/2006		Other Database Import	Unsal Baca,A.; Sait,A.; Atil,E.
EPI356564	HA	Indonesia	2008-Jan-18	A/chicken/West Java/Smi-Acul/2008		Other Database Import	Dharmayanti,N.L.P.I.; Indriani,R.; Darminto,D.; Ibrahim,F.; Soebandrio,A.
EPI356561	HA	Indonesia	2007-Aug-01	A/chicken/West Java/Smi-Hj18/2007		Other Database Import	Dharmayanti,N.L.P.I.; Indriani,R.; Darminto,D.; Ibrahim,F.; Soebandrio,A.
EPI356557	HA	Indonesia	2004-Oct-01	A/chicken/Banten/Pdgl-Kas/2004		Other Database Import	Dharmayanti,N.L.P.I.; Indriani,R.; Darminto,D.; Ibrahim,F.; Soebandrio,A.
EPI356556	HA	Indonesia	2003-Nov-01	A/chicken/West Java/1074/2003		Other Database Import	Dharmayanti,N.L.P.I.; Indriani,R.; Darminto,D.; Ibrahim,F.; Soebandrio,A.
EPI356513	HA	Indonesia	2008-Jun-20	A/chicken/West Java/Smi-M6/2008		Other Database Import	Dharmayanti,N.L.P.I.; Indriani,R.; Darminto,D.; Ibrahim,F.; Soebandrio,A.
EPI356510	HA	Indonesia	2007-Jan-04	A/chicken/Jakarta/DKI-Nurs/2007		Other Database Import	Dharmayanti,N.L.P.I.; Indriani,R.; Darminto,D.; Ibrahim,F.; Soebandrio,A.
EPI356515	HA	Indonesia	2005-Feb-01	A/chicken/West Java/Smi-Hay/2005		Other Database Import	Dharmayanti,N.L.P.I.; Indriani,R.; Darminto,D.; Ibrahim,F.; Soebandrio,A.
EPI356507	HA	Indonesia	2003-Oct-01	A/chicken/East Java/BL-IPA/2003		Other Database Import	Dharmayanti,N.L.P.I.; Indriani,R.; Darminto,D.; Ibrahim,F.; Soebandrio,A.
EPI356371	HA	Japan	2011-Feb-01	A/chicken/Mie/1/2011		Other Database Import	Sakoda,Y.; Ito,H.; Uchida,Y.; Okamatsu,M.; Yamamoto,N.; Soda,K.; Nomura,N.; Kuribayashi,S.; Shichinohe,S.; Sunden,Y.; Umemura,T.; Usui,T.; Ozaki,H.; Yamaguchi,T.; Murase,T.; Ito,T.; Saito,T.; Takada,A.; Kida,H.; Takemae,N.; Hikono,H.; Uchida,Y.; Suzuki,Y.; Shirakura,M.; Kawaguchi,A.; Nobusawa,E.; Tanikawa,T.; Hikono,H.; Takemae,N.; Mase,M.; Kanehira,K.; Hayashi,T.; Tagawa,Y.; Tashiro,M.; Saito,T.…
EPI356370	HA	Japan	2011-Jan-01	A/chicken/Aichi/T1/2011		Other Database Import	Sakoda,Y.; Ito,H.; Uchida,Y.; Okamatsu,M.; Yamamoto,N.; Soda,K.; Nomura,N.; Kuribayashi,S.; Shichinohe,S.; Sunden,Y.; Umemura,T.; Usui,T.; Ozaki,H.; Yamaguchi,T.; Murase,T.; Ito,T.; Saito,T.; Takada,A.; Kida,H.; Takemae,N.; Hikono,H.; Uchida,Y.; Suzuki,Y.; Shirakura,M.; Kawaguchi,A.; Nobusawa,E.; Tanikawa,T.; Hikono,H.; Takemae,N.; Mase,M.; Kanehira,K.; Hayashi,T.; Tagawa,Y.; Tashiro,M.; Saito,T.
EPI354408	HA	India	2006-Feb-01	A/chicken/Nandurbar/7979/2006		Other Database Import	Tosh,C.; Nagarajan,S.; Murugkar,H.V.; Behera,P.; Kulkarni,D.D.; Dubey,S.C.
EPI354072	HA	Indonesia	2004-Jan-01	A/chicken/Indonesia/R132/2004	Friedrich-Loeffler-Institut	Robert Koch-Institute	Zoehner, Andrea; Matthaei, Markus; Schweiger, Brunhilde; Wolff, Thorsten
EPI353727	HA	Bangladesh	2011-Feb-01	A/chicken/Bangladesh/11rs1984-40/2011		Other Database Import	Fusaro,A.; Salviato,A.; Monne,I.; Yamage,M.; Giasuddin,M.; Khan,S.R.; Cattoli,G.
EPI353726	HA	Bangladesh	2011-Feb-01	A/chicken/Bangladesh/11rs1984-33/2011		Other Database Import	Fusaro,A.; Salviato,A.; Monne,I.; Yamage,M.; Giasuddin,M.; Khan,S.R.; Cattoli,G.
EPI353725	HA	Bangladesh	2011-Feb-01	A/chicken/Bangladesh/11rs1984-26/2011		Other Database Import	Fusaro,A.; Salviato,A.; Monne,I.; Yamage,M.; Giasuddin,M.; Khan,S.R.; Cattoli,G.
EPI353722	HA	Bangladesh	2011-Feb-01	A/chicken/Bangladesh/11rs1984-22/2011		Other Database Import	Fusaro,A.; Salviato,A.; Monne,I.; Yamage,M.; Giasuddin,M.; Khan,S.R.; Cattoli,G.
EPI353720	HA	Bangladesh	2011-Feb-01	A/chicken/Bangladesh/11rs1984-18/2011		Other Database Import	Fusaro,A.; Salviato,A.; Monne,I.; Yamage,M.; Giasuddin,M.; Khan,S.R.; Cattoli,G.
EPI353715	HA	Bangladesh	2010-Feb-01	A/chicken/Bangladesh/11rs1984-8/2010		Other Database Import	Fusaro,A.; Salviato,A.; Monne,I.; Yamage,M.; Giasuddin,M.; Khan,S.R.; Cattoli,G.
EPI352489	HA	India	2009-Jan-29	A/chicken/West Bengal/155508/2009		Other Database Import	Tosh,C.; Syed,Z.; Nagarajan,S.; Murugkar,H.V.; Dubey,S.C.
EPI352360	HA	Ukraine	2008-Feb-01	A/chicken/Ukraine/AV453/2008		Other Database Import	Pybus,O.; Perrins,C.; Choudhury,B.; Manvell,R.; Nunez,A.; Schulenburg,B.; Sheldon,B.; Brown,I.
EPI352323	HA	India	2011-Mar-06	A/chicken/India/CA0302/2011		Other Database Import	Nagarajan,S.; Pandey,M.; Tosh,C.; Jain,R.; Syed,Z.; Murugkar,H.V.; Dubey,S.C.
EPI352318	HA	India	2011-Mar-06	A/chicken/India/CL03485/2011		Other Database Import	Nagarajan,S.; Syed,Z.; Tosh,C.; Jain,R.; Pandey,M.; Murugkar,H.V.; Dubey,S.C.
EPI348166	HA	Egypt	2011-Jan-01	A/chicken/Egypt/11VIR4453-40/VRLCU/2011	Istituto Zooprofilattico Sperimentale Delle Venezie	Istituto Zooprofilattico Sperimentale Delle Venezie	Valastro, V.; Fusaro, A.; Monne, I.; Hussein, H.A.; Rohiam, M.; El Sanousi, A.A.; Abdel hamid, H.S.; Sultan, H.A.; Adel hafez, A.; Sedik, M.; Cattoli, G.
EPI348158	HA	Egypt	2011-Jan-01	A/chicken/Egypt/11VIR4453-109/VRLCU/2011	Istituto Zooprofilattico Sperimentale Delle Venezie	Istituto Zooprofilattico Sperimentale Delle Venezie	Valastro, V.; Fusaro, A.; Monne, I.; Hussein, H.A.; Rohiam, M.; El Sanousi, A.A.; Abdel hamid, H.S.; Sultan, H.A.; Adel hafez, A.; Sedik, M.; Cattoli, G.
EPI348157	HA	Egypt	2010-Jan-01	A/chicken/Egypt/11VIR4453-15/VRLCU/2010	Istituto Zooprofilattico Sperimentale Delle Venezie	Istituto Zooprofilattico Sperimentale Delle Venezie	Valastro, V.; Fusaro, A.; Monne, I.; Hussein, H.A.; Rohiam, M.; El Sanousi, A.A.; Abdel hamid, H.S.; Sultan, H.A.; Adel hafez, A.; Sedik, M.; Cattoli, G.
EPI348155	HA	Egypt	2011-Jan-01	A/chicken/Egypt/11VIR4453-68/VRLCU/2011	Istituto Zooprofilattico Sperimentale Delle Venezie	Istituto Zooprofilattico Sperimentale Delle Venezie	Valastro, V.; Fusaro, A.; Monne, I.; Hussein, H.A.; Rohiam, M.; El Sanousi, A.A.; Abdel hamid, H.S.; Sultan, H.A.; Adel hafez, A.; Sedik, M.; Cattoli, G.
EPI348152	HA	Egypt	2010-Jan-01	A/chicken/Egypt/11VIR4453-268/2010	Istituto Zooprofilattico Sperimentale Delle Venezie	Istituto Zooprofilattico Sperimentale Delle Venezie	Valastro, V.; Fusaro, A.; Monne, I.; Hussein, H.A.; Rohiam, M.; El Sanousi, A.A.; Abdel hamid, H.S.; Sultan, H.A.; Adel hafez, A.; Sedik, M.; Cattoli, G.
EPI348148	HA	Egypt	2011-Jan-01	A/chicken/Egypt/11VIR4453-59/VRLCU/2011	Istituto Zooprofilattico Sperimentale Delle Venezie	Istituto Zooprofilattico Sperimentale Delle Venezie	Valastro, V.; Fusaro, A.; Monne, I.; Hussein, H.A.; Rohiam, M.; El Sanousi, A.A.; Abdel hamid, H.S.; Sultan, H.A.; Adel hafez, A.; Sedik, M.; Cattoli, G.
EPI341357	HA	Cambodia	2010-Jan-28	A/chicken/Cambodia/TKCMB8F/2010		Other Database Import	Buchy,P.; Mardy,S.; San,S.
EPI341348	HA	Cambodia	2008-Mar-07	A/chicken/Cambodia/67F1/2008		Other Database Import	Buchy,P.; Mardy,S.; San,S.
EPI340802	HA	Indonesia	2009-Jan-01	A/chicken/Payakumbuh/BPPVRII-236/2009	Disease Investigation Centre Regional II Bukittinggi (BPPVRII)	CSIRO Australian Animal Health Laboratory	Miswati,Yuli; Yulfitria,.; Azfirman,.; Suatmodjo,Musny; Bruce,Kerri; Davies,Kelly R; Stevens,Vittoria; Kim,Mia; Daniels,Peter; Wong,Frank YK
EPI340800	HA	Indonesia	2009-Jan-01	A/chicken/Agam/BPPVRII-142/2009	Disease Investigation Centre Regional II Bukittinggi (BPPVRII)	CSIRO Australian Animal Health Laboratory	Miswati,Yuli; Yulfitria,.; Azfirman,.; Suatmodjo,Musny; Bruce,Kerri; Davies,Kelly R; Stevens,Vittoria; Kim,Mia; Daniels,Peter; Wong,Frank YK
EPI340788	HA	Indonesia	2010-Jan-01	A/chicken/Klaten/BBVW-109-II/2010	Disease Investigation Centre Wates (BBVW)	CSIRO Australian Animal Health Laboratory	Dhamawan,Rama; Usman,Tri Bhakti; Junaidi,Akhmad; Suatmodjo,Musny; Bruce,Kerri; Davies,Kelly R; Stevens,Vittoria; Kim,Mia; Daniels,Peter; Wong,Frank YK
EPI340784	HA	Indonesia	2010-Jan-01	A/chicken/Sleman/BBVW-150-III/2010	Disease Investigation Centre Wates (BBVW)	CSIRO Australian Animal Health Laboratory	Dhamawan,Rama; Usman,Tri Bhakti; Junaidi,Akhmad; Suatmodjo,Musny; Bruce,Kerri; Davies,Kelly R; Stevens,Vittoria; Kim,Mia; Daniels,Peter; Wong,Frank YK
EPI340770	HA	Indonesia	2008-Jan-01	A/chicken/Banyumas/BBVW-1555b-XII/2008	Disease Investigation Centre Wates (BBVW)	CSIRO Australian Animal Health Laboratory	Dhamawan,Rama; Usman,Tri Bhakti; Junaidi,Akhmad; Suatmodjo,Musny; Bruce,Kerri; Davies,Kelly R; Stevens,Vittoria; Kim,Mia; Daniels,Peter; Wong,Frank YK
EPI340768	HA	Indonesia	2009-Jan-01	A/chicken/Kuningan/BBVW-1004-VI/2009	Disease Investigation Centre Wates (BBVW)	CSIRO Australian Animal Health Laboratory	Dhamawan,Rama; Usman,Tri Bhakti; Junaidi,Akhmad; Suatmodjo,Musny; Bruce,Kerri; Davies,Kelly R; Stevens,Vittoria; Kim,Mia; Daniels,Peter; Wong,Frank YK
EPI340418	HA	Bangladesh	2011-Jan-01	A/chicken/Bangladesh/11rs1984-2/2011		Other Database Import	Fusaro,A.; Salviato,A.; Monne,I.; Yamage,M.; Giasuddin,M.; Khan,S.R.; Cattoli,G.
EPI340417	HA	Bangladesh	2010-Jan-01	A/chicken/Bangladesh/11rs1984-5/2010		Other Database Import	Fusaro,A.; Salviato,A.; Monne,I.; Yamage,M.; Giasuddin,M.; Khan,S.R.; Cattoli,G.
EPI340401	HA	Bangladesh	2011-Jan-01	A/chicken/Bangladesh/11rs1984-36/2011		Other Database Import	Fusaro,A.; Salviato,A.; Monne,I.; Yamage,M.; Giasuddin,M.; Khan,S.R.; Cattoli,G.
EPI340400	HA	Bangladesh	2011-Jan-01	A/chicken/Bangladesh/11rs1984-37/2011		Other Database Import	Fusaro,A.; Salviato,A.; Monne,I.; Yamage,M.; Giasuddin,M.; Khan,S.R.; Cattoli,G.
EPI340175	HA	Egypt	2010-Jan-31	A/chicken/Egypt/10909V/2010		Other Database Import	Arafa,A.; Hagag,N.; Yehia,N.; Adel,A.; Elhusseiny,M.; Mehana,O.; Mady,W.; Samir,A.; Nageeb,M.; Selim,A.; Hassan,M.; Hussein,H.; Suarez,D.; Spackman,E.; Swayne,D.; Aly,M.
EPI340172	HA	Egypt	2010-Apr-28	A/chicken/Egypt/1085/2010		Other Database Import	Arafa,A.; Hagag,N.; Yehia,N.; Adel,A.; Elhusseiny,M.; Mehana,O.; Mady,W.; Samir,A.; Nageeb,M.; Selim,A.; Hassan,M.; Hussein,H.; Suarez,D.; Spackman,E.; Swayne,D.; Aly,M.
EPI340166	HA	Egypt	2010-Jun-26	A/chicken/Egypt/10112SG/2010		Other Database Import	Arafa,A.; Hagag,N.; Yehia,N.; Adel,A.; Elhusseiny,M.; Mehana,O.; Mady,W.; Samir,A.; Nageeb,M.; Selim,A.; Hassan,M.; Hussein,H.; Suarez,D.; Spackman,E.; Swayne,D.; Aly,M.
EPI340163	HA	Egypt	2010-Jul-19	A/chicken/Egypt/1098/2010		Other Database Import	Arafa,A.; Hagag,N.; Yehia,N.; Adel,A.; Elhusseiny,M.; Mehana,O.; Mady,W.; Samir,A.; Nageeb,M.; Selim,A.; Hassan,M.; Hussein,H.; Suarez,D.; Spackman,E.; Swayne,D.; Aly,M.
EPI340161	HA	Egypt	2010-Aug-01	A/chicken/Egypt/10249SF/2010		Other Database Import	Arafa,A.; Hagag,N.; Yehia,N.; Adel,A.; Elhusseiny,M.; Mehana,O.; Mady,W.; Samir,A.; Nageeb,M.; Selim,A.; Hassan,M.; Hussein,H.; Suarez,D.; Spackman,E.; Swayne,D.; Aly,M.
EPI340160	HA	Egypt	2010-Aug-02	A/chicken/Egypt/10250SF/2010		Other Database Import	Arafa,A.; Hagag,N.; Yehia,N.; Adel,A.; Elhusseiny,M.; Mehana,O.; Mady,W.; Samir,A.; Nageeb,M.; Selim,A.; Hassan,M.; Hussein,H.; Suarez,D.; Spackman,E.; Swayne,D.; Aly,M.
EPI340151	HA	Egypt	2010-Sep-29	A/chicken/Egypt/10513S/2010		Other Database Import	Arafa,A.; Hagag,N.; Yehia,N.; Adel,A.; Elhusseiny,M.; Mehana,O.; Mady,W.; Samir,A.; Nageeb,M.; Selim,A.; Hassan,M.; Hussein,H.; Suarez,D.; Spackman,E.; Swayne,D.; Aly,M.
EPI340142	HA	Egypt	2011-Jan-04	A/chicken/Egypt/119S/2011		Other Database Import	Arafa,A.; Hagag,N.; Yehia,N.; Adel,A.; Elhusseiny,M.; Mehana,O.; Mady,W.; Samir,A.; Nageeb,M.; Selim,A.; Hassan,M.; Hussein,H.; Suarez,D.; Spackman,E.; Swayne,D.; Aly,M.
EPI340139	HA	Egypt	2011-Jan-05	A/chicken/Egypt/115/2011		Other Database Import	Arafa,A.; Hagag,N.; Yehia,N.; Adel,A.; Elhusseiny,M.; Mehana,O.; Mady,W.; Samir,A.; Nageeb,M.; Selim,A.; Hassan,M.; Hussein,H.; Suarez,D.; Spackman,E.; Swayne,D.; Aly,M.
EPI340130	HA	Egypt	2011-Jan-12	A/chicken/Egypt/1156S/2011		Other Database Import	Arafa,A.; Hagag,N.; Yehia,N.; Adel,A.; Elhusseiny,M.; Mehana,O.; Mady,W.; Samir,A.; Nageeb,M.; Selim,A.; Hassan,M.; Hussein,H.; Suarez,D.; Spackman,E.; Swayne,D.; Aly,M.
EPI340118	HA	Egypt	2011-Jan-27	A/chicken/Egypt/1158SF/2011		Other Database Import	Arafa,A.; Hagag,N.; Yehia,N.; Adel,A.; Elhusseiny,M.; Mehana,O.; Mady,W.; Samir,A.; Nageeb,M.; Selim,A.; Hassan,M.; Hussein,H.; Suarez,D.; Spackman,E.; Swayne,D.; Aly,M.
EPI340117	HA	Egypt	2011-Jan-27	A/chicken/Egypt/111127V/2011		Other Database Import	Arafa,A.; Hagag,N.; Yehia,N.; Adel,A.; Elhusseiny,M.; Mehana,O.; Mady,W.; Samir,A.; Nageeb,M.; Selim,A.; Hassan,M.; Hussein,H.; Suarez,D.; Spackman,E.; Swayne,D.; Aly,M.; Samir,A.-H.; Hussein,H.; Hagag,N.
EPI340111	HA	Egypt	2011-Feb-20	A/chicken/Egypt/119AF/2011		Other Database Import	Arafa,A.; Hagag,N.; Yehia,N.; Adel,A.; Elhusseiny,M.; Mehana,O.; Mady,W.; Samir,A.; Nageeb,M.; Selim,A.; Hassan,M.; Hussein,H.; Suarez,D.; Spackman,E.; Swayne,D.; Aly,M.
EPI340109	HA	Egypt	2011-Feb-23	A/chicken/Egypt/111640V/2011		Other Database Import	Arafa,A.; Hagag,N.; Yehia,N.; Adel,A.; Elhusseiny,M.; Mehana,O.; Mady,W.; Samir,A.; Nageeb,M.; Selim,A.; Hassan,M.; Hussein,H.; Suarez,D.; Spackman,E.; Swayne,D.; Aly,M.
EPI340105	HA	Egypt	2011-Mar-01	A/chicken/Egypt/116AD/2011		Other Database Import	Arafa,A.; Hagag,N.; Yehia,N.; Adel,A.; Elhusseiny,M.; Mehana,O.; Mady,W.; Samir,A.; Nageeb,M.; Selim,A.; Hassan,M.; Hussein,H.; Suarez,D.; Spackman,E.; Swayne,D.; Aly,M.
EPI340104	HA	Egypt	2011-Mar-01	A/chicken/Egypt/117AD/2011		Other Database Import	Arafa,A.; Hagag,N.; Yehia,N.; Adel,A.; Elhusseiny,M.; Mehana,O.; Mady,W.; Samir,A.; Nageeb,M.; Selim,A.; Hassan,M.; Hussein,H.; Suarez,D.; Spackman,E.; Swayne,D.; Aly,M.; Samir,A.-H.; Hussein,H.; Hagag,N.
EPI340090	HA	Egypt	2011-Mar-21	A/chicken/Egypt/1117AF/2011		Other Database Import	Arafa,A.; Hagag,N.; Yehia,N.; Adel,A.; Elhusseiny,M.; Mehana,O.; Mady,W.; Samir,A.; Nageeb,M.; Selim,A.; Hassan,M.; Hussein,H.; Suarez,D.; Spackman,E.; Swayne,D.; Aly,M.; Samir,A.-H.; Hussein,H.; Hagag,N.
EPI338793	HA	Bangladesh	2009-Mar-11	A/chicken/Bangladesh/BL-434/2009		Other Database Import	Haque,M.E.; Parvin,R.; Giasuddin,M.; Samad,M.A.; Chowdhury,E.H.; Islam,M.R.
EPI338791	HA	Bangladesh	2010-Mar-11	A/chicken/Bangladesh/BL-469/2010		Other Database Import	Haque,M.E.; Parvin,R.; Giasuddin,M.; Samad,M.A.; Chowdhury,E.H.; Islam,M.R.
EPI338789	HA	Bangladesh	2011-Feb-07	A/chicken/Bangladesh/BL-499/2011		Other Database Import	Haque,M.E.; Parvin,R.; Giasuddin,M.; Samad,M.A.; Chowdhury,E.H.; Islam,M.R.
EPI338730	HA	Egypt	2011-Feb-28	A/chicken/Egypt/S2938A/2011		Other Database Import	Kayali,G.; El-Shesheny,R.; Ahmed,K.A.; Rubrum,A.; Ali,M.A.; Webby,R.J.
EPI338617	HA	Egypt	2010-Aug-23	A/chicken/Egypt/Q1995D/2010		Other Database Import	Kayali,G.; El-Shesheny,R.; Ahmed,K.A.; Rubrum,A.; Ali,M.A.
EPI338609	HA	Egypt	2011-May-12	A/chicken/Egypt/S3280B/2011		Other Database Import	Kayali,G.; El-Shesheny,R.; Ahmed,K.A.; Rubrum,A.; Ali,M.A.
EPI336764	HA	Nepal	2010-Feb-01	A/chicken/Nepal/A135/2010		Other Database Import	Damodar,S.; Shell,W.; Manvell,R.; Focosi-Shyman,R.; Alton,B.; Barrass,L.; Russell,C.; Reid,S.
EPI336761	HA	Nepal	2010-Mar-01	A/chicken/Nepal/115/2010		Other Database Import	Damodar,S.; Shell,W.; Manvell,R.; Focosi-Shyman,R.; Alton,B.; Barrass,L.; Russell,C.; Reid,S.
EPI336758	HA	Nepal	2010-Nov-01	A/chicken/Nepal/5-1cl/2010		Other Database Import	Damodar,S.; Shell,W.; Manvell,R.; Focosi-Shyman,R.; Alton,B.; Barrass,L.; Russell,C.; Reid,S.
EPI336757	HA	Nepal	2010-Feb-01	A/chicken/Nepal/2-53/2010		Other Database Import	Damodar,S.; Shell,W.; Manvell,R.; Focosi-Shyman,R.; Alton,B.; Barrass,L.; Russell,C.; Reid,S.
EPI336725	HA	Bhutan	2010-Feb-17	A/chicken/Bhutan/248006/2010		Other Database Import	Dubey,S.C.; Tosh,C.; Dahal,N.; Nagarajan,S.; Murugkar,H.V.; Jain,R.; Katare,M.; Patil,S.; Rinzin,K.; Sharma,B.; Kulkarni,D.
EPI336717	HA	Bhutan	2010-Feb-17	A/chicken/Bhutan/248007/2010		Other Database Import	Dubey,S.C.; Tosh,C.; Dahal,N.; Nagarajan,S.; Murugkar,H.V.; Jain,R.; Katare,M.; Patil,S.; Rinzin,K.; Sharma,B.; Kulkarni,D.
EPI335235	HA	Lao, People's Democratic Republic	2010-May-01	A/chicken/Lao/LH1B/2010		Other Database Import	Sonnberg,S.; Phommachanh,P.; Naipospos,T.S.P.; McKenzie,J.; Chanthavisouk,C.; Pathammavong,S.; Darnell,D.; Meeduangchanh,P.; Rubrum,A.M.; Souriya,M.; Khambounheuang,B.; Webby,R.J.; Douangngeun,B.; Webster,R.G.
EPI335233	HA	Lao, People's Democratic Republic	2010-May-01	A/chicken/Lao/LH2/2010		Other Database Import	Sonnberg,S.; Phommachanh,P.; Naipospos,T.S.P.; McKenzie,J.; Chanthavisouk,C.; Pathammavong,S.; Darnell,D.; Meeduangchanh,P.; Rubrum,A.M.; Souriya,M.; Khambounheuang,B.; Webby,R.J.; Douangngeun,B.; Webster,R.G.
EPI332698	HA	Vietnam	2011-Feb-01	A/chicken/Vietnam/NCVD-700/2011	National Centre of Veterinary Diagnostics	Centers for Disease Control and Prevention	Davis,Todd; Rivailler,Pierre; Nguyen,Tung
EPI327220	HA	Vietnam	2008-Aug-03	A/chicken/Viet Nam/TMU009/2008		Other Database Import	Thang,N.N.; Quang,P.N.; Khai,P.N.; Khang,D.D.; Hien,L.X.
EPI323284	HA	Pakistan	2006-Apr-18	A/chicken/Lahore/NARC-3320/2006		Other Database Import	Siddique,N.; Abbas,M.A.; Ahmed,Z.; Naeem,K.; Malik,S.A.; Webster,R.G.; Franks,J.S.
EPI321515	HA	Vietnam	2009-Apr-29	A/chicken/Vietnam/27319/2009		Other Database Import	Hanna,A.; To,T.L.; Tong,H.; Shell,W.; Coward,V.J.; Banks,J.; Brown,I.H.; Slomka,M.J.
EPI321505	HA	Vietnam	2009-Apr-29	A/chicken/Vietnam/27262/2009		Other Database Import	Hanna,A.; To,T.L.; Tong,H.; Shell,W.; Coward,V.J.; Banks,J.; Brown,I.H.; Slomka,M.J.
EPI321501	HA	Vietnam	2009-Apr-18	A/chicken/Vietnam/20390/2009		Other Database Import	Hanna,A.; To,T.L.; Tong,H.; Shell,W.; Coward,V.J.; Banks,J.; Brown,I.H.; Slomka,M.J.
EPI321500	HA	Vietnam	2009-Apr-18	A/chicken/Vietnam/20389/2009		Other Database Import	Hanna,A.; To,T.L.; Tong,H.; Shell,W.; Coward,V.J.; Banks,J.; Brown,I.H.; Slomka,M.J.
EPI321496	HA	Vietnam	2009-Apr-08	A/chicken/Vietnam/18129/2009		Other Database Import	Hanna,A.; To,T.L.; Tong,H.; Shell,W.; Coward,V.J.; Banks,J.; Brown,I.H.; Slomka,M.J.
EPI321492	HA	Vietnam	2009-Apr-08	A/chicken/Vietnam/18083/2009		Other Database Import	Hanna,A.; To,T.L.; Tong,H.; Shell,W.; Coward,V.J.; Banks,J.; Brown,I.H.; Slomka,M.J.
EPI321491	HA	Vietnam	2009-Apr-08	A/chicken/Vietnam/18082/2009		Other Database Import	Hanna,A.; To,T.L.; Tong,H.; Shell,W.; Coward,V.J.; Banks,J.; Brown,I.H.; Slomka,M.J.
EPI321407	HA	Indonesia	2007-Jun-21	A/chicken/Tabanan/BBVD-307/2007		Other Database Import	Soegiarto,S.; Santhia,K.; Suatmodjo,M.; Axell,A.; Selleck,P.; Davies,K.R.; Stevens,V.; Kim,M.; Daniels,P.; Wong,F.Y.K.
EPI321405	HA	Indonesia	2007-Mar-09	A/chicken/Tabanan/BBVD-107/2007		Other Database Import	Soegiarto,S.; Santhia,K.; Suatmodjo,M.; Axell,A.; Selleck,P.; Davies,K.R.; Stevens,V.; Kim,M.; Daniels,P.; Wong,F.Y.K.
EPI321404	HA	Indonesia	2008-Jan-26	A/chicken/Sleman/BBVW-82-65/2008		Other Database Import	Wibawa,H.; Usman,T.B.; Junaidi,A.; Poermadjaja,B.; Suatmodjo,M.; Davies,K.R.; Stevens,V.; Selleck,P.; Daniels,P.; Wong,F.Y.K.
EPI321403	HA	Indonesia	2008-Jan-27	A/chicken/Sleman/BBVW-71-236/2008		Other Database Import	Wibawa,H.; Usman,T.B.; Junaidi,A.; Poermadjaja,B.; Suatmodjo,M.; Davies,K.R.; Stevens,V.; Selleck,P.; Daniels,P.; Wong,F.Y.K.
EPI321401	HA	Indonesia	2008-Jan-26	A/chicken/Sleman/BBVW-70-1083/2008		Other Database Import	Wibawa,H.; Usman,T.B.; Junaidi,A.; Poermadjaja,B.; Suatmodjo,M.; Davies,K.R.; Stevens,V.; Selleck,P.; Daniels,P.; Wong,F.Y.K.
EPI321397	HA	Indonesia	2007-Jul-31	A/chicken/Sleman/BBVW-626-233/2007		Other Database Import	Wibawa,H.; Usman,T.B.; Junaidi,A.; Poermadjaja,B.; Suatmodjo,M.; Davies,K.R.; Stevens,V.; Selleck,P.; Daniels,P.; Wong,F.Y.K.
EPI321396	HA	Indonesia	2007-Jul-24	A/chicken/Sleman/BBVW-493-214/2007		Other Database Import	Wibawa,H.; Usman,T.B.; Junaidi,A.; Poermadjaja,B.; Suatmodjo,M.; Davies,K.R.; Stevens,V.; Selleck,P.; Daniels,P.; Wong,F.Y.K.
EPI321385	HA	Pakistan	2007-Jan-01	A/chicken/Pakistan/SPVC-7/2007		Other Database Import	Wasilenko,J.; Khan,T.A.; Ahmed,A.; Rehmani,S.F.; Lone,N.A.; Pantin-Jackwood,M.; Swayne,D.E.
EPI321373	HA	Indonesia	2007-Sep-21	A/chicken/Magelang/BBVW-680-772/2007		Other Database Import	Wibawa,H.; Usman,T.B.; Junaidi,A.; Poermadjaja,B.; Suatmodjo,M.; Davies,K.R.; Stevens,V.; Selleck,P.; Daniels,P.; Wong,F.Y.K.
EPI321361	HA	Indonesia	2007-Nov-26	A/chicken/Kulon Progo/BBVW-922-511/2007		Other Database Import	Wibawa,H.; Usman,T.B.; Junaidi,A.; Poermadjaja,B.; Suatmodjo,M.; Davies,K.R.; Stevens,V.; Selleck,P.; Daniels,P.; Wong,F.Y.K.
EPI321359	HA	Indonesia	2007-Nov-04	A/chicken/Kulon Progo/BBVW-822-545/2007		Other Database Import	Wibawa,H.; Usman,T.B.; Junaidi,A.; Poermadjaja,B.; Suatmodjo,M.; Davies,K.R.; Stevens,V.; Selleck,P.; Daniels,P.; Wong,F.Y.K.
EPI321351	HA	Indonesia	2007-Aug-19	A/chicken/Kulon Progo/BBVW-610-11020/2007		Other Database Import	Wibawa,H.; Usman,T.B.; Junaidi,A.; Poermadjaja,B.; Suatmodjo,M.; Davies,K.R.; Stevens,V.; Selleck,P.; Daniels,P.; Wong,F.Y.K.
EPI321350	HA	Indonesia	2007-Aug-19	A/chicken/Kulon Progo/BBVW-610-11019/2007		Other Database Import	Wibawa,H.; Usman,T.B.; Junaidi,A.; Poermadjaja,B.; Suatmodjo,M.; Davies,K.R.; Stevens,V.; Selleck,P.; Daniels,P.; Wong,F.Y.K.
EPI321348	HA	Indonesia	2007-Aug-02	A/chicken/Kulon Progo/BBVW-537-11099/2007		Other Database Import	Wibawa,H.; Usman,T.B.; Junaidi,A.; Poermadjaja,B.; Suatmodjo,M.; Davies,K.R.; Stevens,V.; Selleck,P.; Daniels,P.; Wong,F.Y.K.
EPI321342	HA	Indonesia	2007-Jul-12	A/chicken/Kulon Progo/BBVW-453-11051/2007		Other Database Import	Wibawa,H.; Usman,T.B.; Junaidi,A.; Poermadjaja,B.; Suatmodjo,M.; Davies,K.R.; Stevens,V.; Selleck,P.; Daniels,P.; Wong,F.Y.K.
EPI321341	HA	Indonesia	2007-Aug-23	A/chicken/Klungkung/BBVD-484/2007		Other Database Import	Soegiarto,S.; Santhia,K.; Suatmodjo,M.; Axell,A.; Selleck,P.; Davies,K.R.; Stevens,V.; Kim,M.; Daniels,P.; Wong,F.Y.K.
EPI321340	HA	Indonesia	2007-Aug-21	A/chicken/Klungkung/BBVD-455/2007		Other Database Import	Soegiarto,S.; Santhia,K.; Suatmodjo,M.; Axell,A.; Selleck,P.; Davies,K.R.; Stevens,V.; Kim,M.; Daniels,P.; Wong,F.Y.K.
EPI321338	HA	Indonesia	2007-Jun-12	A/chicken/Klungkung/BBVD-279/2007		Other Database Import	Soegiarto,S.; Santhia,K.; Suatmodjo,M.; Axell,A.; Selleck,P.; Davies,K.R.; Stevens,V.; Kim,M.; Daniels,P.; Wong,F.Y.K.
EPI321337	HA	Indonesia	2007-May-24	A/chicken/Klungkung/BBVD-225/2007		Other Database Import	Soegiarto,S.; Santhia,K.; Suatmodjo,M.; Axell,A.; Selleck,P.; Davies,K.R.; Stevens,V.; Kim,M.; Daniels,P.; Wong,F.Y.K.
EPI321336	HA	Indonesia	2006-Aug-04	A/chicken/Jembrana/BBVD-300/2006		Other Database Import	Soegiarto,S.; Santhia,K.; Suatmodjo,M.; Axell,A.; Selleck,P.; Davies,K.R.; Stevens,V.; Kim,M.; Daniels,P.; Wong,F.Y.K.
EPI321335	HA	Indonesia	2007-Jun-18	A/chicken/Jembrana/BBVD-298b/2007		Other Database Import	Soegiarto,S.; Santhia,K.; Suatmodjo,M.; Axell,A.; Selleck,P.; Davies,K.R.; Stevens,V.; Kim,M.; Daniels,P.; Wong,F.Y.K.
EPI321331	HA	Indonesia	2006-Jan-01	A/chicken/Indonesia/Timika_1/2006		Other Database Import	Karo-Karo,D.; Burgess,G.W.
EPI321330	HA	Indonesia	2007-Dec-01	A/chicken/Indonesia/Tanggerang_10/2007		Other Database Import	Karo-Karo,D.; Sudirman,S.; Burgess,G.W.
EPI321329	HA	Indonesia	2007-Dec-01	A/chicken/Indonesia/Tanggerang_1/2007		Other Database Import	Karo-Karo,D.; Sudirman,S.; Burgess,G.W.
EPI321327	HA	Indonesia	2007-Dec-01	A/chicken/Indonesia/Sukabumi_10/2007		Other Database Import	Karo-Karo,D.; Sudirman,S.; Burgess,G.W.
EPI321326	HA	Indonesia	2006-Jan-01	A/chicken/Indonesia/Ambon_5/2006		Other Database Import	Karo-Karo,D.; Burgess,G.W.
EPI321325	HA	Indonesia	2006-Jan-01	A/chicken/Indonesia/Ambon_4/2006		Other Database Import	Karo-Karo,D.; Burgess,G.W.
EPI321323	HA	Indonesia	2007-Aug-21	A/chicken/Gianyar/BBVD-458/2007		Other Database Import	Soegiarto,S.; Santhia,K.; Suatmodjo,M.; Axell,A.; Selleck,P.; Davies,K.R.; Stevens,V.; Kim,M.; Daniels,P.; Wong,F.Y.K.
EPI321322	HA	Indonesia	2007-Aug-15	A/chicken/Gianyar/BBVD-429/2007		Other Database Import	Soegiarto,S.; Santhia,K.; Suatmodjo,M.; Axell,A.; Selleck,P.; Davies,K.R.; Stevens,V.; Kim,M.; Daniels,P.; Wong,F.Y.K.
EPI321317	HA	Indonesia	2007-Aug-21	A/chicken/Denpasar/BBVD-456/2007		Other Database Import	Soegiarto,S.; Santhia,K.; Suatmodjo,M.; Axell,A.; Selleck,P.; Davies,K.R.; Stevens,V.; Kim,M.; Daniels,P.; Wong,F.Y.K.
EPI321314	HA	Indonesia	2007-Jul-05	A/chicken/Denpasar/BBVD-331/2007		Other Database Import	Soegiarto,S.; Santhia,K.; Suatmodjo,M.; Axell,A.; Selleck,P.; Davies,K.R.; Stevens,V.; Kim,M.; Daniels,P.; Wong,F.Y.K.
EPI321312	HA	Indonesia	2007-May-29	A/chicken/Denpasar/BBVD-182/2007		Other Database Import	Soegiarto,S.; Santhia,K.; Suatmodjo,M.; Axell,A.; Selleck,P.; Davies,K.R.; Stevens,V.; Kim,M.; Daniels,P.; Wong,F.Y.K.
EPI321311	HA	Indonesia	2007-Mar-27	A/chicken/Denpasar/BBVD-145/2007		Other Database Import	Soegiarto,S.; Santhia,K.; Suatmodjo,M.; Axell,A.; Selleck,P.; Davies,K.R.; Stevens,V.; Kim,M.; Daniels,P.; Wong,F.Y.K.
EPI321310	HA	Indonesia	2007-Sep-05	A/chicken/Buleleng/BBVD-545b/2007		Other Database Import	Soegiarto,S.; Santhia,K.; Suatmodjo,M.; Axell,A.; Selleck,P.; Davies,K.R.; Stevens,V.; Kim,M.; Daniels,P.; Wong,F.Y.K.
EPI321304	HA	Indonesia	2007-Jul-18	A/chicken/Bantul/BBVW-482-22233/2007		Other Database Import	Wibawa,H.; Usman,T.B.; Junaidi,A.; Poermadjaja,B.; Suatmodjo,M.; Davies,K.R.; Stevens,V.; Selleck,P.; Daniels,P.; Wong,F.Y.K.
EPI321298	HA	Indonesia	2007-Jul-12	A/chicken/Bantul/BBVW-446-24452/2007		Other Database Import	Wibawa,H.; Usman,T.B.; Junaidi,A.; Poermadjaja,B.; Suatmodjo,M.; Davies,K.R.; Stevens,V.; Selleck,P.; Daniels,P.; Wong,F.Y.K.
EPI321296	HA	Indonesia	2007-Sep-18	A/chicken/Bangli/BBVD-563/2007		Other Database Import	Soegiarto,S.; Santhia,K.; Suatmodjo,M.; Axell,A.; Selleck,P.; Davies,K.R.; Stevens,V.; Kim,M.; Daniels,P.; Wong,F.Y.K.
EPI321293	HA	Indonesia	2007-Jul-26	A/chicken/Bangli/BBVD-387ab/2007		Other Database Import	Soegiarto,S.; Santhia,K.; Suatmodjo,M.; Axell,A.; Selleck,P.; Davies,K.R.; Stevens,V.; Kim,M.; Daniels,P.; Wong,F.Y.K.
EPI321292	HA	Indonesia	2007-Jul-11	A/chicken/Bangli/BBVD-343/2007		Other Database Import	Soegiarto,S.; Santhia,K.; Suatmodjo,M.; Axell,A.; Selleck,P.; Davies,K.R.; Stevens,V.; Kim,M.; Daniels,P.; Wong,F.Y.K.
EPI321291	HA	Indonesia	2007-May-31	A/chicken/Bangli/BBVD-245/2007		Other Database Import	Soegiarto,S.; Santhia,K.; Suatmodjo,M.; Axell,A.; Selleck,P.; Davies,K.R.; Stevens,V.; Kim,M.; Daniels,P.; Wong,F.Y.K.
EPI321289	HA	Indonesia	2007-Jul-11	A/chicken/Badung/BBVD-342/2007		Other Database Import	Soegiarto,S.; Santhia,K.; Suatmodjo,M.; Axell,A.; Selleck,P.; Davies,K.R.; Stevens,V.; Kim,M.; Daniels,P.; Wong,F.Y.K.
EPI321287	HA	Indonesia	2007-Jun-25	A/chicken/Badung/BBVD-319ac/2007		Other Database Import	Soegiarto,S.; Santhia,K.; Suatmodjo,M.; Axell,A.; Selleck,P.; Davies,K.R.; Stevens,V.; Kim,M.; Daniels,P.; Wong,F.Y.K.
EPI321286	HA	Indonesia	2007-Jun-20	A/chicken/Badung/BBVD-302/2007		Other Database Import	Soegiarto,S.; Santhia,K.; Suatmodjo,M.; Axell,A.; Selleck,P.; Davies,K.R.; Stevens,V.; Kim,M.; Daniels,P.; Wong,F.Y.K.
EPI321285	HA	Indonesia	2007-Jun-13	A/chicken/Badung/BBVD-288/2007		Other Database Import	Soegiarto,S.; Santhia,K.; Suatmodjo,M.; Axell,A.; Selleck,P.; Davies,K.R.; Stevens,V.; Kim,M.; Daniels,P.; Wong,F.Y.K.
EPI321282	HA	Indonesia	2007-May-22	A/chicken/Badung/BBVD-216/2007		Other Database Import	Soegiarto,S.; Santhia,K.; Suatmodjo,M.; Axell,A.; Selleck,P.; Davies,K.R.; Stevens,V.; Kim,M.; Daniels,P.; Wong,F.Y.K.
EPI321280	HA	Indonesia	2007-May-02	A/chicken/Badung/BBVD-175/2007		Other Database Import	Soegiarto,S.; Santhia,K.; Suatmodjo,M.; Axell,A.; Selleck,P.; Davies,K.R.; Stevens,V.; Kim,M.; Daniels,P.; Wong,F.Y.K.
EPI317301	HA	Bhutan	2010-Feb-19	A/chicken/Bhutan/248015/2010		Other Database Import	Dubey,S.C.; Tosh,C.; Dahal,N.; Nagarajan,S.; Murugkar,H.V.; Jain,R.; Patil,S.; Rinzin,K.; Sharma,B.; Kulkarni,D.
EPI315696	HA	Egypt	2008-Mar-01	A/chicken/Egypt/G3H4-NLQP/2008		Other Database Import	Abdelwhab,E.M.; Arafa,A.; Stech,J.; Grund,C.; Stech,O.; Graeber,M.; Beer,M.; Hassan,M.K.; Aly,M.M.; Harder,T.C.; Hafez,H.M.
EPI315694	HA	Egypt	2008-Jan-01	A/chicken/Egypt/083-NLQP/2008		Other Database Import	Abdelwhab,E.M.; Arafa,A.; Stech,J.; Grund,C.; Stech,O.; Graeber,M.; Beer,M.; Hassan,M.K.; Aly,M.M.; Harder,T.C.; Hafez,H.M.
EPI314704	HA	Egypt	2009-Aug-15	A/chicken/Dakahlia/115/2009		Other Database Import	Eladl,A.H.; AbouEl-Azm,K.I.; Ismail,A.N.; Ali,A.A.; Saif,Y.M.; Lee,C.W.
EPI314626	HA	Egypt	2009-Mar-20	A/duck/Dakahlia/123/2009		Other Database Import	Eladl,A.H.; AbouEl-Azm,K.I.; Ismail,A.N.; Ali,A.A.; Saif,Y.M.; Lee,C.W.
EPI314615	HA	Egypt	2009-Jan-26	A/chicken/Dakahlia/116/2009		Other Database Import	Eladl,A.H.; AbouEl-Azm,K.I.; Ismail,A.N.; Ali,A.A.; Saif,Y.M.; Lee,C.W.
EPI314552	HA	Egypt	2008-Oct-12	A/chicken/Dakahlia/119/2008		Other Database Import	Eladl,A.H.; AbouEl-Azm,K.I.; Ismail,A.N.; Ali,A.A.; Saif,Y.M.; Lee,C.W.
EPI314550	HA	Egypt	2008-Oct-10	A/chicken/Dakahlia/111/2008		Other Database Import	Eladl,A.H.; AbouEl-Azm,K.I.; Ismail,A.N.; Ali,A.A.; Saif,Y.M.; Lee,C.W.
EPI314402	HA	Egypt	2007-Aug-08	A/chicken/Dakahlia/104/2007		Other Database Import	Eladl,A.H.; AbouEl-Azm,K.I.; Ismail,A.N.; Ali,A.A.; Saif,Y.M.; Lee,C.W.
EPI314383	HA	Egypt	2007-May-01	A/chicken/Damietta/109/2007		Other Database Import	Eladl,A.H.; AbouEl-Azm,K.I.; Ismail,A.N.; Ali,A.A.; Saif,Y.M.; Lee,C.W.
EPI314362	HA	Egypt	2007-Mar-01	A/chicken/Egypt/CL6/2007		Other Database Import	Ibrahim,M.S.
EPI310239	HA	Egypt	2009-Jun-10	A/chicken/Egypt/F10/2009		Other Database Import	Abdel-Moneim,A.S.; Afifi,M.A.; El-Kady,M.F.
EPI310237	HA	Egypt	2009-Mar-24	A/chicken/Egypt/F8/2009		Other Database Import	Abdel-Moneim,A.S.; Afifi,M.A.; El-Kady,M.F.
EPI306395	HA	India	2006-Feb-01	A/chicken/Nandurbar/7966/2006		Other Database Import	Tosh,C.; Nagarajan,S.; Murugkar,H.V.; Behera,P.; Kulkarni,D.D.; Dubey,S.C.; Tosh,C.; Nagarajan,S.; Murugkar,H.V.; Venkatesh,G.; Behera,P.; Khandia,R.; Tripathi,S.; Jain,R.; Dubey,S.C.
EPI305607	HA	Turkey	2008-Feb-04	A/Chicken/Turkey-Sakarya/09rs2843-3/2008	Istituto Zooprofilattico Sperimentale Delle Venezie	Istituto Zooprofilattico Sperimentale Delle Venezie	Schivo,A.; Valastro,V.; Monne,I.; Coven,F.; Fusaro,A.; Dakman,A.; Akcadag,B.; Salviato,A.; DeBattisti,C.; Capua,I.; Cattoli,G.
EPI305605	HA	Turkey	2008-Feb-15	A/Chicken/Turkey-Samsun/09rs2842-113/08	Istituto Zooprofilattico Sperimentale Delle Venezie	Istituto Zooprofilattico Sperimentale Delle Venezie	Schivo,A.; Valastro,V.; Monne,I.; Coven,F.; Fusaro,A.; Dakman,A.; Akcadag,B.; Salviato,A.; DeBattisti,C.; Capua,I.; Cattoli,G.
EPI305599	HA	Turkey	2007-Feb-15	A/Chicken/Turkey-Diyarbakir/09rs2842-100/2006	Istituto Zooprofilattico Sperimentale Delle Venezie	Istituto Zooprofilattico Sperimentale Delle Venezie	Schivo,A.; Valastro,V.; Monne,I.; Coven,F.; Fusaro,A.; Dakman,A.; Akcadag,B.; Salviato,A.; DeBattisti,C.; Capua,I.; Cattoli,G.
EPI305591	HA	Turkey	2006-Feb-20	A/Chicken/Turkey-Manisa/09rs2841-118/2006	Istituto Zooprofilattico Sperimentale Delle Venezie	Istituto Zooprofilattico Sperimentale Delle Venezie	Schivo,A.; Valastro,V.; Monne,I.; Coven,F.; Fusaro,A.; Dakman,A.; Akcadag,B.; Salviato,A.; DeBattisti,C.; Capua,I.; Cattoli,G.
EPI305582	HA	Turkey	2006-Feb-14	A/Chicken/Turkey-Tunceli/09rs2841-101/2006	Istituto Zooprofilattico Sperimentale Delle Venezie	Istituto Zooprofilattico Sperimentale Delle Venezie	Schivo,A.; Valastro,V.; Monne,I.; Coven,F.; Fusaro,A.; Dakman,A.; Akcadag,B.; Salviato,A.; DeBattisti,C.; Capua,I.; Cattoli,G.
EPI305579	HA	Turkey	2006-Feb-14	A/Chicken/Turkey-Malatya/09rs2841-91/2006	Istituto Zooprofilattico Sperimentale Delle Venezie	Istituto Zooprofilattico Sperimentale Delle Venezie	Schivo,A.; Valastro,V.; Monne,I.; Coven,F.; Fusaro,A.; Dakman,A.; Akcadag,B.; Salviato,A.; DeBattisti,C.; Capua,I.; Cattoli,G.
EPI305577	HA	Turkey	2006-Feb-14	A/Chicken/Turkey-Malatya/09rs2841-89/2006	Istituto Zooprofilattico Sperimentale Delle Venezie	Istituto Zooprofilattico Sperimentale Delle Venezie	Schivo,A.; Valastro,V.; Monne,I.; Coven,F.; Fusaro,A.; Dakman,A.; Akcadag,B.; Salviato,A.; DeBattisti,C.; Capua,I.; Cattoli,G.
EPI305575	HA	Turkey	2006-Feb-14	A/Chicken/Turkey-Elazig/09rs2841-86/2006	Istituto Zooprofilattico Sperimentale Delle Venezie	Istituto Zooprofilattico Sperimentale Delle Venezie	Schivo,A.; Valastro,V.; Monne,I.; Coven,F.; Fusaro,A.; Dakman,A.; Akcadag,B.; Salviato,A.; DeBattisti,C.; Capua,I.; Cattoli,G.
EPI305563	HA	Turkey	2006-Jan-26	A/Chicken/Turkey-Batman/09rs2841-69/2006	Istituto Zooprofilattico Sperimentale Delle Venezie	Istituto Zooprofilattico Sperimentale Delle Venezie	Schivo,A.; Valastro,V.; Monne,I.; Coven,F.; Fusaro,A.; Dakman,A.; Akcadag,B.; Salviato,A.; DeBattisti,C.; Capua,I.; Cattoli,G.
EPI305562	HA	Turkey	2006-Jan-26	A/Chicken/Aydin/09rs2841-68/2006	Istituto Zooprofilattico Sperimentale Delle Venezie	Istituto Zooprofilattico Sperimentale Delle Venezie	Schivo,A.; Valastro,V.; Monne,I.; Coven,F.; Fusaro,A.; Dakman,A.; Akcadag,B.; Salviato,A.; DeBattisti,C.; Capua,I.; Cattoli,G.
EPI297552	HA	China	2008-Dec-01	A/chicken/Huadong/4/2008		Other Database Import	Zhang,W.J.; Zhang,W.; Xu,Q.G.; Wu,X.W.; Peng,D.X.; Liu,X.F.
EPI293960	HA	Turkey	2008-Mar-14	A/Chicken/Turkey-Edirne/09rs2843-5/2008	Istituto Zooprofilattico Sperimentale Delle Venezie	Istituto Zooprofilattico Sperimentale Delle Venezie	Schivo,A.; Valastro,V.; Monne,I.; Coven,F.; Fusaro,A.; Dakman,A.; Akcadag,B.; Salviato,A.; DeBattisti,C.; Capua,I.; Cattoli,G.
EPI291945	HA	India	2008-Dec-07	A/chicken/Assam/142007/2008		Other Database Import	Nagarajan,S.; Katare,M.; Tosh,C.; Murugkar,H.V.; Dubey,S.C.
EPI287579	HA	India	2008-Jan-19	A/chicken/West Bengal/81760/2008		Other Database Import	Tosh,C.; Jain,R.; Nagarajan,S.; Murugkar,H.V.; Dubey,S.C.
EPI287578	HA	India	2008-May-07	A/chicken/West Bengal/106181/2008		Other Database Import	Tosh,C.; Jain,R.; Nagarajan,S.; Murugkar,H.V.; Dubey,S.C.
EPI287577	HA	India	2008-Mar-23	A/chicken/West Bengal/100879/2008		Other Database Import	Tosh,C.; Jain,R.; Nagarajan,S.; Murugkar,H.V.; Tosh,C.
EPI287575	HA	India	2009-Feb-15	A/chicken/West Bengal/162642/2009		Other Database Import	Tosh,C.; Behera,P.; Nagarajan,S.; Murugkar,H.V.; Dubey,S.C.
EPI287574	HA	India	2009-Mar-09	A/chicken/West Bengal/170564/2009		Other Database Import	Tosh,C.; Behera,P.; Nagarajan,S.; Murugkar,H.V.; Dubey,S.C.
EPI287379	HA	Egypt	2010-Jan-01	A/chicken/Egypt/3982-52/2010	Istituto Zooprofilattico Sperimentale Delle Venezie	Istituto Zooprofilattico Sperimentale Delle Venezie
EPI287376	HA	Egypt	2010-Jan-01	A/chicken/Egypt/3982-43/2010	Istituto Zooprofilattico Sperimentale Delle Venezie	Istituto Zooprofilattico Sperimentale Delle Venezie
EPI287373	HA	Egypt	2010-Jul-02	A/chicken/Egypt/3982-19/2010	Istituto Zooprofilattico Sperimentale Delle Venezie	Istituto Zooprofilattico Sperimentale Delle Venezie
EPI287372	HA	Egypt	2010-Apr-21	A/chicken/Egypt/3982-14/2010	Istituto Zooprofilattico Sperimentale Delle Venezie	Istituto Zooprofilattico Sperimentale Delle Venezie
EPI287371	HA	Egypt	2010-Mar-07	A/chicken/Egypt/3982-13/2010	Istituto Zooprofilattico Sperimentale Delle Venezie	Istituto Zooprofilattico Sperimentale Delle Venezie
EPI287369	HA	Egypt	2010-Feb-24	A/chicken/Egypt/3982-9/2010	Istituto Zooprofilattico Sperimentale Delle Venezie	Istituto Zooprofilattico Sperimentale Delle Venezie
EPI287368	HA	Egypt	2010-Feb-15	A/chicken/Egypt/3982-7/2010	Istituto Zooprofilattico Sperimentale Delle Venezie	Istituto Zooprofilattico Sperimentale Delle Venezie
EPI287365	HA	Egypt	2010-Feb-01	A/chicken/Egypt/3982-3/2010	Istituto Zooprofilattico Sperimentale Delle Venezie	Istituto Zooprofilattico Sperimentale Delle Venezie
EPI287364	HA	Egypt	2010-Jan-25	A/chicken/Egypt/3982-2/2010	Istituto Zooprofilattico Sperimentale Delle Venezie	Istituto Zooprofilattico Sperimentale Delle Venezie
EPI287363	HA	Egypt	2010-Mar-27	A/chicken/Egypt/2095-75/2010	Istituto Zooprofilattico Sperimentale Delle Venezie	Istituto Zooprofilattico Sperimentale Delle Venezie
EPI287361	HA	Egypt	2010-Mar-23	A/chicken/Egypt/2095-70/2010	Istituto Zooprofilattico Sperimentale Delle Venezie	Istituto Zooprofilattico Sperimentale Delle Venezie
EPI287360	HA	Egypt	2010-Jan-11	A/chicken/Egypt/2095-68/2010	Istituto Zooprofilattico Sperimentale Delle Venezie	Istituto Zooprofilattico Sperimentale Delle Venezie
EPI287359	HA	Egypt	2010-Jan-31	A/chicken/Egypt/2095-65/2010	Istituto Zooprofilattico Sperimentale Delle Venezie	Istituto Zooprofilattico Sperimentale Delle Venezie
EPI287354	HA	Egypt	2010-Feb-01	A/chicken/Egypt/1553-28/2010	Istituto Zooprofilattico Sperimentale Delle Venezie	Istituto Zooprofilattico Sperimentale Delle Venezie
EPI287351	HA	Egypt	2010-Feb-01	A/chicken/Egypt/1553-13/2010	Istituto Zooprofilattico Sperimentale Delle Venezie	Istituto Zooprofilattico Sperimentale Delle Venezie
EPI286399	HA	Vietnam	2007-Jan-01	A/chicken/Thai Binh/07-89/2007		Other Database Import	Kim,L.M.; Scott,M.A.; Suarez,D.L.; Spackman,E.; Swayne,D.E.; Afonso,C.L.
EPI286392	HA	Vietnam	2007-Jan-01	A/chicken/Bac Giang/07-74/2007		Other Database Import	Kim,L.M.; Scott,M.A.; Suarez,D.L.; Spackman,E.; Swayne,D.E.; Afonso,C.L.
EPI283995	HA	Cambodia	2005-Jan-01	A/chicken/Cambodia/047LC3/2005		Other Database Import	Buchy,P.; Mardy,S.
EPI283851	HA	Cambodia	2006-Mar-24	A/chicken/Cambodia/LC/2006		Other Database Import	Buchy,P.; Mardy,S.; Vong,S.; San,S.
EPI283822	HA	Egypt	2010-Mar-01	A/chicken/Egypt/1058sf/2010		Other Database Import	Arafa,A.M.; Hagag,N.M.; Abdullah,M.H.; Yehia,N.; Hassan,M.K.; Aly,M.M.
EPI283818	HA	Egypt	2010-Mar-01	A/chicken/Egypt/1020d/2010		Other Database Import	Arafa,A.M.; Hagag,N.M.; Abdullah,M.H.; Yehia,N.; Hassan,M.K.; Aly,M.M.
EPI283817	HA	Egypt	2010-Mar-01	A/chicken/Egypt/10189s/2010		Other Database Import	Arafa,A.M.; Hagag,N.M.; Abdullah,M.H.; Yehia,N.; Hassan,M.K.; Aly,M.M.; Arafa,A.; Hagag,N.M.; El-Husseiny,M.H.; Yehia,N.; Abdel-Wahab,E.-S.M.; Hassan,M.K.; Aly,M.M.
EPI283816	HA	Egypt	2010-Mar-01	A/chicken/Egypt/10135ss/2010		Other Database Import	Arafa,A.M.; Hagag,N.M.; Abdullah,M.H.; Yehia,N.; Hassan,M.K.; Aly,M.M.; Arafa,A.; Hagag,N.M.; El-Husseiny,M.H.; Yehia,N.; Abdel-Wahab,E.-S.M.; Hassan,M.K.; Aly,M.M.
EPI283812	HA	Egypt	2010-Feb-01	A/chicken/Egypt/1052g/2010		Other Database Import	Arafa,A.M.; Hagag,N.M.; Abdullah,M.H.; Yehia,N.; Hassan,M.K.; Aly,M.M.
EPI283808	HA	Egypt	2010-Feb-01	A/chicken/Egypt/1034qd/2010		Other Database Import	Arafa,A.M.; Hagag,N.M.; Abdullah,M.H.; Yehia,N.; Hassan,M.K.; Aly,M.M.; Arafa,A.; Hagag,N.M.; El-Husseiny,M.H.; Yehia,N.; Abdel-Wahab,E.-S.M.; Hassan,M.K.; Aly,M.M.
EPI283794	HA	Egypt	2010-Feb-01	A/chicken/Egypt/1042/2010		Other Database Import	Arafa,A.M.; Hagag,N.M.; Abdullah,M.H.; Yehia,N.; Hassan,M.K.; Aly,M.M.; Arafa,A.; Hagag,N.M.; El-Husseiny,M.H.; Yehia,N.; Abdel-Wahab,E.-S.M.; Hassan,M.K.; Aly,M.M.
EPI283783	HA	Egypt	2010-Jan-01	A/chicken/Egypt/1050ss/2010		Other Database Import	Arafa,A.M.; Hagag,N.M.; Abdullah,M.H.; Yehia,N.; Hassan,M.K.; Aly,M.M.
EPI283268	HA	Bangladesh	2010-Jan-01	A/chicken/Bangladesh/1151-9/2010		Other Database Import	Fusaro,A.; Schivo,A.; Khan,S.R.; Yamage,M.; Loth,L.; Giasuddin,M.; Samad,M.A.; Monne,I.; Cattoli,G.
EPI275910	HA	China	2006-Jan-01	A/chicken/Xinjiang/28/2006		Other Database Import	Li,Y.; Shi,J.; Zhong,G.; Deng,G.; Tian,G.; Ge,J.; Zeng,X.; Song,J.; Zhao,D.; Liu,L.; Jiang,Y.; Guan,Y.; Bu,Z.; Chen,H.
EPI275902	HA	China	2006-Jan-01	A/chicken/Xinjiang/27/2006		Other Database Import	Li,Y.; Shi,J.; Zhong,G.; Deng,G.; Tian,G.; Ge,J.; Zeng,X.; Song,J.; Zhao,D.; Liu,L.; Jiang,Y.; Guan,Y.; Bu,Z.; Chen,H.
EPI275894	HA	China	2005-Jan-01	A/chicken/Xinjiang/17/2005		Other Database Import	Li,Y.; Shi,J.; Zhong,G.; Deng,G.; Tian,G.; Ge,J.; Zeng,X.; Song,J.; Zhao,D.; Liu,L.; Jiang,Y.; Guan,Y.; Bu,Z.; Chen,H.
EPI275886	HA	China	2005-Jan-01	A/chicken/Xinjiang/16/2005		Other Database Import	Li,Y.; Shi,J.; Zhong,G.; Deng,G.; Tian,G.; Ge,J.; Zeng,X.; Song,J.; Zhao,D.; Liu,L.; Jiang,Y.; Guan,Y.; Bu,Z.; Chen,H.
EPI275878	HA	China	2008-Jan-01	A/chicken/Tibet/6/2008		Other Database Import	Li,Y.; Shi,J.; Zhong,G.; Deng,G.; Tian,G.; Ge,J.; Zeng,X.; Song,J.; Zhao,D.; Liu,L.; Jiang,Y.; Guan,Y.; Bu,Z.; Chen,H.
EPI275862	HA	China	2006-Jan-01	A/chicken/Shanxi/10/2006		Other Database Import	Li,Y.; Shi,J.; Zhong,G.; Deng,G.; Tian,G.; Ge,J.; Zeng,X.; Song,J.; Zhao,D.; Liu,L.; Jiang,Y.; Guan,Y.; Bu,Z.; Chen,H.
EPI275854	HA	China	2006-Jan-01	A/chicken/Shandong/A-5/2006		Other Database Import	Li,Y.; Shi,J.; Zhong,G.; Deng,G.; Tian,G.; Ge,J.; Zeng,X.; Song,J.; Zhao,D.; Liu,L.; Jiang,Y.; Guan,Y.; Bu,Z.; Chen,H.
EPI275846	HA	China	2006-Jan-01	A/chicken/Shandong/A-10/2006		Other Database Import	Li,Y.; Shi,J.; Zhong,G.; Deng,G.; Tian,G.; Ge,J.; Zeng,X.; Song,J.; Zhao,D.; Liu,L.; Jiang,Y.; Guan,Y.; Bu,Z.; Chen,H.
EPI275806	HA	China	2005-Jan-01	A/chicken/Liaoning/23/2005		Other Database Import	Li,Y.; Shi,J.; Zhong,G.; Deng,G.; Tian,G.; Ge,J.; Zeng,X.; Song,J.; Zhao,D.; Liu,L.; Jiang,Y.; Guan,Y.; Bu,Z.; Chen,H.
EPI275782	HA	China	2004-Jan-01	A/chicken/Hunan/41/2004		Other Database Import	Li,Y.; Shi,J.; Zhong,G.; Deng,G.; Tian,G.; Ge,J.; Zeng,X.; Song,J.; Zhao,D.; Liu,L.; Jiang,Y.; Guan,Y.; Bu,Z.; Chen,H.
EPI275766	HA	China	2009-Jan-01	A/chicken/Hunan/1/2009		Other Database Import	Li,Y.; Shi,J.; Zhong,G.; Deng,G.; Tian,G.; Ge,J.; Zeng,X.; Song,J.; Zhao,D.; Liu,L.; Jiang,Y.; Guan,Y.; Bu,Z.; Chen,H.
EPI275750	HA	China	2009-Jan-01	A/chicken/Hebei/A-8/2009		Other Database Import	Li,Y.; Shi,J.; Zhong,G.; Deng,G.; Tian,G.; Ge,J.; Zeng,X.; Song,J.; Zhao,D.; Liu,L.; Jiang,Y.; Guan,Y.; Bu,Z.; Chen,H.
EPI257056	HA	Egypt	2008-Jul-02	A/chicken/Egypt/36-4/2008		Other Database Import	Li,Y.; Liu,L.; El-Sanousi,A.A.; Soliman,R.T.; Hussein,H.A.; Bu,Z.; Chen,H.
EPI257053	HA	Egypt	2010-Mar-20	A/chicken/Egypt/6-A/2010		Other Database Import	Li,Y.; Liu,L.; El-Sanousi,A.A.; Soliman,R.T.; Hussein,H.A.; Bu,Z.; Chen,H.
EPI254427	HA	Egypt	2008-Jan-01	A/chicken/Egypt/488N3-CLEVB/2008		Other Database Import	Saad,M.D.; Ali,A.M.; Nassif,S.A.; Taha,M.M.; Elebiary,E.A.; Khafagy,A.R.; El-Sanousy,A.; Earhart,K.C.; Mansour,M.M.; Elassal,E.M.; Tjaden,J.A.
EPI254388	HA	Vietnam	2008-Sep-01	A/chicken/Vietnam/NCVD-137/2008		Other Database Import	Davis,C.T.; Balish,A.L.; ONeill,E.; Nguyen,C.V.; Cox,N.J.; Xiyan,X.; Klimov,A.; Nguyen,T.; Donis,R.O.
EPI253928	HA	Egypt	2008-Jan-01	A/chicken/Egypt/1/2008		Other Database Import	Webby,R.J.; Kayali,G.; Ducatez,M.F.; El-Shesheny,R.A.; Kandeil,A.M.; Kutkat,M.A.; Ali,M.A.
EPI246280	HA	Korea, Republic of	2008-Apr-28	A/chicken/Korea/USQ284/2008		Other Database Import	Kim,H.R.; Park,C.K.; Lee,Y.J.; Woo,G.H.; Lee,G.G.; Oem,J.G.; Kim,S.H.; Jean,Y.H.; Bae,Y.C.; Yoon,S.S.; Roh,I.S.; Kim,H.Y.; Byun,J.W.; Song,Y.K.; Jeong,O.M.; Kwon,J.H.; Joo,Y.S.
EPI246278	HA	Korea, Republic of	2008-Apr-01	A/chicken/Korea/Gimje/2008		Other Database Import	Kim,H.R.; Park,C.K.; Lee,Y.J.; Woo,G.H.; Lee,G.G.; Oem,J.G.; Kim,S.H.; Jean,Y.H.; Bae,Y.C.; Yoon,S.S.; Roh,I.S.; Kim,H.Y.; Byun,J.W.; Song,Y.K.; Jeong,O.M.; Kwon,J.H.; Joo,Y.S.
EPI246015	HA	Egypt	2009-May-01	A/chicken/Egypt/095941v-NLQP/2009		Other Database Import	Arafa,A.A.; Hagag,N.M.; Abdullah,M.H.; Yehia,N.M.; Abdel-Halim,A.M.; Kilany,W.H.; Ahmed,M.S.; Zanaty,A.M.; Abdel-Aziz,O.M.; Hassan,M.K.; Aly,M.M.
EPI245995	HA	Egypt	2009-Apr-01	A/chicken/Egypt/09277s-NLQP/2009		Other Database Import	Arafa,A.A.; Hagag,N.M.; Abdullah,M.H.; Yehia,N.M.; Abdel-Halim,A.M.; Kilany,W.H.; Ahmed,M.S.; Zanaty,A.M.; Abdel-Aziz,O.M.; Hassan,M.K.; Aly,M.M.
EPI245993	HA	Egypt	2009-Feb-01	A/chicken/Egypt/092L-NLQP/2009		Other Database Import	Arafa,A.A.; Hagag,N.M.; Abdullah,M.H.; Yehia,N.M.; Abdel-Halim,A.M.; Kilany,W.H.; Ahmed,M.S.; Zanaty,A.M.; Abdel-Aziz,O.M.; Hassan,M.K.; Aly,M.M.
EPI245990	HA	Egypt	2009-Mar-01	A/chicken/Egypt/0962-NLQP/2009		Other Database Import	Arafa,A.A.; Hagag,N.M.; Abdullah,M.H.; Yehia,N.M.; Abdel-Halim,A.M.; Kilany,W.H.; Ahmed,M.S.; Zanaty,A.M.; Abdel-Aziz,O.M.; Hassan,M.K.; Aly,M.M.
EPI245988	HA	Egypt	2009-Mar-01	A/chicken/Egypt/0945-NLQP/2009		Other Database Import	Arafa,A.A.; Hagag,N.M.; Abdullah,M.H.; Yehia,N.M.; Abdel-Halim,A.M.; Kilany,W.H.; Ahmed,M.S.; Zanaty,A.M.; Abdel-Aziz,O.M.; Hassan,M.K.; Aly,M.M.
EPI245982	HA	Egypt	2008-Jan-01	A/chicken/Egypt/0814S-NLQP/2008		Other Database Import	Arafa,A.A.; Hagag,N.M.; Abdullah,M.H.; Yehia,N.M.; Abdel-Halim,A.M.; Kilany,W.H.; Ahmed,M.S.; Zanaty,A.M.; Abdel-Aziz,O.M.; Hassan,M.K.; Aly,M.M.
EPI245981	HA	Egypt	2008-Jun-01	A/chicken/Egypt/0883-NLQP/2008		Other Database Import	Arafa,A.A.; Hagag,N.M.; Abdullah,M.H.; Yehia,N.M.; Abdel-Halim,A.M.; Kilany,W.H.; Ahmed,M.S.; Zanaty,A.M.; Abdel-Aziz,O.M.; Hassan,M.K.; Aly,M.M.; Arafa,A.; Hagag,N.M.; El-Husseiny,M.H.; Yehia,N.; Abdel-Wahab,E.-S.M.; Hassan,M.K.; Aly,M.M.
EPI239110	HA	China	1997-Jan-01	A/chicken/Hubei/wj/1997		Other Database Import	Liao,X.; Zhang,X.; Wang,J.; Yu,J.; Li,T.
EPI239099	HA	China	1997-Jan-01	A/chicken/Hubei/wi/1997		Other Database Import	Liao,X.; Zhang,X.; Wang,J.; Yu,J.; Li,T.
EPI237644	HA	Egypt	2009-May-12	A/chicken/Egypt/0987-NLQP/2009		Other Database Import	Arafa,A.-S.M.; Kilany,W.H.; Erfan,A.M.; Safwat,M.A.; Nawar,A.A.; Selim,A.A.; Khlousy,S.G.; Hassan,M.K.; Hafez,H.M.; Abdelwahab,E.M.; Aly,M.M.; Arafa,A.; Hagag,N.M.; El-Husseiny,M.H.; Yehia,N.; Abdel-Wahab,E.-S.M.; Hassan,M.K.; Aly,M.M.
EPI237565	HA	Egypt	2009-May-12	A/chicken/Egypt/0987alb-NLQP/2009		Other Database Import	Arafa,A.-S.M.; Kilany,W.H.; Erfan,A.M.; Safwat,M.A.; Nawar,A.A.; Selim,A.A.; Khlousy,S.G.; Hassan,M.K.; Hafez,H.M.; Abdelwahab,E.M.; Aly,M.M.
EPI235814	HA	China	2002-Jan-01	A/chicken/Jilin/hf/2002		Other Database Import	Liao,X.; Zhang,X.; Wang,J.; Yu,J.; Jin,N.
EPI233860	HA	Nigeria	2007-Mar-09	A/chicken/Nigeria/08RS848-75/2007		Other Database Import	Fusaro,A.; Nelson,M.I.; Joannis,T.; Bertolotti,L.; Monne,I.; Salviato,A.; Capua,I.; Holmes,E.C.; Cattoli,G.
EPI233852	HA	Nigeria	2007-Feb-26	A/chicken/Nigeria/08RS848-74/2007		Other Database Import	Fusaro,A.; Nelson,M.I.; Joannis,T.; Bertolotti,L.; Monne,I.; Salviato,A.; Capua,I.; Holmes,E.C.; Cattoli,G.
EPI233812	HA	Nigeria	2007-Feb-14	A/chicken/Nigeria/08RS848-68/2007		Other Database Import	Fusaro,A.; Nelson,M.I.; Joannis,T.; Bertolotti,L.; Monne,I.; Salviato,A.; Capua,I.; Holmes,E.C.; Cattoli,G.
EPI233804	HA	Nigeria	2007-Feb-10	A/chicken/Nigeria/08RS848-67/2007		Other Database Import	Fusaro,A.; Nelson,M.I.; Joannis,T.; Bertolotti,L.; Monne,I.; Salviato,A.; Capua,I.; Holmes,E.C.; Cattoli,G.
EPI233756	HA	Nigeria	2007-Jan-19	A/chicken/Nigeria/08RS848-58/2007		Other Database Import	Fusaro,A.; Nelson,M.I.; Joannis,T.; Bertolotti,L.; Monne,I.; Salviato,A.; Capua,I.; Holmes,E.C.; Cattoli,G.
EPI233740	HA	Nigeria	2006-Dec-31	A/chicken/Nigeria/08RS848-54/2006		Other Database Import	Fusaro,A.; Nelson,M.I.; Joannis,T.; Bertolotti,L.; Monne,I.; Salviato,A.; Capua,I.; Holmes,E.C.; Cattoli,G.
EPI233652	HA	Nigeria	2006-Sep-02	A/chicken/Nigeria/08RS848-39/2006		Other Database Import	Fusaro,A.; Nelson,M.I.; Joannis,T.; Bertolotti,L.; Monne,I.; Salviato,A.; Capua,I.; Holmes,E.C.; Cattoli,G.
EPI233644	HA	Nigeria	2006-Sep-02	A/chicken/Nigeria/08RS848-38/2006		Other Database Import	Fusaro,A.; Nelson,M.I.; Joannis,T.; Bertolotti,L.; Monne,I.; Salviato,A.; Capua,I.; Holmes,E.C.; Cattoli,G.
EPI233604	HA	Nigeria	2006-Jul-08	A/chicken/Nigeria/08RS848-24/2006		Other Database Import	Fusaro,A.; Nelson,M.I.; Joannis,T.; Bertolotti,L.; Monne,I.; Salviato,A.; Capua,I.; Holmes,E.C.; Cattoli,G.
EPI233548	HA	Nigeria	2007-Oct-18	A/chicken/Nigeria/08RS848-122/2007		Other Database Import	Fusaro,A.; Nelson,M.I.; Joannis,T.; Bertolotti,L.; Monne,I.; Salviato,A.; Capua,I.; Holmes,E.C.; Cattoli,G.
EPI233540	HA	Nigeria	2007-Oct-18	A/chicken/Nigeria/08RS848-121/2007		Other Database Import	Fusaro,A.; Nelson,M.I.; Joannis,T.; Bertolotti,L.; Monne,I.; Salviato,A.; Capua,I.; Holmes,E.C.; Cattoli,G.
EPI233516	HA	Nigeria	2007-Oct-01	A/chicken/Nigeria/08RS848-118/2007		Other Database Import	Fusaro,A.; Nelson,M.I.; Joannis,T.; Bertolotti,L.; Monne,I.; Salviato,A.; Capua,I.; Holmes,E.C.; Cattoli,G.
EPI233468	HA	Nigeria	2007-Aug-10	A/chicken/Nigeria/08RS848-104/2007		Other Database Import	Fusaro,A.; Nelson,M.I.; Joannis,T.; Bertolotti,L.; Monne,I.; Salviato,A.; Capua,I.; Holmes,E.C.; Cattoli,G.
EPI233420	HA	Nigeria	2007-Jan-08	A/chicken/Nigeria/08VIR4337-497/2007		Other Database Import	Fusaro,A.; Nelson,M.I.; Joannis,T.; Bertolotti,L.; Monne,I.; Salviato,A.; Capua,I.; Holmes,E.C.; Cattoli,G.
EPI233388	HA	Nigeria	2006-Apr-13	A/chicken/Nigeria/08VIR4337-426/2006		Other Database Import	Fusaro,A.; Nelson,M.I.; Joannis,T.; Bertolotti,L.; Monne,I.; Salviato,A.; Capua,I.; Holmes,E.C.; Cattoli,G.
EPI234623	HA	China	2004-Jan-01	A/chicken/Jilin/hl/2004		Other Database Import	Liao,X.; Zhang,X.; Wang,J.; Yu,J.; Jin,N.
EPI228831	HA	Vietnam	2004-Jan-01	A/chicken/Vietnam/159/2004		Other Database Import	Smith,G.; Naipospos,T.S.; Usman,T.; Nguyen,T.; de Jong,M.; Peiris,J.; Guan,Y.
EPI228829	HA	Indonesia	2004-Jan-01	A/chicken/Purwakarta/BBVet-IV/2004		Other Database Import	Smith,G.; Naipospos,T.S.; Usman,T.; Nguyen,T.; de Jong,M.; Peiris,J.; Guan,Y.
EPI228626	HA	Thailand	2004-Jan-01	A/chicken/Chonburi/Thailand/CU-73/04		Other Database Import	Amonsin,A.; Pariyothorn,N.; Payungporn,S.; Theamboonlers,A.; Chutinimitkul,S.; Tantilertcharoen,R.; Wongyanin,P.; Thanawongnuwech,R.; Suradhat,S.; Chaisingh,A.; Buranathai,C.; Poovorawan,Y.
EPI228615	HA	Thailand	2004-Jan-01	A/chicken/Ayutthaya/Thailand/CU-24/04		Other Database Import	Amonsin,A.; Pariyothorn,N.; Payungporn,S.; Theamboonlers,A.; Chutinimitkul,S.; Tantilertcharoen,R.; Wongyanin,P.; Thanawongnuwech,R.; Suradhat,S.; Chaisingh,A.; Buranathai,C.; Poovorawan,Y.
EPI228614	HA	Thailand	2004-Jan-01	A/chicken/Bangkok/Thailand/CU-20/04		Other Database Import	Amonsin,A.; Pariyothorn,N.; Payungporn,S.; Theamboonlers,A.; Chutinimitkul,S.; Tantilertcharoen,R.; Wongyanin,P.; Thanawongnuwech,R.; Suradhat,S.; Chaisingh,A.; Buranathai,C.; Poovorawan,Y.
EPI228611	HA	Thailand	2004-Jan-01	A/chicken/Saraburi/Thailand/CU-17/04		Other Database Import	Amonsin,A.; Pariyothorn,N.; Payungporn,S.; Theamboonlers,A.; Chutinimitkul,S.; Tantilertcharoen,R.; Wongyanin,P.; Thanawongnuwech,R.; Suradhat,S.; Chaisingh,A.; Buranathai,C.; Poovorawan,Y.
EPI228608	HA	Thailand	2004-Jan-01	A/chicken/Nakhon Pathom/Thailand/CU-14/04		Other Database Import	Amonsin,A.; Pariyothorn,N.; Payungporn,S.; Theamboonlers,A.; Chutinimitkul,S.; Tantilertcharoen,R.; Wongyanin,P.; Thanawongnuwech,R.; Suradhat,S.; Chaisingh,A.; Buranathai,C.; Poovorawan,Y.
EPI228601	HA	Thailand	2004-Jan-01	A/chicken/Chonburi/Thailand/CU-7/04		Other Database Import	Amonsin,A.; Pariyothorn,N.; Payungporn,S.; Theamboonlers,A.; Chutinimitkul,S.; Tantilertcharoen,R.; Wongyanin,P.; Thanawongnuwech,R.; Suradhat,S.; Chaisingh,A.; Buranathai,C.; Poovorawan,Y.
EPI228600	HA	Thailand	2004-Jan-01	A/chicken/Bangkok/Thailand/CU-6/04		Other Database Import	Amonsin,A.; Pariyothorn,N.; Payungporn,S.; Theamboonlers,A.; Chutinimitkul,S.; Tantilertcharoen,R.; Wongyanin,P.; Thanawongnuwech,R.; Suradhat,S.; Chaisingh,A.; Buranathai,C.; Poovorawan,Y.
EPI228597	HA	Thailand	2004-Jan-01	A/chicken/Bangkok/Thailand/CU-3/04		Other Database Import	Amonsin,A.; Pariyothorn,N.; Payungporn,S.; Theamboonlers,A.; Chutinimitkul,S.; Tantilertcharoen,R.; Wongyanin,P.; Thanawongnuwech,R.; Suradhat,S.; Chaisingh,A.; Buranathai,C.; Poovorawan,Y.
EPI228556	HA	Thailand	2004-Jan-01	A/Chicken/Nakornsawan-2-07/2004		Other Database Import	Chamnanpood,P.; Chamnanpood,C.; Sanguansermsri,P.; Sanguansermsri,D.
EPI228547	HA	Thailand	2004-Jan-01	A/chicken/Phitsanulok-2-01/2004		Other Database Import	Chamnanpood,P.; Chamnanpood,C.; Sanguansermsri,P.; Sanguansermsri,D.
EPI228543	HA	Thailand	2004-Jan-01	A/Chicken/Nakornsawan-2-05/2004		Other Database Import	Chamnanpood,P.; Chamnanpood,C.; Sanguansermsri,P.; Sanguansermsri,D.
EPI228540	HA	Thailand	2004-Jan-01	A/chicken/Phitsanulok-2-04/2004		Other Database Import	Chamnanpood,P.; Chamnanpood,C.; Sanguansermsri,P.; Sanguansermsri,D.
EPI228532	HA	Thailand	2004-Jan-01	A/chicken/Phitsanulok-2-03/2004		Other Database Import	Chamnanpood,P.; Chamnanpood,C.; Sanguansermsri,P.; Sanguansermsri,D.
EPI228531	HA	Thailand	2004-Jan-01	A/Chicken/Uttaradit-2-02/2004		Other Database Import	Chamnanpood,P.; Chamnanpood,C.; Sanguansermsri,P.; Sanguansermsri,D.
EPI228525	HA	Thailand	2004-Jan-01	A/Chicken/Sukhothai-2-02/2004		Other Database Import	Chamnanpood,P.; Chamnanpood,C.; Sanguansermsri,P.; Sanguansermsri,D.
EPI228374	HA	Thailand	2004-Jan-01	A/chicken/Nakorn-Patom/Thailand/CU-K2/2004		Other Database Import	Theamboonlers,A.; Payungporn,S.; Thongmee,C.; Chutinimitkul,S.; Pakdeeviroj,P.; Viseshakul,N.; Oraveerakul,K.; Kaewcharoen,J.; Suradhat,S.; Thanawongnuwech,R.; Amonsin,A.; Poovorawan,Y.
EPI227463	HA	Romania	2005-Jan-01	A/rooster/Buzau/RO-AI-042/2005		Other Database Import	Turcitu,M.; Coste,H.; Cioranu,R.; Singer,R.; Ward,M.; Starick,E.; Onita,I.; Neagoe,G.
EPI227068	HA	Thailand	2005-Jan-01	A/chicken/Thailand/Kanchanaburi/CK-160/2005		Other Database Import	Amonsin,A.; Songserm,T.; Pariyothorn,N.; Puranaveja,S.; Jam-on,R.; Sae-Heng,N.; Payungporn,S.; Theamboonlers,A.; Chutinimitkul,S.; Chaisingh,A.; Damrongwatanapokin,S.; Tantilertcharoen,R.; Suradhat,S.; Thanawongnuwech,R.; Poovorawan,Y.
EPI227064	HA	Thailand	2005-Jan-01	A/chicken/Thailand/Kamphaengphet/NIAH6-3- 0010/2005		Other Database Import	Sanguansermsri,P.; Kanthiyawong,S.; Chamnanpood,C.; Chamnanpood,P.; Sanguansermsri,D.
EPI227063	HA	Thailand	2005-Jan-01	A/chicken/Thailand/Kamphaengphet/NIAH6-3- 0009/2005		Other Database Import	Sanguansermsri,P.; Kanthiyawong,S.; Chamnanpood,C.; Chamnanpood,P.; Sanguansermsri,D.
EPI227061	HA	Thailand	2005-Jan-01	A/chicken/Thailand/Kamphaengphet/NIAH6-3- 0006/2005		Other Database Import	Sanguansermsri,P.; Kanthiyawong,S.; Chamnanpood,C.; Chamnanpood,P.; Sanguansermsri,D.
EPI227052	HA	Indonesia	2005-Jan-01	A/chicken/Tarutung/BPPVI/2005		Other Database Import	Smith,G.; Naipospos,T.S.; Usman,T.; Nguyen,T.; de Jong,M.; Peiris,J.; Guan,Y.
EPI227028	HA	Romania	2005-Jan-01	A/chicken/Romania/4793/Tl/2005		Other Database Import	Turcitu,M.A.; Coste,H.C.; Zaulet,M.; Cioranu,R.P.; Spanu,R.; Leau,F.; Motiu,R.D.; Diaconu,G.; Bosneag,M.; Rautu,S.
EPI226986	HA	Vietnam	2005-Jan-01	A/chicken/Lang Son/200/2005		Other Database Import	Kim,L.M.; Scott,M.A.; Suarez,D.L.; Spackman,E.; Swayne,D.E.; Afonso,C.L.
EPI226985	HA	Indonesia	2005-Jan-01	A/chicken/Kulon Progo/BBVW/2005		Other Database Import	Smith,G.; Naipospos,T.S.; Usman,T.; Nguyen,T.; de Jong,M.; Peiris,J.; Guan,Y.
EPI226966	HA	Indonesia	2005-Jan-01	A/chicken/Gunung Kidal/BBVW/2005		Other Database Import	Smith,G.; Naipospos,T.S.; Usman,T.; Nguyen,T.; de Jong,M.; Peiris,J.; Guan,Y.
EPI226949	HA	Indonesia	2005-Jan-01	A/chicken/Dairi/BPPVI/2005		Other Database Import	Smith,G.; Naipospos,T.S.; Usman,T.; Nguyen,T.; de Jong,M.; Peiris,J.; Guan,Y.
EPI226920	HA	Indonesia	2005-Jan-01	A/Chicken/Bantul/BBVet-I/2005		Other Database Import	Smith,G.J.D.; Chen,H.; Guan,Y.
EPI226656	HA	Indonesia	2005-Jan-01	A/Chicken/Sembawa/BPPV-III/2005		Other Database Import	Komadina,N.; Usman,T.B.; Selleck,P.
EPI226654	HA	Indonesia	2005-Jan-01	A/Chicken/Rokan Hilli/BPPV-II/2005		Other Database Import	Komadina,N.; Usman,T.B.; Selleck,P.
EPI226653	HA	Indonesia	2005-Jan-01	A/Chicken/Palembang/BPPV-III/2005		Other Database Import	Komadina,N.; Usman,T.B.; Selleck,P.
EPI226649	HA	Indonesia	2005-Jan-01	A/Chicken/Agam/BBPVI/2005		Other Database Import	Komadina,N.; Usman,T.B.; Selleck,P.
EPI225005	HA	Korea, Republic of	2006-Jan-01	A/chicken/Korea/IS/2006		Other Database Import	Lee,Y.-J.; Choi,Y.-K.; Kim,Y.-J.; Song,M.-S.; Jeong,O.-M.; Lee,E.-K.; Jeon,W.-J.; Jeong,W.; Joh,S.-J.; Choi,K.-S.; Her,M.; Kim,M.-C.; Kim,A.; Kim,M.-J.; Lee,E.H.; Oh,T.-G.; Moon,H.-J.; You,D.-W.; Kim,J.-H.; Sung,M.-H.; Kwon,J.-H.; Kim,C.-J.
EPI224965	HA	Hong Kong (SAR)	2006-Jan-01	A/chicken/Hong Kong/D-06-0947/2006		Other Database Import	Kim,L.M.; Scott,M.A.; Suarez,D.L.; Spackman,E.; Swayne,D.E.; Afonso,C.L.
EPI224959	HA	Palestinian Territory	2006-Jan-01	A/chicken/Gaza/450/2006		Other Database Import	Panshin,A.; Golender,N.; Banet-Noach,C.; Tendler,Y.; Perk,S.
EPI224608	HA	Indonesia	2006-Aug-01	A/Chicken/West Java/TASIKSOL/2006		Other Database Import	Darminto,D.; Dharmayanti,N.L.P.I.; Indriani,R.; Komadina,N.; Selleck,P.
EPI224606	HA	Indonesia	2006-Jan-01	A/Chicken/West Java/SMI-CSLK-EC/2006		Other Database Import	Darminto,D.; Dharmayanti,N.L.P.I.; Indriani,R.; Komadina,N.; Selleck,P.
EPI224604	HA	Indonesia	2006-May-01	A/Chicken/West Java/HAMD/2006		Other Database Import	Darminto,D.; Dharmayanti,N.L.P.I.; Indriani,R.; Komadina,N.; Selleck,P.
EPI224602	HA	Indonesia	2006-Jan-01	A/Chicken/Way Kanan/BBPVIII/2006		Other Database Import	Komadina,N.; Selleck,P.; Usman,T.B.
EPI221740	HA	Russian Federation	2007-Jan-14	A/chicken/Domodedovo/MK/2007		Other Database Import	Ilinykh,P.A.; Kulak,M.V.; Sharshov,K.A.; Durimanov,A.G.; Smith,G.J.D.; Guan,Y.; Peris,J.S.M.; Shestopalov,A.M.
EPI221722	HA	Vietnam	2007-Jan-01	A/chicken/Bac Lieu/07-10/2007		Other Database Import	Kim,L.M.; Scott,M.A.; Suarez,D.L.; Spackman,E.; Swayne,D.E.; Afonso,C.L.
EPI221322	HA	India	2008-Jan-25	A/chicken/India/WB-NIV2811/2008		Other Database Import	Chakrabarti,A.K.; Pawar,S.D.; Cherian,S.S.; Koratkar,S.; Jadhav,S.M.; Pal,B.; Raut,S.; Thite,V.; Kode,S.S.; Mishra,A.C.
EPI221308	HA	India	2008-Jan-22	A/chicken/India/WB-NIV2664/2008		Other Database Import	Chakrabarti,A.K.; Pawar,S.D.; Cherian,S.S.; Koratkar,S.; Jadhav,S.M.; Pal,B.; Raut,S.; Thite,V.; Kode,S.S.; Mishra,A.C.
EPI221304	HA	India	2008-Jan-21	A/chicken/India/WB-NIV2654/2008		Other Database Import	Chakrabarti,A.K.; Pawar,S.D.; Cherian,S.S.; Koratkar,S.; Jadhav,S.M.; Pal,B.; Raut,S.; Thite,V.; Kode,S.S.; Mishra,A.C.
EPI221299	HA	India	2008-Jan-21	A/chicken/India/WB-NIV2653/2008		Other Database Import	Chakrabarti,A.K.; Pawar,S.D.; Cherian,S.S.; Koratkar,S.; Jadhav,S.M.; Pal,B.; Raut,S.; Thite,V.; Kode,S.S.; Mishra,A.C.
EPI220380	HA	Thailand	2008-Jan-01	A/chicken/Uthaithani/NIAH115067/2008		Other Database Import	Nuansrichay,B.; Parchariyanon,S.; Amonsin,A.; Suwannakarn,K.; Poovorawan,Y.
EPI220309	HA	India	2008-Nov-27	A/chicken/India/AS-NIV15983/2008		Other Database Import	Pal,B.; Keng,S.; Mullick,J.; Pawar,S.D.; Koratkar,S.; Chakrabarti,A.K.; Mishra,A.C.
EPI219315	HA	India	2009-Jan-02	A/chicken/India/WB-NIV16924/2009		Other Database Import	Pal,B.; Keng,S.; Mullick,J.; Payyapilly,B.; Mishra,A.C.
EPI214889	HA	Egypt	2009-Feb-01	A/chicken/Egypt/0962S-NLQP/2009		Other Database Import	Arafa,A.-S.M.; Sleim,A.A.; Hassan,M.K.; Aly,M.M.; Arafa,A.; Hagag,N.M.; El-Husseiny,M.H.; Yehia,N.; Abdel-Wahab,E.-S.M.; Hassan,M.K.; Aly,M.M.
EPI214888	HA	Egypt	2009-May-01	A/chicken/Egypt/096293V-NLQP/2009		Other Database Import	Arafa,A.-S.M.; Sleim,A.A.; Hassan,M.K.; Aly,M.M.
EPI190660	HA	Bangladesh	2007-Jan-01	A/chicken/Bangladesh/362/2007		Other Database Import
EPI190659	HA	Bangladesh	2007-Jan-01	A/chicken/Bangladesh/531/2007		Other Database Import
EPI190658	HA	Bangladesh	2007-Jan-01	A/chicken/Bangladesh/363/2007		Other Database Import
EPI190657	HA	Bangladesh	2007-Jan-01	A/chicken/Bangladesh/380/2007		Other Database Import
EPI190654	HA	Bangladesh	2009-Jan-01	A/chicken/Bangladesh/CD-08(09)BL-418/2009		Other Database Import
EPI190652	HA	Bangladesh	2008-Jan-01	A/chicken/Bangladesh/CD586-08-BL-409/2008		Other Database Import
EPI190650	HA	Bangladesh	2008-Jan-01	A/chicken/Bangladesh/FD(G)-91-BL-415/2008		Other Database Import
EPI190649	HA	Bangladesh	2008-Jan-01	A/chicken/Bangladesh/CD-590(08)-BL-410/2008		Other Database Import
EPI190648	HA	Bangladesh	2008-Jan-01	A/chicken/Bangladesh/FD(M)-381-BL-149/2008		Other Database Import
EPI190647	HA	Bangladesh	2008-Jan-01	A/chicken/Bangladesh/FD(J)-462-BL-195/2008		Other Database Import
EPI190644	HA	Bangladesh	2008-Jan-01	A/chicken/Bangladesh/FD(J)-424-BL-152/2008		Other Database Import
EPI190641	HA	Bangladesh	2008-Jan-01	A/chicken/Bangladesh/CD-48-BL-165/2008		Other Database Import
EPI190638	HA	Bangladesh	2007-Jan-01	A/chicken/Bangladesh/FDIL(G)514/2007		Other Database Import
EPI190636	HA	Bangladesh	2007-Jan-01	A/chicken/Bangladesh/FDIL(G)500/2007		Other Database Import
EPI182360	HA	Egypt	2008-Jan-10	A/chicken/Egypt/08124S-NLQP/2008		Other Database Import	Wasilenko,J.L.; Arafa,A.M.; Selim,A.A.; Hassan,M.K.; Aly,M.M.; Ali,A.; Nassif,S.; Elebiary,E.; Balish,A.; Klimov,A.; Suarez,D.L.; Swayne,D.E.; Pantin-Jackwood,M.J.
EPI182348	HA	Egypt	2008-Feb-17	A/chicken/Egypt/0870-NLQP/2008		Other Database Import	Arafa,A.; Suarez,D.; Kholosy,S.; Hassan,M.K.; Nasef,S.; Selim,A.; Hagag,N.; Dauphin,G.; Kim,M.; Swayne,D.; Aly,M.
EPI182346	HA	Egypt	2008-Feb-06	A/chicken/Egypt/0865-NLQP/2008		Other Database Import	Arafa,A.; Suarez,D.; Kholosy,S.; Hassan,M.K.; Nasef,S.; Selim,A.; Hagag,N.; Dauphin,G.; Kim,M.; Swayne,D.; Aly,M.
EPI182341	HA	Egypt	2008-Jan-18	A/chicken/Egypt/0845-NLQP/2008		Other Database Import
EPI182334	HA	Egypt	2008-Jan-04	A/chicken/Egypt/0813-NLQP/2008		Other Database Import	Arafa,A.; Suarez,D.; Kholosy,S.; Hassan,M.K.; Nasef,S.; Selim,A.; Hagag,N.; Dauphin,G.; Kim,M.; Swayne,D.; Aly,M.
EPI174341	HA	Turkey	2006-Jan-01	A/chicken/Turkey/Misinli ist582/2006		Other Database Import	Un,H.
EPI174340	HA	Turkey	2006-Jan-01	A/chicken/Turkey/Sirapinar ist706/2006		Other Database Import	Un,H.
EPI174334	HA	Turkey	2006-Jan-01	A/chicken/Turkey/Baklali ist955/2006		Other Database Import	Un,H.
EPI168662	HA	Egypt	2006-Feb-22	A/chicken/Qalubia/1/2006		Other Database Import	Kayali,G.; Webby,R.J.; Govorkova,E.A.; Ducatez,M.F.; El Shesheny,R.A.; Kandeil,A.M.; Mostafa,A.; Ali,M.A.; Bahgat,M.M.; Kutkat,M.A.; Nasraa,M.H.; Mostafa,A.; Webby,R.; Bahgat,I.M.; Ali,M.A.; Webby,R.J.
EPI162933	HA	Russian Federation	2005-Aug-12	A/chicken/Novosibirsk/0008/2005 (H5N1)		Federal Centre for Animal Health (ARRIAH)
EPI162929	HA	Russian Federation	2006-Feb-09	A/chicken/Dagestan/0029/2006 (H5N1)		Federal Centre for Animal Health (ARRIAH)
EPI156788	HA	Benin	2007-Dec-01	A/chicken/Benin/6693-1/2007		Istituto Zooprofilattico Sperimentale Delle Venezie
EPI156768	HA	Egypt	2007-Jun-01	A/chicken/Egypt/5169-3/2007		Istituto Zooprofilattico Sperimentale Delle Venezie
EPI156746	HA	Egypt	2007-Mar-01	A/chicken/Egypt/2628-2/2007		Istituto Zooprofilattico Sperimentale Delle Venezie
EPI154525	HA	Saudi Arabia	2007-Jan-01	A/chicken/Saudi Arabia/6732-18/2007		Istituto Zooprofilattico Sperimentale Delle Venezie
EPI154517	HA	Saudi Arabia	2007-Jan-01	A/chicken/Saudi Arabia/6732-13/2007		Istituto Zooprofilattico Sperimentale Delle Venezie
EPI152044	HA	Egypt	2007-Jan-01	A/chicken/Egypt/5169-2/2007		Istituto Zooprofilattico Sperimentale Delle Venezie
EPI136757	HA	Egypt	2007-Dec-19	A/chicken/Egypt/07202-NLQP/2007		Other Database Import
EPI127768	HA	Egypt	2006-Nov-27	A/chicken/Egypt/06959-NLQP/2006		Other Database Import	Arafa,A.; Suarez,D.; Kholosy,S.; Hassan,M.K.; Nasef,S.; Selim,A.; Hagag,N.; Dauphin,G.; Kim,M.; Swayne,D.; Aly,M.
EPI355185	HA	Indonesia	2010-Jul-01	A/chicken/EastKalimantan/UT582/2010		Other Database Import	Nidom,C.A.; Yamada,S.; Nidom,R.V.; Rahmawati,K.; Alamudi,M.Y.; Kholik; Indrasari,S.; Hayati,R.S.; Iwatsuki-Horimoto,K.; Kawaoka,Y.
EPI355180	HA	Indonesia	2010-Jul-01	A/chicken/SouthKalimantan/UT521/2010		Other Database Import	Nidom,C.A.; Yamada,S.; Nidom,R.V.; Rahmawati,K.; Alamudi,M.Y.; Kholik; Indrasari,S.; Hayati,R.S.; Iwatsuki-Horimoto,K.; Kawaoka,Y.
EPI334550	HA	Russian Federation	2006-Feb-09	A/chicken/Dagestan/29/2006	Federal Centre for Animal Health (ARRIAH)	Federal Centre for Animal Health (ARRIAH)	Andriyasov, A.; Pchelkina, I.; Kolosov, S.
EPI324341	HA	Indonesia	2010-Jun-01	A/chicken/Indonesia/D10015/2010		Other Database Import	Shinya,K.; Poetranto,E.D.; Yamaoka,M.
EPI324340	HA	Indonesia	2010-Jun-01	A/chicken/Indonesia/D10014/2010		Other Database Import	Shinya,K.; Poetranto,E.D.; Yamaoka,M.
EPI318208	HA	Egypt	2008-Jun-01	A/chicken/Egypt/RIMD11-1/2008		Other Database Import	Watanabe,Y.; Ikuta,K.
EPI318199	HA	Egypt	2008-Aug-01	A/chicken/Egypt/RIMD1-5/2008		Other Database Import	Watanabe,Y.; Ikuta,K.
EPI398230	HA	Egypt	2010-Mar-01	A/duck/El Fayoum/CAI1/2010		Other Database Import	Wentworth,D.E.; Dugan,V.; Halpin,R.; Lin,X.; Bera,J.; Ghedin,E.; Fedorova,N.; Overton,L.; Tsitrin,T.; Stockwell,T.; Amedeo,P.; Bishop,B.; Chen,H.; Edworthy,P.; Gupta,N.; Katzel,D.; Li,K.; Schobel,S.; Shrivastava,S.; Thovarai,V.; Wang,S.; Atta El-Abiary,E.; Saad El-Din Abd El-Latif,W.; Ahmed Khder,A.; Selim Salama,S.; Adel Soliman,Y.; Omar,L.; Aly,M.; El-Satar Arafa Mohamed Arafa,A.; Bao,Y.; Sande…
EPI397334	HA	Egypt	2011-Jan-01	A/duck/Egypt/1111sg/2011		Other Database Import	Arafa,A.; Hassan,M.K.; Yilma,J.; Kilany,W.; Khoulosy,S.G.; Baile,E.; Ali,A.; Ankers,P.; Lubroth,J.
EPI395477	HA	Egypt	2010-Mar-28	A/duck/Egypt/SHMK-2203/2010		Other Database Import	Mansour,S.M.G.; ElBakrey,R.M.; Eid,A.A.M.
EPI395456	HA	Japan	2011-Feb-08	A/mandarin duck/Oita/4402F042/2011		Other Database Import	Soda,K.; Usui,T.; Ito,H.; Yamaguchi,T.; Ito,T.; Mimura,W.
EPI395452	HA	Japan	2011-Feb-08	A/mandarin duck/Oita/4402F041/2011		Other Database Import	Soda,K.; Usui,T.; Ito,H.; Yamaguchi,T.; Ito,T.; Mimura,W.
EPI395415	HA	Japan	2011-Feb-09	A/tufted duck/Shimane/3202C002/2011		Other Database Import	Soda,K.; Usui,T.; Ito,H.; Yamaguchi,T.; Ito,T.; Mimura,W.
EPI395413	HA	Japan	2011-Jan-24	A/tufted duck/Tottori/1-012/2011		Other Database Import	Soda,K.; Usui,T.; Ito,H.; Yamaguchi,T.; Ito,T.; Mimura,W.
EPI395411	HA	Japan	2011-Jan-14	A/tufted duck/Shimane/5501A008/2011		Other Database Import	Soda,K.; Usui,T.; Ito,H.; Yamaguchi,T.; Ito,T.; Mimura,W.
EPI395400	HA	Japan	2011-Jan-31	A/mandarin duck/Nagasaki/4201A011/2011		Other Database Import	Soda,K.; Usui,T.; Ito,H.; Yamaguchi,T.; Ito,T.; Mimura,W.
EPI383685	HA	Vietnam	2007-Aug-01	A/duck/Vietnam/TY103/2007		Other Database Import	Takano,R.
EPI371383	HA	Vietnam	2011-Oct-09	A/muscovy duck/Vietnam/OIE-3314/2011		Other Database Import	Kida,H.; Sakoda,Y.; Okamatsu,M.; Nam,H.V.; Long,N.V.; Huy,C.D.; Tien,T.N.; Hatamachi,J.
EPI369186	HA	Egypt	2011-Aug-22	A/duck/Egypt/11685s/2011		Other Database Import	Arafa,A.; Hagag,N.; Yehia,N.; Mady,W.; Adel,A.; Naguib,M.; Elhuseiny,M.; Abdel-Wanees,S.
EPI368272	HA	Thailand	2006-Jan-01	A/duck/Thailand/TS04/2006		Other Database Import	Songserm,T.; Wiboon-ut,S.; Kanchongkittiphon,W.; Na-Ek,P.; Thitithanyanont,A.
EPI368248	HA	Thailand	2006-Jan-01	A/duck/Thailand/TS01/2006		Other Database Import	Songserm,T.; Wiboon-ut,S.; Kanchongkittiphon,W.; Na-Ek,P.; Thitithanyanont,A.
EPI367602	HA	Iran, Islamic Republic of	2011-Aug-01	A/duck/Iran/VIR-5316-1/2011		Other Database Import	Heidari,A.; Ghafouri,A.; Farshad Tehrani,F.; Maghsudloo,H.; Monne,I.; Fusaro,A.; Cattoli,G.; Capua,I.
EPI366428	HA	China	2010-Oct-01	A/duck/Huazhong/QF13/2010		Other Database Import	Jiang,W.M.; Chen,J.M.; Liu,S.; Hou,G.Y.; Li,J.P.; Han,Y.; Zhang,P.; Huang,B.X.
EPI366414	HA	China	2010-Apr-01	A/duck/Huadong/QYC/2010		Other Database Import	Jiang,W.M.; Chen,J.M.; Liu,S.; Hou,G.Y.; Li,J.P.; Han,Y.; Zhang,P.; Huang,B.X.
EPI361760	HA	Cambodia	2011-Jul-23	A/duck/Cambodia/072D6/2011		Other Database Import	Buchy,P.
EPI359878	HA	Korea, Republic of	2011-Jan-01	A/duck/Korea/NJ83/2011		Other Database Import	Kim,H.R.; Lee,Y.J.; Park,C.K.; Oem,J.K.; Lee,O.S.; Kang,H.M.; Choi,J.G.; Bae,Y.C.
EPI359883	HA	Korea, Republic of	2011-Jan-01	A/mandarin duck/Korea/Q2/2011		Other Database Import	Kim,H.R.; Lee,Y.J.; Park,C.K.; Oem,J.K.; Lee,O.S.; Kang,H.M.; Choi,J.G.; Bae,Y.C.
EPI356581	HA	Indonesia	2006-Sep-01	A/muscovy duck/Jakarta/Sum106/2006		Other Database Import	Dharmayanti,N.L.P.I.; Indriani,R.; Darminto,D.; Ibrahim,F.; Soebandrio,A.
EPI356559	HA	Indonesia	2007-Jan-01	A/Muscovy duck/West Java/Bks3/2007		Other Database Import	Dharmayanti,N.L.P.I.; Indriani,R.; Darminto,D.; Ibrahim,F.; Soebandrio,A.
EPI352287	HA	India	2011-Feb-01	A/duck/India/02AF1/2011		Other Database Import	Tosh,C.; Nagarajan,S.; Murugkar,H.V.; Katare,M.; Jain,R.; Behera,P.; Dubey,S.C.
EPI341911	HA	Japan	2011-Jan-26	A/mandarin duck/Kochi/3901C005/2011		Other Database Import	Mimura,W.; Soda,K.; Usui,T.; Ito,H.; Ito,T.
EPI341360	HA	Cambodia	2010-Feb-12	A/duck/Cambodia/TK05D8T/2010		Other Database Import	Buchy,P.; Mardy,S.; San,S.
EPI340153	HA	Egypt	2010-Sep-16	A/duck/Egypt/10283SF/2010		Other Database Import	Arafa,A.; Hagag,N.; Yehia,N.; Adel,A.; Elhusseiny,M.; Mehana,O.; Mady,W.; Samir,A.; Nageeb,M.; Selim,A.; Hassan,M.; Hussein,H.; Suarez,D.; Spackman,E.; Swayne,D.; Aly,M.
EPI340149	HA	Egypt	2010-Oct-14	A/duck/Egypt/10336SF/2010		Other Database Import	Arafa,A.; Hagag,N.; Yehia,N.; Adel,A.; Elhusseiny,M.; Mehana,O.; Mady,W.; Samir,A.; Nageeb,M.; Selim,A.; Hassan,M.; Hussein,H.; Suarez,D.; Spackman,E.; Swayne,D.; Aly,M.
EPI340148	HA	Egypt	2010-Oct-20	A/duck/Egypt/10131/2010		Other Database Import	Arafa,A.; Hagag,N.; Yehia,N.; Adel,A.; Elhusseiny,M.; Mehana,O.; Mady,W.; Samir,A.; Nageeb,M.; Selim,A.; Hassan,M.; Hussein,H.; Suarez,D.; Spackman,E.; Swayne,D.; Aly,M.
EPI340137	HA	Egypt	2011-Jan-09	A/duck/Egypt/1130AG/2011		Other Database Import	Arafa,A.; Hagag,N.; Yehia,N.; Adel,A.; Elhusseiny,M.; Mehana,O.; Mady,W.; Samir,A.; Nageeb,M.; Selim,A.; Hassan,M.; Hussein,H.; Suarez,D.; Spackman,E.; Swayne,D.; Aly,M.
EPI340132	HA	Egypt	2011-Jan-11	A/duck/Egypt/1123SF/2011		Other Database Import	Arafa,A.; Hagag,N.; Yehia,N.; Adel,A.; Elhusseiny,M.; Mehana,O.; Mady,W.; Samir,A.; Nageeb,M.; Selim,A.; Hassan,M.; Hussein,H.; Suarez,D.; Spackman,E.; Swayne,D.; Aly,M.
EPI340120	HA	Egypt	2011-Jan-23	A/duck/Egypt/11117S/2011		Other Database Import	Arafa,A.; Hagag,N.; Yehia,N.; Adel,A.; Elhusseiny,M.; Mehana,O.; Mady,W.; Samir,A.; Nageeb,M.; Selim,A.; Hassan,M.; Hussein,H.; Suarez,D.; Spackman,E.; Swayne,D.; Aly,M.
EPI340115	HA	Egypt	2011-Feb-13	A/duck/Egypt/1174SF/2011		Other Database Import	Arafa,A.; Hagag,N.; Yehia,N.; Adel,A.; Elhusseiny,M.; Mehana,O.; Mady,W.; Samir,A.; Nageeb,M.; Selim,A.; Hassan,M.; Hussein,H.; Suarez,D.; Spackman,E.; Swayne,D.; Aly,M.
EPI340091	HA	Egypt	2011-Mar-18	A/duck/Egypt/11117SS/2011		Other Database Import	Arafa,A.; Hagag,N.; Yehia,N.; Adel,A.; Elhusseiny,M.; Mehana,O.; Mady,W.; Samir,A.; Nageeb,M.; Selim,A.; Hassan,M.; Hussein,H.; Suarez,D.; Spackman,E.; Swayne,D.; Aly,M.
EPI338618	HA	Egypt	2010-Dec-22	A/duck/Egypt/M2583A/2010		Other Database Import	El-Shesheny,R.A.; Kayali,G.; Kandeil,A.; Cai,Z.; Barakat,A.B.; Ghanim,H.E.; Ali,M.A.; Kandeil,A.M.; Rubrum,A.; Kutkat,M.A.; Webby,R.J.
EPI338616	HA	Egypt	2010-Dec-22	A/duck/Egypt/M2583D/2010		Other Database Import	Kayali,G.; El-Shesheny,R.; Ahmed,K.A.; Rubrum,A.; Ali,M.A.
EPI338615	HA	Egypt	2010-Dec-26	A/duck/Egypt/Q2645C/2010		Other Database Import	Kayali,G.; El-Shesheny,R.; Ahmed,K.A.; Rubrum,A.; Ali,M.A.
EPI338610	HA	Egypt	2011-Feb-20	A/duck/Egypt/M3075B/2011		Other Database Import	Kayali,G.; El-Shesheny,R.; Ahmed,K.A.; Rubrum,A.; Ali,M.A.
EPI336998	HA	China	2011-Feb-01	A/duck/Zhejiang/2242/2011		Other Database Import	Wu,H.; Wu,N.
EPI336996	HA	China	2011-Feb-01	A/duck/Zhejiang/213/2011		Other Database Import	Wu,H.; Wu,N.
EPI335245	HA	Mongolia	2009-Aug-06	A/ruddy shelduck/Mongolia/911T/2009		Other Database Import	Leung,C.Y.; Gilbert,M.; Cheung,W.C.; Dhanasekaran,V.; Chow,K.-C.; Ho,C.-K.; Smith,G.J.; Peiris,M.J.; Guan,Y.
EPI335093	HA	Lao, People's Democratic Republic	2010-Mar-01	A/duck/Lao/981/2010		Other Database Import	Sonnberg,S.; Phommachanh,P.; Naipospos,T.S.; McKenzie,J.; Chanthavisouk,C.; Pathammavong,S.; Darnell,D.; Meeduangchanh,P.; Rubrum,A.M.; Souriya,M.; Khambounheuang,B.; Webby,R.J.; Douangngeun,B.; Webster,R.G.; Naipospos,T.S.P.
EPI328894	HA	China	2009-Jan-15	A/duck/Eastern China/909/2009		Other Database Import	Gu,M.; Liu,W.; Zhao,G.; Xu,Q.; Zhang,W.; Zhang,X.; Cao,Y.; Li,Y.; Peng,D.; Liu,X.
EPI327214	HA	Vietnam	2009-Oct-26	A/duck/Viet Nam/TMU021/2009		Other Database Import	Thang,N.N.; Quang,P.N.; Khai,P.N.; Khang,D.D.; Hien,L.X.
EPI327211	HA	Vietnam	2009-Oct-26	A/duck/Viet Nam/TMU022/2009		Other Database Import	Thang,N.N.; Quang,P.N.; Khai,P.N.; Khang,D.D.; Hien,L.X.
EPI321596	HA	Vietnam	2009-Jun-22	A/duck/Vietnam/27386/2009		Other Database Import	Hanna,A.; To,T.L.; Tong,H.; Shell,W.; Coward,V.J.; Banks,J.; Brown,I.H.; Slomka,M.J.
EPI321593	HA	Vietnam	2009-Jun-22	A/duck/Vietnam/27372/2009		Other Database Import	Hanna,A.; To,T.L.; Tong,H.; Shell,W.; Coward,V.J.; Banks,J.; Brown,I.H.; Slomka,M.J.
EPI321592	HA	Vietnam	2009-Jun-22	A/duck/Vietnam/27354/2009		Other Database Import	Hanna,A.; To,T.L.; Tong,H.; Shell,W.; Coward,V.J.; Banks,J.; Brown,I.H.; Slomka,M.J.
EPI321590	HA	Vietnam	2009-Jun-22	A/duck/Vietnam/27339/2009		Other Database Import	Hanna,A.; To,T.L.; Tong,H.; Shell,W.; Coward,V.J.; Banks,J.; Brown,I.H.; Slomka,M.J.
EPI321584	HA	Indonesia	2007-Sep-21	A/duck/Sleman/BBVW-679-31024/2007		Other Database Import	Wibawa,H.; Usman,T.B.; Junaidi,A.; Poermadjaja,B.; Suatmodjo,M.; Davies,K.R.; Stevens,V.; Selleck,P.; Daniels,P.; Wong,F.Y.K.
EPI321577	HA	Indonesia	2007-May-15	A/duck/Sleman/BBVW-598-32226/2007		Other Database Import	Wibawa,H.; Usman,T.B.; Junaidi,A.; Poermadjaja,B.; Suatmodjo,M.; Davies,K.R.; Stevens,V.; Selleck,P.; Daniels,P.; Wong,F.Y.K.
EPI321576	HA	Indonesia	2007-Jul-24	A/duck/Sleman/BBVW-379-34423/2007		Other Database Import	Wibawa,H.; Usman,T.B.; Junaidi,A.; Poermadjaja,B.; Suatmodjo,M.; Davies,K.R.; Stevens,V.; Selleck,P.; Daniels,P.; Wong,F.Y.K.
EPI321552	HA	Indonesia	2007-Sep-21	A/duck/Magelang/BBVW-680-41051/2007		Other Database Import	Wibawa,H.; Usman,T.B.; Junaidi,A.; Poermadjaja,B.; Suatmodjo,M.; Davies,K.R.; Stevens,V.; Selleck,P.; Daniels,P.; Wong,F.Y.K.
EPI321551	HA	Indonesia	2007-Sep-21	A/duck/Magelang/BBVW-680-41050/2007		Other Database Import	Wibawa,H.; Usman,T.B.; Junaidi,A.; Poermadjaja,B.; Suatmodjo,M.; Davies,K.R.; Stevens,V.; Selleck,P.; Daniels,P.; Wong,F.Y.K.
EPI321550	HA	Indonesia	2007-Sep-21	A/duck/Magelang/BBVW-680-41047/2007		Other Database Import	Wibawa,H.; Usman,T.B.; Junaidi,A.; Poermadjaja,B.; Suatmodjo,M.; Davies,K.R.; Stevens,V.; Selleck,P.; Daniels,P.; Wong,F.Y.K.
EPI321545	HA	Indonesia	2007-Sep-21	A/duck/Magelang/BBVW-680-41042/2007		Other Database Import	Wibawa,H.; Usman,T.B.; Junaidi,A.; Poermadjaja,B.; Suatmodjo,M.; Davies,K.R.; Stevens,V.; Selleck,P.; Daniels,P.; Wong,F.Y.K.
EPI321544	HA	Indonesia	2007-Sep-21	A/duck/Magelang/BBVW-680-41041/2007		Other Database Import	Wibawa,H.; Usman,T.B.; Junaidi,A.; Poermadjaja,B.; Suatmodjo,M.; Davies,K.R.; Stevens,V.; Selleck,P.; Daniels,P.; Wong,F.Y.K.
EPI321539	HA	Indonesia	2008-Jan-15	A/duck/Magelang/BBVW-24-44380/2008		Other Database Import	Wibawa,H.; Usman,T.B.; Junaidi,A.; Poermadjaja,B.; Suatmodjo,M.; Davies,K.R.; Stevens,V.; Selleck,P.; Daniels,P.; Wong,F.Y.K.
EPI321528	HA	Indonesia	2007-Sep-21	A/duck/Bantul/BBVW-678-2D403/2007		Other Database Import	Wibawa,H.; Usman,T.B.; Junaidi,A.; Poermadjaja,B.; Suatmodjo,M.; Davies,K.R.; Stevens,V.; Selleck,P.; Daniels,P.; Wong,F.Y.K.
EPI321526	HA	Indonesia	2007-Sep-21	A/duck/Bantul/BBVW-678-24404/2007		Other Database Import	Wibawa,H.; Usman,T.B.; Junaidi,A.; Poermadjaja,B.; Suatmodjo,M.; Davies,K.R.; Stevens,V.; Selleck,P.; Daniels,P.; Wong,F.Y.K.
EPI320682	HA	Vietnam	2009-Apr-08	A/Muscovy duck/Vietnam/18151/2009		Other Database Import	Hanna,A.; To,T.L.; Tong,H.; Shell,W.; Coward,V.J.; Banks,J.; Brown,I.H.; Slomka,M.J.
EPI318107	HA	Japan	2011-Mar-01	A/duck/Fukushima/16/2011		Other Database Import	Hatamachi,J.; Kida,H.; Sakoda,Y.; Okamatsu,M.
EPI315115	HA	Vietnam	2008-Jan-01	A/duck/Vietnam/G12/2008		Other Database Import	Takakuwa,H.; Otsuki,K.
EPI314811	HA	Korea, Republic of	2010-Dec-29	A/mandarin duck/Korea/K10-483/2010		Other Database Import	Lee,D.-H.; Park,J.-K.; Youn,H.-N.; Lee,Y.-N.; Lim,T.-H.; Kim,M.-S.; Lee,J.-B.; Park,S.-Y.; Choi,I.-S.; Song,C.-S.
EPI314028	HA	Vietnam	2010-Jan-17	A/duck/Vietnam/3/2010		Other Database Import	Long,N.T.; Thanh,T.T.; van Doorn,H.R.; Vu,P.P.; Dung,P.T.; Dung,T.T.K.; Tien,T.N.; Thao,D.T.T.; Hung,P.; Quang,N.V.; Hoa,N.T.; Bryant,J.E.; Boni,M.F.
EPI315963	HA	Egypt	2008-Dec-01	A/duck/Egypt/0897-NLQP/2008		Other Database Import	Arafa,A.; Hagag,N.M.; El-Husseiny,M.H.; Yehia,N.; Abdel-Wahab,E.-S.M.; Hassan,M.K.; Aly,M.M.; Abdelwhab,E.M.; Stech,J.; Grund,C.; Stech,O.; Graeber,M.; Beer,M.; Harder,T.C.; Hafez,H.M.
EPI295967	HA	India	2008-Apr-01	A/duck/Tripura/103597/2008		Other Database Import	Tosh,C.; Murugkar,H.V.; Nagarajan,S.; Jain,R.; Kulkarni,D.D.; Dubey,S.C.
EPI287375	HA	Egypt	2010-Jul-02	A/duck/Egypt/3982-21/2010	Istituto Zooprofilattico Sperimentale Delle Venezie	Istituto Zooprofilattico Sperimentale Delle Venezie
EPI286619	HA	Vietnam	2007-Jan-01	A/muscovy duck/Son La/07-85/2007		Other Database Import	Kim,L.M.; Scott,M.A.; Suarez,D.L.; Spackman,E.; Swayne,D.E.; Afonso,C.L.
EPI286618	HA	Vietnam	2007-Jan-01	A/muscovy duck/Ha Nam/07-84/2007		Other Database Import	Kim,L.M.; Scott,M.A.; Suarez,D.L.; Spackman,E.; Swayne,D.E.; Afonso,C.L.
EPI286398	HA	Vietnam	2007-Jan-01	A/duck/Nam Dinh/07-88/2007		Other Database Import	Kim,L.M.; Scott,M.A.; Suarez,D.L.; Spackman,E.; Swayne,D.E.; Afonso,C.L.
EPI286391	HA	Vietnam	2007-Jan-01	A/duck/Ninh Binh/07-68/2007		Other Database Import	Kim,L.M.; Scott,M.A.; Suarez,D.L.; Spackman,E.; Swayne,D.E.; Afonso,C.L.
EPI286388	HA	Vietnam	2007-Jan-01	A/duck/Nam Dinh/07-55/2007		Other Database Import	Kim,L.M.; Scott,M.A.; Suarez,D.L.; Spackman,E.; Swayne,D.E.; Afonso,C.L.
EPI286386	HA	Vietnam	2007-Jan-01	A/duck/Nghe An/07-49/2007		Other Database Import	Kim,L.M.; Scott,M.A.; Suarez,D.L.; Spackman,E.; Swayne,D.E.; Afonso,C.L.
EPI284000	HA	Cambodia	2006-Jan-01	A/duck/Cambodia/D1KC/2006		Other Database Import	Buchy,P.; Mardy,S.
EPI283903	HA	Cambodia	2006-Aug-01	A/duck/Cambodia/D3KC167/2006		Other Database Import	Buchy,P.; Mardy,S.; San,S.
EPI283872	HA	Cambodia	2006-Aug-07	A/duck/Cambodia/D1PV/2006		Other Database Import	Buchy,P.; Mardy,S.; San,S.
EPI283844	HA	Cambodia	2006-Feb-21	A/duck/Cambodia/D2KC/2006		Other Database Import	Buchy,P.; Mardy,S.; Vong,S.; San,S.
EPI283837	HA	Cambodia	2006-Apr-04	A/duck/Cambodia/D2KP/2006		Other Database Import	Buchy,P.; Mardy,S.; Vong,S.; San,S.
EPI283819	HA	Egypt	2010-Mar-01	A/duck/Egypt/10157s/2010		Other Database Import	Arafa,A.M.; Hagag,N.M.; Abdullah,M.H.; Yehia,N.; Hassan,M.K.; Aly,M.M.
EPI283813	HA	Egypt	2010-Feb-01	A/duck/Egypt/1068s/2010		Other Database Import	Arafa,A.M.; Hagag,N.M.; Abdullah,M.H.; Yehia,N.; Hassan,M.K.; Aly,M.M.
EPI283810	HA	Egypt	2010-Feb-01	A/duck/Egypt/1097s/2010		Other Database Import	Arafa,A.M.; Hagag,N.M.; Abdullah,M.H.; Yehia,N.; Hassan,M.K.; Aly,M.M.
EPI283800	HA	Egypt	2010-Feb-01	A/duck/Egypt/101565v/2010		Other Database Import	Arafa,A.M.; Hagag,N.M.; Abdullah,M.H.; Yehia,N.; Hassan,M.K.; Aly,M.M.; Arafa,A.; Hagag,N.M.; El-Husseiny,M.H.; Yehia,N.; Abdel-Wahab,E.-S.M.; Hassan,M.K.; Aly,M.M.
EPI283795	HA	Egypt	2010-Feb-01	A/duck/Egypt/1053/2010		Other Database Import	Arafa,A.M.; Hagag,N.M.; Abdullah,M.H.; Yehia,N.; Hassan,M.K.; Aly,M.M.
EPI275998	HA	China	2006-Jan-01	A/duck/Hunan/29/2006		Other Database Import	Li,Y.; Shi,J.; Zhong,G.; Deng,G.; Tian,G.; Ge,J.; Zeng,X.; Song,J.; Zhao,D.; Liu,L.; Jiang,Y.; Guan,Y.; Bu,Z.; Chen,H.
EPI275982	HA	China	2005-Jan-01	A/duck/Hubei/49/2005		Other Database Import	Li,Y.; Shi,J.; Zhong,G.; Deng,G.; Tian,G.; Ge,J.; Zeng,X.; Song,J.; Zhao,D.; Liu,L.; Jiang,Y.; Guan,Y.; Bu,Z.; Chen,H.
EPI275966	HA	China	2005-Jan-01	A/duck/Anhui/56/2005		Other Database Import	Li,Y.; Shi,J.; Zhong,G.; Deng,G.; Tian,G.; Ge,J.; Zeng,X.; Song,J.; Zhao,D.; Liu,L.; Jiang,Y.; Guan,Y.; Bu,Z.; Chen,H.
EPI259645	HA	Egypt	2007-Jan-01	A/duck/Egypt/D1Br12/2007		Other Database Import	Watanabe,Y.; Ibrahim,M.S.; Ikuta,K.
EPI259644	HA	Egypt	2007-Jan-01	A/duck/Egypt/D1Tr335/2007		Other Database Import	Watanabe,Y.; Ibrahim,M.S.; Ikuta,K.
EPI246014	HA	Egypt	2009-May-01	A/duck/Egypt/0969smL-NLQP/2009		Other Database Import	Arafa,A.A.; Hagag,N.M.; Abdullah,M.H.; Yehia,N.M.; Abdel-Halim,A.M.; Kilany,W.H.; Ahmed,M.S.; Zanaty,A.M.; Abdel-Aziz,O.M.; Hassan,M.K.; Aly,M.M.
EPI246012	HA	Egypt	2009-Feb-01	A/duck/Egypt/0930smL-NLQP/2009		Other Database Import	Arafa,A.A.; Hagag,N.M.; Abdullah,M.H.; Yehia,N.M.; Abdel-Halim,A.M.; Kilany,W.H.; Ahmed,M.S.; Zanaty,A.M.; Abdel-Aziz,O.M.; Hassan,M.K.; Aly,M.M.
EPI246006	HA	Egypt	2009-May-01	A/duck/Egypt/09332sm-NLQP/2009		Other Database Import	Arafa,A.A.; Hagag,N.M.; Abdullah,M.H.; Yehia,N.M.; Abdel-Halim,A.M.; Kilany,W.H.; Ahmed,M.S.; Zanaty,A.M.; Abdel-Aziz,O.M.; Hassan,M.K.; Aly,M.M.
EPI246004	HA	Egypt	2009-Apr-01	A/duck/Egypt/09274sm-NLQP/2009		Other Database Import	Arafa,A.A.; Hagag,N.M.; Abdullah,M.H.; Yehia,N.M.; Abdel-Halim,A.M.; Kilany,W.H.; Ahmed,M.S.; Zanaty,A.M.; Abdel-Aziz,O.M.; Hassan,M.K.; Aly,M.M.
EPI246003	HA	Egypt	2009-Mar-01	A/duck/Egypt/09238sm-NLQP/2009		Other Database Import	Arafa,A.A.; Hagag,N.M.; Abdullah,M.H.; Yehia,N.M.; Abdel-Halim,A.M.; Kilany,W.H.; Ahmed,M.S.; Zanaty,A.M.; Abdel-Aziz,O.M.; Hassan,M.K.; Aly,M.M.
EPI246001	HA	Egypt	2009-Feb-01	A/duck/Egypt/09118sm-NLQP/2009		Other Database Import	Arafa,A.A.; Hagag,N.M.; Abdullah,M.H.; Yehia,N.M.; Abdel-Halim,A.M.; Kilany,W.H.; Ahmed,M.S.; Zanaty,A.M.; Abdel-Aziz,O.M.; Hassan,M.K.; Aly,M.M.
EPI246000	HA	Egypt	2009-Jan-01	A/duck/Egypt/0934sm-NLQP/2009		Other Database Import	Arafa,A.A.; Hagag,N.M.; Abdullah,M.H.; Yehia,N.M.; Abdel-Halim,A.M.; Kilany,W.H.; Ahmed,M.S.; Zanaty,A.M.; Abdel-Aziz,O.M.; Hassan,M.K.; Aly,M.M.
EPI245996	HA	Egypt	2009-Apr-01	A/duck/Egypt/09315s-NLQP/2009		Other Database Import	Arafa,A.A.; Hagag,N.M.; Abdullah,M.H.; Yehia,N.M.; Abdel-Halim,A.M.; Kilany,W.H.; Ahmed,M.S.; Zanaty,A.M.; Abdel-Aziz,O.M.; Hassan,M.K.; Aly,M.M.; Arafa,A.; Hagag,N.M.; El-Husseiny,M.H.; Yehia,N.; Abdel-Wahab,E.-S.M.; Hassan,M.K.; Aly,M.M.
EPI245992	HA	Egypt	2009-Apr-01	A/duck/Egypt/0982-NLQP/2009		Other Database Import	Arafa,A.A.; Hagag,N.M.; Abdullah,M.H.; Yehia,N.M.; Abdel-Halim,A.M.; Kilany,W.H.; Ahmed,M.S.; Zanaty,A.M.; Abdel-Aziz,O.M.; Hassan,M.K.; Aly,M.M.; Arafa,A.; Hagag,N.M.; El-Husseiny,M.H.; Yehia,N.; Abdel-Wahab,E.-S.M.; Hassan,M.K.; Aly,M.M.
EPI245986	HA	Egypt	2009-Feb-01	A/duck/Egypt/0912-NLQP/2009		Other Database Import	Arafa,A.A.; Hagag,N.M.; Abdullah,M.H.; Yehia,N.M.; Abdel-Halim,A.M.; Kilany,W.H.; Ahmed,M.S.; Zanaty,A.M.; Abdel-Aziz,O.M.; Hassan,M.K.; Aly,M.M.
EPI245984	HA	Egypt	2008-Apr-01	A/duck/Egypt/08561S-NLQP/2008		Other Database Import	Arafa,A.A.; Hagag,N.M.; Abdullah,M.H.; Yehia,N.M.; Abdel-Halim,A.M.; Kilany,W.H.; Ahmed,M.S.; Zanaty,A.M.; Abdel-Aziz,O.M.; Hassan,M.K.; Aly,M.M.
EPI245979	HA	Egypt	2008-Feb-01	A/duck/Egypt/0867-NLQP/2008		Other Database Import	Arafa,A.A.; Hagag,N.M.; Abdullah,M.H.; Yehia,N.M.; Abdel-Halim,A.M.; Kilany,W.H.; Ahmed,M.S.; Zanaty,A.M.; Abdel-Aziz,O.M.; Hassan,M.K.; Aly,M.M.
EPI241721	HA	Denmark	2006-Mar-15	A/tufted duck/Denmark/6431/2006	National Veterinary Institute	Statens Serum Institut	Bragstad,K.; Fomsgaard,A.; Jorgensen,P.H.; Hammer,A.S.; Kabell,S.; Handberg,K.
EPI241673	HA	Denmark	2006-Mar-19	A/tufted duck/Denmark/6540/2006	National Veterinary Institute	Statens Serum Institut	Bragstad,K.; Fomsgaard,A.; Jorgensen,P.H.; Hammer,A.S.; Kabell,S.; Handberg,K.
EPI237583	HA	Germany	2006-Apr-01	A/common pochard/Bavaria/30/2006		Other Database Import	Lang,V.; Rinder,M.; Hafner-Marx,A.; Bogner,K.H.; Neubauer-Juric,A.; Buettner,M.
EPI237573	HA	Germany	2006-Mar-01	A/tufted duck/Bavaria/26/2006		Other Database Import	Lang,V.; Rinder,M.; Hafner-Marx,A.; Bogner,K.H.; Neubauer-Juric,A.; Buettner,M.
EPI235867	HA	China	2002-Jan-01	A/duck/Hubei/wg/2002		Other Database Import	Liao,X.; Zhang,X.; Wang,J.; Yu,J.; Li,T.
EPI235128	HA	China	2003-Jan-01	A/duck/Hubei/wp/2003		Other Database Import	Liao,X.; Zhang,X.; Wang,J.; Yu,J.; Li,T.
EPI234488	HA	Indonesia	2006-Jan-01	A/Duck/Jakarta/Slmt306/2006		Other Database Import	Dharmayanti,N.L.P.I.; Indriani,R.; Darminto.
EPI233580	HA	Nigeria	2006-Jun-25	A/duck/chicken/Nigeria/08RS848-20/2006		Other Database Import	Fusaro,A.; Nelson,M.I.; Joannis,T.; Bertolotti,L.; Monne,I.; Salviato,A.; Capua,I.; Holmes,E.C.; Cattoli,G.
EPI231127	HA	Austria	2006-Mar-29	A/duck/Wien/1836/2006		Other Database Import	Fink,M.; Revilla-Fernandez,S.; Koefer,J.
EPI230997	HA	Austria	2006-Mar-04	A/duck/Bregenz/916/2006		Other Database Import	Fink,M.; Revilla-Fernandez,S.; Koefer,J.
EPI229663	HA	Thailand	2004-Jan-01	A/duck/Ang Thong/71		Other Database Import	Kim,L.M.; Scott,M.A.; Suarez,D.L.; Spackman,E.; Swayne,D.E.; Afonso,C.L.
EPI228900	HA	South Africa	2004-Jan-01	A/duck/South Africa/811/2004		Other Database Import	Abolnik,C.; Cornelius,E.; Bisschop,S.P.; Romito,M.; Verwoerd,D.
EPI228599	HA	Thailand	2004-Jan-01	A/duck/Chonburi/Thailand/CU-5/04		Other Database Import	Amonsin,A.; Pariyothorn,N.; Payungporn,S.; Theamboonlers,A.; Chutinimitkul,S.; Tantilertcharoen,R.; Wongyanin,P.; Thanawongnuwech,R.; Suradhat,S.; Chaisingh,A.; Buranathai,C.; Poovorawan,Y.
EPI228552	HA	Thailand	2004-Jan-01	A/duck/Uthaithani-2-02/2004		Other Database Import	Chamnanpood,P.; Chamnanpood,C.; Sanguansermsri,P.; Sanguansermsri,D.
EPI228549	HA	Thailand	2004-Jan-01	A/duck/Nakornsawan-2-02/2004		Other Database Import	Chamnanpood,P.; Chamnanpood,C.; Sanguansermsri,P.; Sanguansermsri,D.
EPI228537	HA	Thailand	2004-Jan-01	A/duck/Uthaithani-2-01/2004		Other Database Import	Chamnanpood,P.; Chamnanpood,C.; Sanguansermsri,P.; Sanguansermsri,D.
EPI227189	HA	Vietnam	2005-Jan-01	A/duck/Vietnam/N-TB/2005		Other Database Import	Smith,G.; Naipospos,T.S.; Usman,T.; Nguyen,T.; de Jong,M.; Peiris,J.; Guan,Y.
EPI227150	HA	Russian Federation	2005-Jan-01	A/duck/Novosibirsk/02/05		Other Database Import	Scherbakova,L.O.; Pchelkina,I.P.; Andriyasov,A.V.; Kolosov,S.N.; Manin,T.B.; Drygin,V.V.; Gruzdev,K.N.
EPI225089	HA	Hungary	2006-Jan-01	A/duck/Hungary/11804/2006		Other Database Import	Van Borm,S.; Palfi,V.; Balint,A.; van den Berg,T.
EPI225081	HA	Vietnam	2006-Jan-01	A/duck/Hai Phong /208/2006		Other Database Import	Kim,L.M.; Scott,M.A.; Suarez,D.L.; Spackman,E.; Swayne,D.E.; Afonso,C.L.
EPI224706	HA	Indonesia	2006-Sep-01	A/Muscovy Duck/Jakarta/HABWIN/2006		Other Database Import	Darminto,D.; Dharmayanti,N.L.P.I.; Indriani,R.; Komadina,N.; Selleck,P.
EPI221934	HA	Romania	2007-Nov-01	A/duck/Romania/TL/nov/2007		Other Database Import	Turcitu,M.A.; Coste,H.C.; Cioranu,R.P.; Nicolae,S.; Barboi,G.; Onita,I.; Neagoe,G.; Neicut,A.
EPI221926	HA	Vietnam	2007-Jan-01	A/duck/Phu Tho/07-92/2007		Other Database Import	Kim,L.M.; Scott,M.A.; Suarez,D.L.; Spackman,E.; Swayne,D.E.; Afonso,C.L.
EPI221879	HA	Vietnam	2007-Jan-01	A/duck/Bac Lieu/07-09/2007		Other Database Import	Kim,L.M.; Scott,M.A.; Suarez,D.L.; Spackman,E.; Swayne,D.E.; Afonso,C.L.
EPI221871	HA	Vietnam	2007-Jan-01	A/duck/Bac Lieu/07-06/2007		Other Database Import	Kim,L.M.; Scott,M.A.; Suarez,D.L.; Spackman,E.; Swayne,D.E.; Afonso,C.L.
EPI221601	HA	Vietnam	2007-Jan-01	A/Muscovy duck/Ca Mau/07-04/2007		Other Database Import	Kim,L.M.; Scott,M.A.; Suarez,D.L.; Spackman,E.; Swayne,D.E.; Afonso,C.L.
EPI184218	HA	Vietnam	2008-Jan-01	A/duck/Viet Nam/2B-TV/2008		Other Database Import	Cao,B.V.; Le,H.D.; Nguyen,Y.N.; Le,T.L.; Ngo,C.C.; Ngo,T.L.; Dong,M.H.
EPI184217	HA	Vietnam	2008-Jan-01	A/duck/Viet Nam/17A-TV/2008		Other Database Import	Cao,B.V.; Le,H.D.; Nguyen,Y.N.; Le,T.L.; Ngo,C.C.; Ngo,T.L.; Dong,M.H.
EPI184216	HA	Vietnam	2008-Jan-01	A/duck/Viet Nam/15A-TV/2008		Other Database Import	Cao,B.V.; Le,H.D.; Nguyen,Y.N.; Le,T.L.; Ngo,C.C.; Ngo,T.L.; Dong,M.H.
EPI219355	HA	Mongolia	2009-Jan-01	A/rubby shelduck/Mongolia/X63/2009		Other Database Import	Jizou,M.; Kida,H.; Sakoda,Y.; Okamatsu,M.
EPI190766	HA	United States	2006-Dec-19	A/black duck/NC/674-964/2006		Other Database Import
EPI166709	HA	Germany	2008-Oct-01	A/domestic duck/Germany/R874/2008		Friedrich-Loeffler-Institut
EPI164205	HA	Vietnam	2007-Jul-01	A/muscovy duck/Vietnam/NCVD-69/2007		Centers for Disease Control and Prevention
EPI164165	HA	Vietnam	2007-Jul-01	A/muscovy duck/Vietnam/NCVD-47/2007		Centers for Disease Control and Prevention
EPI162934	HA	Russian Federation	2005-Aug-08	A/wild_duck/Tumen/0233/2005 (H5N1)		Federal Centre for Animal Health (ARRIAH)
EPI160548	HA	Vietnam	2007-Jul-01	A/duck/Vietnam/NCVD-81/07		Centers for Disease Control and Prevention
EPI160500	HA	Vietnam	2007-Jul-01	A/duck/Vietnam/NCVD-65/07		Centers for Disease Control and Prevention
EPI160492	HA	Vietnam	2007-Jul-01	A/duck/Vietnam/NCVD-64/07		Centers for Disease Control and Prevention
EPI160428	HA	Vietnam	2007-Jul-01	A/duck/Vietnam/NCVD-56/07		Centers for Disease Control and Prevention
EPI156776	HA	Egypt	2007-Feb-01	A/duck/Egypt/5169-4/2007		Istituto Zooprofilattico Sperimentale Delle Venezie
EPI156731	HA	Egypt	2007-Nov-01	A/duck/Egypt/452-1VIR07/2006		Istituto Zooprofilattico Sperimentale Delle Venezie
EPI106334	HA	Russian Federation	2006-Jan-01	A/duck/Tuva/01/2006		Other Database Import	Ilinykh,P.A.; Romanovskaya,A.A.; Sharshov,K.A.; Durimanov,A.G.; Alexeev,A.Y.; Zaykovskaya,A.V.; Shestopalov,A.M.
EPI24633	HA	Korea, Republic of	2003-Jan-01	A/duck/Korea/ESD1/03		Other Database Import
EPI21072	HA	China	2002-Jan-01	A/duck/Guangxi/53/2002		Other Database Import	Chen,H.L.; Deng,G.H.; Li,Z.J.; Tian,G.B.; Li,Y.B.; Jiao,P.; Zhang,L.; Liu,Z.; Webster,R.G.; Yu,K.
EPI359864	HA	Korea, Republic of	2011-Jan-01	A/baikal teal/Korea/Q34/2011		Other Database Import	Kim,H.R.; Lee,Y.J.; Park,C.K.; Oem,J.K.; Lee,O.S.; Kang,H.M.; Choi,J.G.; Bae,Y.C.
EPI389922	HA	Vietnam	2012-Mar-07	A/duck/Vietnam/LBM133/2012		Other Database Import	Nagai,Y.; Soda,K.; Hotta,K.; Ito,T.
EPI372069	HA	Vietnam	2009-Feb-18	A/duck/Vietnam/ST0970/2009		Other Database Import	Nguyen,T.B.N.; Luong,T.V.; Le,T.H.
EPI372065	HA	Vietnam	2007-Feb-20	A/duck/Vietnam/MB2/2007		Other Database Import	Nguyen,T.B.N.; Luong,T.V.; Le,T.H.
EPI371391	HA	Vietnam	2011-Oct-09	A/duck/Vietnam/OIE-3509/2011		Other Database Import	Kida,H.; Sakoda,Y.; Okamatsu,M.; Nam,H.V.; Long,N.V.; Huy,C.D.; Tien,T.N.; Hatamachi,J.
EPI345954	HA	Vietnam	2011-Jul-07	A/duck/Vietnam/QT802/2011		Other Database Import	Le,T.H.; Nguyen,B.N.T.; Doan,T.H.; Nguyen,M.K.; Solorzano,A.; Perlin,D.; Luong,H.V.T.; Ky,V.D.; Nam,H.V.; To,T.L.
EPI325623	HA	Korea, Republic of	2011-Jan-01	A/Mallard duck/Korea/W404/2011		Other Database Import	Kwon,H.-I.; Song,M.-S.; Pascua,P.N.; Baek,Y.H.; Choi,Y.K.
EPI257220	HA	Belgium	2008-Nov-01	A/Anas platyrhynchos/Belgium/09-762-P1/2008	Veterinary and Agrochemical Research Institute	Veterinary and Agrochemical Research Institute	Van Borm,Steven
EPI235194	HA	China	2003-Jan-01	A/Mallard/Huadong/Y/2003		Other Database Import	Tang,Y.; Wu,P.; Peng,D.; Li,Y.; Zhang,W.; Wang,W.; Long,J.; Zhang,P.; Liu,X.
EPI230706	HA	United States	2007-Jan-01	A/mallard/Maryland/802/2007		Other Database Import	The NIAID Influenza Genome Sequencing Consortium
EPI228853	HA	China	2004-Jan-01	A/mallard/Guangxi/wt/2004		Other Database Import	Liao,X.; Zhang,X.; Wang,J.; Yu,J.; Chen,Z.
EPI227309	HA	China	2005-Jan-01	A/Mallard/Huadong/lk/2005		Other Database Import	Tang,Y.; Wu,P.; Peng,D.; Li,Y.; Zhang,W.; Wang,W.; Long,J.; Zhang,P.; Liu,X.
EPI227293	HA	China	2005-Jan-01	A/Mallard/Huadong/S/2005		Other Database Import	Tang,Y.; Wu,P.; Peng,D.; Li,Y.; Zhang,W.; Wang,W.; Long,J.; Zhang,P.; Liu,X.
EPI227100	HA	China	2005-Jan-01	A/domestic Mallard duck/Hunan/67/2005		Other Database Import	Chen,J.; Chen,Z.
EPI222326	HA	Japan	2007-Jan-01	A/mountain hawk-eagle/Kumamoto/1/07		Other Database Import	Shivakoti,S.; Fujimoto,Y.; Ito,H.; Ito,T.
EPI353340	HA	Germany	2006-Jan-01	A/buzzard/Berlin/01/2006		Other Database Import	Heider,A.; Mochalova,L.; Harder,T.; Tuzikov,A.; Bovin,N.; Schweiger,B.
EPI406434	HA	Vietnam	2006-Dec-28	A/Muscovy duck/Ca Mau/1185/2006		Other Database Import	Zhao,D.; Liang,L.; Li,Y.; Jiang,Y.; Liu,L.; Chen,H.
EPI219326	HA	Mongolia	2009-Aug-01	A/common goldeneye/Mongolia/X60/2009		Other Database Import	Jizou,M.; Kida,H.; Sakoda,Y.; Okamatsu,M.
EPI300763	HA	Mongolia	2009-Aug-01	A/common goldeneye/Mongolia/X60/2009		Other Database Import	Jizou,M.; Kida,H.; Sakoda,Y.; Okamatsu,M.
EPI395446	HA	Japan	2011-Feb-02	A/peregrine falcon/Miyazaki/22M684/2011		Other Database Import	Soda,K.; Usui,T.; Ito,H.; Yamaguchi,T.; Ito,T.; Mimura,W.
EPI395410	HA	Japan	2011-Feb-15	A/peregrine falcon/Miyazaki/22M771/2011		Other Database Import	Soda,K.; Usui,T.; Ito,H.; Yamaguchi,T.; Ito,T.; Mimura,W.
EPI341819	HA	Japan	2011-Feb-16	A/peregrine falcon/Kyoto/2602A009/2011		Other Database Import	Mimura,W.; Soda,K.; Usui,T.; Ito,H.; Ito,T.
EPI341910	HA	Japan	2011-Feb-17	A/peregrine falcon/Aichi/2302O017/2011		Other Database Import	Mimura,W.; Soda,K.; Usui,T.; Ito,H.; Ito,T.
EPI352956	HA	United Kingdom	2008-Feb-01	A/Canada goose/England/AV578-8276/2008		Other Database Import	Pybus,O.; Perrins,C.; Choudhury,B.; Manvell,R.; Nunez,A.; Schulenburg,B.; Sheldon,B.; Brown,I.
EPI340086	HA	Egypt	2011-Apr-12	A/goose/Egypt/11350S/2011		Other Database Import	Arafa,A.; Hagag,N.; Yehia,N.; Adel,A.; Elhusseiny,M.; Mehana,O.; Mady,W.; Samir,A.; Nageeb,M.; Selim,A.; Hassan,M.; Hussein,H.; Suarez,D.; Spackman,E.; Swayne,D.; Aly,M.
EPI338731	HA	Egypt	2011-Jan-20	A/goose/Egypt/M2794E/2011		Other Database Import	Kayali,G.; El-Shesheny,R.; Ahmed,K.A.; Rubrum,A.; Ali,M.A.; Webby,R.J.
EPI338613	HA	Egypt	2011-Jan-20	A/goose/Egypt/M2788A/2011		Other Database Import	Kayali,G.; El-Shesheny,R.; Ahmed,K.A.; Rubrum,A.; Ali,M.A.
EPI338612	HA	Egypt	2011-Jan-20	A/goose/Egypt/M2788E/2011		Other Database Import	Kayali,G.; El-Shesheny,R.; Ahmed,K.A.; Rubrum,A.; Ali,M.A.
EPI338611	HA	Egypt	2011-Jan-20	A/goose/Egypt/M2794A/2011		Other Database Import	Kayali,G.; El-Shesheny,R.; Ahmed,K.A.; Rubrum,A.; Ali,M.A.
EPI305547	HA	Turkey	2006-Jan-07	A/Goose/Turkey-Erzurum/09rs2841-24/2006	Istituto Zooprofilattico Sperimentale Delle Venezie	Istituto Zooprofilattico Sperimentale Delle Venezie	Schivo,A.; Valastro,V.; Monne,I.; Coven,F.; Fusaro,A.; Dakman,A.; Akcadag,B.; Salviato,A.; DeBattisti,C.; Capua,I.; Cattoli,G.
EPI276038	HA	China	2004-Jan-01	A/goose/Guangdong/72/2004		Other Database Import	Li,Y.; Shi,J.; Zhong,G.; Deng,G.; Tian,G.; Ge,J.; Zeng,X.; Song,J.; Zhao,D.; Liu,L.; Jiang,Y.; Guan,Y.; Bu,Z.; Chen,H.
EPI275702	HA	China	2005-Jan-01	A/bar-headed goose/Qinghai/3/2005		Other Database Import	Li,Y.; Shi,J.; Zhong,G.; Deng,G.; Tian,G.; Ge,J.; Zeng,X.; Song,J.; Zhao,D.; Liu,L.; Jiang,Y.; Guan,Y.; Bu,Z.; Chen,H.
EPI246013	HA	Egypt	2009-Mar-01	A/goose/Egypt/0946smL-NLQP/2009		Other Database Import	Arafa,A.A.; Hagag,N.M.; Abdullah,M.H.; Yehia,N.M.; Abdel-Halim,A.M.; Kilany,W.H.; Ahmed,M.S.; Zanaty,A.M.; Abdel-Aziz,O.M.; Hassan,M.K.; Aly,M.M.
EPI246005	HA	Egypt	2009-Apr-01	A/goose/Egypt/09324sm-NLQP/2009		Other Database Import	Arafa,A.A.; Hagag,N.M.; Abdullah,M.H.; Yehia,N.M.; Abdel-Halim,A.M.; Kilany,W.H.; Ahmed,M.S.; Zanaty,A.M.; Abdel-Aziz,O.M.; Hassan,M.K.; Aly,M.M.
EPI235944	HA	Hong Kong (SAR)	2002-Jan-01	A/goose/Hong Kong/739.2/2002		Other Database Import	Kim,L.M.; Scott,M.A.; Suarez,D.L.; Spackman,E.; Swayne,D.E.; Afonso,C.L.
EPI235171	HA	China	2003-Jan-01	A/goose/Fujian/bb/2003		Other Database Import	Liao,X.; Zhang,X.; Wang,J.; Yu,J.; Liu,J.
EPI233748	HA	Nigeria	2007-Jan-11	A/goose/Nigeria/08RS848-56/2007		Other Database Import	Fusaro,A.; Nelson,M.I.; Joannis,T.; Bertolotti,L.; Monne,I.; Salviato,A.; Capua,I.; Holmes,E.C.; Cattoli,G.
EPI231131	HA	Austria	2006-Apr-03	A/goose/Wien/1966/2006		Other Database Import	Fink,M.; Revilla-Fernandez,S.; Koefer,J.
EPI227594	HA	China	2005-Jan-01	A/Bar headed goose/Qinghai/1A/2005		Other Database Import	Hoffmann,E.; Webby,R.J.; Webster,R.G.
EPI225792	HA	Romania	2006-Jan-01	A/wild goose/Olt/RO-AI-288/2006		Other Database Import	Turcitu,M.; Coste,H.; Cioranu,R.; Singer,R.; Ward,M.; Starick,E.; Onita,I.
EPI222112	HA	Hungary	2007-Jan-01	A/goose/Hungary/2823/2/2007		Other Database Import	Londt,B.Z.; Banks,J.; Russell,C.
EPI219313	HA	Mongolia	2009-Jan-01	A/bar-headed goose/Mongolia/X54/2009		Other Database Import	Jizou,M.; Kida,H.; Sakoda,Y.; Okamatsu,M.
EPI300762	HA	Mongolia	2009-Jan-01	A/bar-headed goose/Mongolia/X54/2009		Other Database Import	Jizou,M.; Kida,H.; Sakoda,Y.; Okamatsu,M.
EPI219303	HA	Mongolia	2009-Jan-01	A/bar-headed goose/Mongolia/X25/2009		Other Database Import	Jizou,M.; Kida,H.; Sakoda,Y.; Okamatsu,M.
EPI300760	HA	Mongolia	2009-Jan-01	A/bar-headed goose/Mongolia/X25/2009		Other Database Import	Jizou,M.; Kida,H.; Sakoda,Y.; Okamatsu,M.
EPI214910	HA	Egypt	2009-Feb-01	A/goose/Egypt/0929-NLQP/2009		Other Database Import	Arafa,A.-S.M.; Sleim,A.A.; Hassan,M.K.; Aly,M.M.; Arafa,A.; Hagag,N.M.; El-Husseiny,M.H.; Yehia,N.; Abdel-Wahab,E.-S.M.; Hassan,M.K.; Aly,M.M.
EPI163119	HA	Russian Federation	2005-Aug-25	A/goose/Chelyabinsk/0490/2005 (H5N1)		Federal Centre for Animal Health (ARRIAH)
EPI162931	HA	Russian Federation	2005-Jul-23	A/goose/Novosibirsk/0004/2005 (H5N1)		Federal Centre for Animal Health (ARRIAH)
EPI359889	HA	Korea, Republic of	2011-Jan-01	A/white fronted goose/Korea/Q27/2011		Other Database Import	Kim,H.R.; Lee,Y.J.; Park,C.K.; Oem,J.K.; Lee,O.S.; Kang,H.M.; Choi,J.G.; Bae,Y.C.
EPI354441	HA	China	2007-May-01	A/bar-headed goose/Qinghai/2/2007		Other Database Import	Hu,X.; Liu,D.; Wang,M.; Yang,L.; Zhu,Q.; Li,L.; Gao,G.F.
EPI354421	HA	China	2010-May-01	A/bar-headed goose/Qinghai/1/2010		Other Database Import	Hu,X.; Liu,D.; Wang,M.; Yang,L.; Zhu,Q.; Li,L.; Gao,G.F.
EPI219308	HA	Mongolia	2009-Jan-01	A/bar-headed goose/Mongolia/X53/2009		Other Database Import	Jizou,M.; Kida,H.; Sakoda,Y.; Okamatsu,M.; Kang,H.M.; Batchuluun,D.; Kim,M.C.; Choi,J.G.; Erdene-Ochir,T.O.; Paek,M.R.; Sugir,T.; Sodnomdarjaa,R.; Kwon,J.H.; Lee,Y.J.; Kang,H.-M.; Kim,M.-C.; Choi,J.-G.; Erdene-Ochir,T.-O.; Paek,M.-R.; Kwon,J.-H.
EPI300761	HA	Mongolia	2009-Jan-01	A/bar-headed goose/Mongolia/X53/2009		Other Database Import	Jizou,M.; Kida,H.; Sakoda,Y.; Okamatsu,M.; Kang,H.M.; Batchuluun,D.; Kim,M.C.; Choi,J.G.; Erdene-Ochir,T.O.; Paek,M.R.; Sugir,T.; Sodnomdarjaa,R.; Kwon,J.H.; Lee,Y.J.; Kang,H.-M.; Kim,M.-C.; Choi,J.-G.; Erdene-Ochir,T.-O.; Paek,M.-R.; Kwon,J.-H.
EPI221244	HA	Thailand	2008-Jan-01	A/brown-head gull/Thailand/vsmu-4/2008		Other Database Import	Chaichoune,K.; Thitithanyanont,A.; Kanrai,P.; Wiboon-Ut,S.; Phonarknguen,R.; Sariya,L.; Taowan,N.-A.; Chatsiriwech,J.; Suwanpakdee,S.; Yungyutwichai,P.; Phompiram,P.
EPI335247	HA	Mongolia	2009-Aug-01	A/herring gull/Mongolia/833T/2009		Other Database Import	Leung,C.Y.; Gilbert,M.; Chow,K.-C.; Ho,C.-K.; Guan,Y.; Peiris,M.J.
EPI354423	HA	China	2009-May-01	A/brown-headed gull/Qinghai/1/2009		Other Database Import	Hu,X.; Liu,D.; Wang,M.; Yang,L.; Zhu,Q.; Li,L.; Gao,G.F.
EPI354429	HA	China	2009-May-01	A/great black-headed gull/Qinghai/5/2009		Other Database Import	Hu,X.; Liu,D.; Wang,M.; Yang,L.; Zhu,Q.; Li,L.; Gao,G.F.
EPI354426	HA	China	2009-May-01	A/great black-headed gull/Qinghai/2/2009		Other Database Import	Hu,X.; Liu,D.; Wang,M.; Yang,L.; Zhu,Q.; Li,L.; Gao,G.F.
EPI354425	HA	China	2009-May-01	A/great black-headed gull/1/2009		Other Database Import	Hu,X.; Liu,D.; Wang,M.; Yang,L.; Zhu,Q.; Li,L.; Gao,G.F.
EPI395412	HA	Japan	2011-Jan-19	A/black headed gull/Tottori/1-009/2011		Other Database Import	Soda,K.; Usui,T.; Ito,H.; Yamaguchi,T.; Ito,T.; Mimura,W.
EPI228620	HA	Thailand	2004-Jan-01	A/Ostrich/Samut Prakan/Thailand/CU-31/04		Other Database Import	Amonsin,A.; Pariyothorn,N.; Payungporn,S.; Theamboonlers,A.; Chutinimitkul,S.; Tantilertcharoen,R.; Wongyanin,P.; Thanawongnuwech,R.; Suradhat,S.; Chaisingh,A.; Buranathai,C.; Poovorawan,Y.
EPI228613	HA	Thailand	2004-Jan-01	A/Ostrich/Samut Prakan/Thailand/CU-19/04		Other Database Import	Amonsin,A.; Pariyothorn,N.; Payungporn,S.; Theamboonlers,A.; Chutinimitkul,S.; Tantilertcharoen,R.; Wongyanin,P.; Thanawongnuwech,R.; Suradhat,S.; Chaisingh,A.; Buranathai,C.; Poovorawan,Y.
EPI154493	HA	Saudi Arabia	2007-Jan-01	A/ostrich/Saudi Arabia/6732-3/2007		Istituto Zooprofilattico Sperimentale Delle Venezie
EPI359886	HA	Korea, Republic of	2011-Jan-01	A/quail/Korea/GC395/2011		Other Database Import	Kim,H.R.; Lee,Y.J.; Park,C.K.; Oem,J.K.; Lee,O.S.; Kang,H.M.; Choi,J.G.; Bae,Y.C.
EPI340082	HA	Egypt	2011-May-08	A/quail/Egypt/1171SG/2011		Other Database Import	Arafa,A.; Hagag,N.; Yehia,N.; Adel,A.; Elhusseiny,M.; Mehana,O.; Mady,W.; Samir,A.; Nageeb,M.; Selim,A.; Hassan,M.; Hussein,H.; Suarez,D.; Spackman,E.; Swayne,D.; Aly,M.
EPI327093	HA	Thailand	2005-Jan-01	A/Silver Pheasant/Thailand/VSMU-1-CBI/2005		Other Database Import	Chaichoun,K.; Phonaknguen,R.; Sariya,L.; Tangsudjai,S.; Phompiram,P.; Wiriyarat,W.; Ratanakorn,P.
EPI352934	HA	United Kingdom	2008-Jan-01	A/swan/England/AV121-913/2008		Other Database Import	Pybus,O.; Perrins,C.; Choudhury,B.; Manvell,R.; Nunez,A.; Schulenburg,B.; Sheldon,B.; Brown,I.
EPI237628	HA	Germany	2007-Jul-01	A/swan/Bavaria/8/2007		Other Database Import	Lang,V.; Rinder,M.; Hafner-Marx,A.; Rabl,S.; Bogner,K.H.; Neubauer-Juric,A.; Buettner,M.
EPI237626	HA	Germany	2007-Jul-01	A/swan/Bavaria/7/2007		Other Database Import	Lang,V.; Rinder,M.; Hafner-Marx,A.; Rabl,S.; Bogner,K.H.; Neubauer-Juric,A.; Buettner,M.
EPI237624	HA	Germany	2007-Jul-01	A/swan/Bavaria/6/2007		Other Database Import	Lang,V.; Rinder,M.; Hafner-Marx,A.; Rabl,S.; Bogner,K.H.; Neubauer-Juric,A.; Buettner,M.
EPI237622	HA	Germany	2007-Jun-01	A/swan/Bavaria/5/2007		Other Database Import	Lang,V.; Rinder,M.; Hafner-Marx,A.; Rabl,S.; Bogner,K.H.; Neubauer-Juric,A.; Buettner,M.
EPI237571	HA	Germany	2006-Mar-01	A/swan/Bavaria/25/2006		Other Database Import	Lang,V.; Rinder,M.; Hafner-Marx,A.; Bogner,K.H.; Neubauer-Juric,A.; Buettner,M.
EPI237569	HA	Germany	2006-Mar-01	A/swan/Bavaria/24/2006		Other Database Import	Lang,V.; Rinder,M.; Hafner-Marx,A.; Bogner,K.H.; Neubauer-Juric,A.; Buettner,M.
EPI234502	HA	Indonesia	2007-Feb-01	A/Swan/Indonesia/Malang1631-61/2007		Other Database Import	Komadina,N.; Usman,T.B.; Selleck,P.
EPI231252	HA	Austria	2006-Apr-13	A/swan/Wien/2323/2006		Other Database Import	Fink,M.; Revilla-Fernandez,S.; Koefer,J.
EPI231250	HA	Austria	2006-Mar-16	A/swan/Wien/1410/2006		Other Database Import	Fink,M.; Revilla-Fernandez,S.; Koefer,J.
EPI231248	HA	Austria	2006-Mar-20	A/swan/Voecklabruck/1484/2006		Other Database Import	Fink,M.; Revilla-Fernandez,S.; Koefer,J.
EPI231246	HA	Austria	2006-Apr-20	A/swan/Schwechat/2538/2006		Other Database Import	Fink,M.; Revilla-Fernandez,S.; Koefer,J.
EPI231237	HA	Austria	2006-Feb-13	A/swan/Mellach/215/2006		Other Database Import	Fink,M.; Revilla-Fernandez,S.; Koefer,J.
EPI231233	HA	Austria	2006-Apr-26	A/swan/Krems/2675/2006		Other Database Import	Fink,M.; Revilla-Fernandez,S.; Koefer,J.
EPI231231	HA	Austria	2006-Apr-21	A/swan/Krems/2547/2006		Other Database Import	Fink,M.; Revilla-Fernandez,S.; Koefer,J.
EPI227542	HA	Romania	2005-Jan-01	A/swan/Romania/RO-AI-007/CT/2005		Other Database Import	Turcitu,M.A.; Coste,H.C.; Cioranu,R.P.; Nicolae,S.; Barboi,G.; Onita,I.; Neagoe,G.; Neicut,A.
EPI401562	HA	Japan	2011-Feb-01	A/black swan/Yamaguchi/1/2011		Other Database Import	Uchida,Y.; Suzuki,Y.; Shirakura,M.; Kawaguchi,A.; Nobusawa,E.; Tanikawa,T.; Hikono,H.; Takemae,N.; Mase,M.; Kanehira,K.; Hayashi,T.; Tagawa,Y.; Tashiro,M.; Saito,T.
EPI335246	HA	Mongolia	2010-May-18	A/tundra swan/Mongolia/1T/2010		Other Database Import	Leung,C.Y.; Gilbert,M.; Chow,K.-C.; Ho,C.-K.; Guan,Y.; Peiris,M.J.
EPI318115	HA	Japan	2011-Jan-01	A/whooper swan/Hokkaido/A13/2011		Other Database Import	Kida,H.; Sakoda,Y.; Okamatsu,M.; Hatamachi,J.
EPI318113	HA	Japan	2011-Feb-01	A/whooper swan/Hokkaido/13-27/2011		Other Database Import	Kida,H.; Sakoda,Y.; Okamatsu,M.; Hatamachi,J.
EPI289696	HA	Mongolia	2009-May-01	A/whooper swan/Mongolia/1/2009		Other Database Import	Kang,H.-M.; Batchuluun,D.; Kim,M.-C.; Choi,J.-G.; Erdene-Ochir,T.-O.; Paek,M.-R.; Sugir,T.; Sodnomdarjaa,R.; Kwon,J.-H.
EPI267930	HA	Mongolia	2010-Jan-01	A/whooper swan/Mongolia/1/2010		Other Database Import	Jizou,M.; Kida,H.; Sakoda,Y.; Okamatsu,M.
EPI227596	HA	Mongolia	2005-Jan-01	A/Whooping swan/Mongolia/244/2005		Other Database Import	Hoffmann,E.; Webby,R.J.; Webster,R.G.
EPI219391	HA	Mongolia	2009-Jan-01	A/whooper swan/Mongolia/8/2009		Other Database Import	Jizou,M.; Kida,H.; Sakoda,Y.; Okamatsu,M.
EPI300767	HA	Mongolia	2009-Jan-01	A/whooper swan/Mongolia/8/2009		Other Database Import	Jizou,M.; Kida,H.; Sakoda,Y.; Okamatsu,M.
EPI263404	HA	Russian Federation	2006-Jan-01	A/Cygnus olor/Caspian Sea/2006		Other Database Import	Ilinykh,P.A.; Shestopalov,A.M.; Sharshov,K.A.; Franks,J.; Webster,R.G.
EPI224612	HA	Czech Republic	2006-Apr-02	A/cygnus olor/Czech Republic/6461/06		Other Database Import	Nagy,A.
EPI156837	HA	Poland	2006-Apr-03	A/swan/Poland/1242-139V08/2006		National Veterinary Research Institute
EPI340157	HA	Egypt	2010-Aug-08	A/turkey/Egypt/10453F/2010		Other Database Import	Arafa,A.; Hagag,N.; Yehia,N.; Adel,A.; Elhusseiny,M.; Mehana,O.; Mady,W.; Samir,A.; Nageeb,M.; Selim,A.; Hassan,M.; Hussein,H.; Suarez,D.; Spackman,E.; Swayne,D.; Aly,M.
EPI336863	HA	Israel	2011-Mar-06	A/turkey/Israel/362/2011		Other Database Import	Shkoda,I.; Lapin,K.; Davidson,I.; Perk,S.; Panshin,A.
EPI336862	HA	Israel	2011-Mar-02	A/turkey/Jenin/341/2011		Other Database Import	Shkoda,I.; Lapin,K.; Davidson,I.; Perk,S.; Panshin,A.
EPI305600	HA	Turkey	2007-Feb-15	A/Turkey/Turkey/Batman/09rs2842-107/2007	Istituto Zooprofilattico Sperimentale Delle Venezie	Istituto Zooprofilattico Sperimentale Delle Venezie	Schivo,A.; Valastro,V.; Monne,I.; Coven,F.; Fusaro,A.; Dakman,A.; Akcadag,B.; Salviato,A.; DeBattisti,C.; Capua,I.; Cattoli,G.
EPI305593	HA	Turkey	2006-Mar-09	A/Turkey/Turkey/Batman/09rs2841-120/2006	Istituto Zooprofilattico Sperimentale Delle Venezie	Istituto Zooprofilattico Sperimentale Delle Venezie	Schivo,A.; Valastro,V.; Monne,I.; Coven,F.; Fusaro,A.; Dakman,A.; Akcadag,B.; Salviato,A.; DeBattisti,C.; Capua,I.; Cattoli,G.
EPI283804	HA	Egypt	2010-Feb-01	A/turkey/Egypt/101474v/2010		Other Database Import	Arafa,A.M.; Hagag,N.M.; Abdullah,M.H.; Yehia,N.; Hassan,M.K.; Aly,M.M., Arafa,A.; Hagag,N.M.; El-Husseiny,M.H.; Yehia,N.; Abdel-Wahab,E.-S.M.; Hassan,M.K.; Aly,M.M.
EPI233524	HA	Nigeria	2006-Apr-15	A/turkey/Nigeria/08RS848-12/2006		Other Database Import	Fusaro,A.; Nelson,M.I.; Joannis,T.; Bertolotti,L.; Monne,I.; Salviato,A.; Capua,I.; Holmes,E.C.; Cattoli,G.
EPI222710	HA	United States	2007-Jan-01	A/turkey/Virginia/505477-17/2007		Other Database Import	Kim,L.M.; Scott,M.A.; Suarez,D.L.; Spackman,E.; Swayne,D.E.; Senne,D.A.; Afonso,C.L.
EPI214938	HA	Egypt	2009-Feb-01	A/turkey/Egypt/0959-NLQP/2009		Other Database Import	Arafa,A.-S.M.; Sleim,A.A.; Hassan,M.K.; Aly,M.M.
EPI169514	HA	Saudi Arabia	2007-Jan-01	A/turkey/Saudi Arabia/3489-70VIR08/2007		Istituto Zooprofilattico Sperimentale Delle Venezie
EPI398780	HA	Japan	2011-Jan-01	A/hooded crane/Kagoshima/110214-3/2011		Other Database Import	Hashimoto,Y.; Ito,H.; Nagai,Y.; Soda,K.; Ito,T.
EPI398759	HA	Japan	2010-Jan-01	A/hooded crane/Kagoshima/4612J001/2010		Other Database Import	Hashimoto,Y.; Ito,H.; Nagai,Y.; Soda,K.; Ito,T.
EPI398744	HA	Japan	2010-Jan-01	A/hooded crane/Kagoshima/2/2010		Other Database Import	Hashimoto,Y.; Ito,H.; Nagai,Y.; Soda,K.; Ito,T.
EPI395409	HA	Japan	2011-Feb-15	A/grey heron/Oita/4402B069/2011		Other Database Import	Soda,K.; Usui,T.; Ito,H.; Yamaguchi,T.; Ito,T.; Mimura,W.
EPI384238	HA	Ukraine	2006-Jan-01	A/cormorant/Strilkove-Kherson/63/2006		Other Database Import	Muzyka,D.; Spackman,E.; Pantin-Jackwood,M.; Steginy,B.; Rula,O.; Shutchenko,P.
EPI382269	HA	Pakistan	2008-Feb-12	A/crow/Pakistan-Khi/NARC-11672/2008		Other Database Import	Siddique,N.; Abbas,M.A.; Ahmed,Z.; Naeem,K.
EPI324615	HA	Indonesia	2010-May-01	A/tree sparrow/Indonesia/D10013/2010		Other Database Import	Shinya,K.; Poetranto,E.D.; Yamaoka,M.
EPI321749	HA	Indonesia	2007-Aug-27	A/peaceful dove/Badung/BBVD-493/2007		Other Database Import	Soegiarto,S.; Santhia,K.; Suatmodjo,M.; Axell,A.; Selleck,P.; Davies,K.R.; Stevens,V.; Kim,M.; Daniels,P.; Wong,F.Y.K.
EPI314320	HA	Thailand	2004-Jan-01	A/pigeon/Thailand/VSMU-7-NPT/2004		Other Database Import	Saito,T.; Hayashi,T.
EPI293896	HA	Turkey	2005-Dec-09	A/Pigeon/Turkey-Kars/09rs2841-7/2005	Istituto Zooprofilattico Sperimentale Delle Venezie	Istituto Zooprofilattico Sperimentale Delle Venezie	Schivo,A.; Valastro,V.; Monne,I.; Coven,F.; Fusaro,A.; Dakman,A.; Akcadag,B.; Salviato,A.; DeBattisti,C.; Capua,I.; Cattoli,G.
EPI254280	HA	Hong Kong (SAR)	2009-Jan-01	A/oriental magpie robin/Hong Kong/9298/2009		Other Database Import	Jizou,M.; Kida,H.; Sakoda,Y.; Okamatsu,M.
EPI236928	HA	Hong Kong (SAR)	2001-Jan-01	A/waterfowl/Hong Kong/378.5/2001		Other Database Import	Kim,L.M.; Scott,M.A.; Suarez,D.L.; Spackman,E.; Swayne,D.E.; Afonso,C.L.
EPI229441	HA	Indonesia	2004-May-25	A/quail/Yogjakarta/UT1075/2004		Other Database Import	Tankano,R.
EPI228828	HA	Indonesia	2004-Jan-01	A/quail/Yogjakarta/BBVet-IX/2004		Other Database Import	Smith,G.; Naipospos,T.S.; Usman,T.; Nguyen,T.; de Jong,M.; Peiris,J.; Guan,Y.
EPI228375	HA	Thailand	2004-Jan-01	A/quail/Thailand/CU-KTH/2004		Other Database Import	Payungporn,S.; Theamboonlers,A.; Thongmee,C.; Chutinimitkul,S.; Pakdeeviroj,P.; Viseshakul,N.; Oraveerakul,K.; Kaewcharoen,J.; Suradhat,S.; Thanawongnuwech,R.; Amonsin,A.; Poovorawan,Y.
EPI228376	HA	Thailand	2004-Jan-01	A/quail/Thailand/CU-KTH/2004		Other Database Import	Payungporn,S.; Theamboonlers,A.; Thongmee,C.; Chutinimitkul,S.; Pakdeeviroj,P.; Viseshakul,N.; Oraveerakul,K.; Kaewcharoen,J.; Suradhat,S.; Thanawongnuwech,R.; Amonsin,A.; Poovorawan,Y.
EPI227420	HA	China	2005-Sep-01	A/pigeon/Zhejiang/17/2005		Other Database Import	Li,T.; Li,Y.; Tang,S.
EPI227418	HA	Thailand	2005-Jan-01	A/open-bill stork/Thailand/VSMU-29-NSN/2005		Other Database Import	Uchida,Y.; Saito,T.
EPI225333	HA	Turkey	2006-Jan-01	A/owl/Turkey/Niksar 187/2006		Other Database Import	Un,H.
EPI221717	HA	Hong Kong (SAR)	2007-Jan-01	A/chestnut munia/Hong Kong/2442/2007		Other Database Import	Smith,G.J.; Vijaykrishna,D.; Ellis,T.M.; Dyrting,K.C.; Leung,C.Y.; Bahl,J.; Wong,C.W.; Huang,K.; Chow,M.K.; Duan,L.; Chan,A.S.; Zhang,L.J.; Chen,H.; Luk,G.S.; Peiris,M.J.; Guan,Y.
EPI219335	HA	Hong Kong (SAR)	2009-Jan-01	A/large billed crow/Hong Kong/885/2009		Other Database Import	Jizou,M.; Kida,H.; Sakoda,Y.; Okamatsu,M.
EPI156805	HA	Poland	2007-Dec-11	A/buzzard/Poland/MB266B-141V08/2007		National Veterinary Research Institute
EPI24629	HA	Hong Kong (SAR)	2003-Jan-01	A/egret/Hong Kong/757.2/03		Other Database Import	Lee,C.W.; Suarez,D.L.; Tumpey,T.M.; Sung,H.W.; Kwon,Y.K.; Lee,Y.J.; Choi,J.G.; Joh,S.J.; Kim,M.C.; Lee,E.K.; Park,J.M.; Lu,X.; Katz,J.M.; Spackman,E.; Swayne,D.E.; Kim,J.H.; Lee,C.-W.; Kim,J.-H.
EPI228458	HA	Thailand	2004-Jan-01	A/tiger/Thailand/SPB-1		Other Database Import	Chaichoune,K.; Sangpradit,S.; Poonakngen,R.; Pattanarangsan,R.; Sirimujalin,R.; Rattanakorn,P.
EPI228400	HA	Thailand	2004-Jan-01	A/Leopard/Suphanburi/Thailand/Leo-1/04		Other Database Import	Oraveerakul,K.; Keawcharoen,J.; Kuiken,T.; Fouchier,R.A.M.; Wattanodorn,S.; Noppornpanth,S.; Amonsin,A.; Tantilertcharoen,R.; Pattanarangsan,R.; Arya,N.; Ratanakorn,P.; Payungporn,S.; Theamboonlers,A.; Osterhaus,A.D.M.E.; Poovorawan,Y.
EPI221713	HA	Romania	2007-Nov-01	A/cat/Romania/TL/nov/2007		Other Database Import	Turcitu,M.A.; Coste,H.C.; Cioranu,R.P.; Nicolae,S.; Barboi,G.; Onita,I.; Neagoe,G.; Neicut,A.
EPI271754	HA	Indonesia	2006-Jan-01	A/swine/South Kalimantan/UT6015/2006		Other Database Import	Takano,R.
EPI271698	HA	Indonesia	2006-Jan-01	A/swine/Banten/UT6001/2006		Other Database Import	Takano,R.
EPI271690	HA	Indonesia	2005-Jan-01	A/swine/Banten/UT3081/2005		Other Database Import	Takano,R.
EPI236920	HA	China	2001-Nov-22	A/swine/Fujian/2001		Other Database Import	Sun,L.; Liu,B.H.; Zhang,G.H.; Huang,Y.; Gao,G.F.; Liu,W.J.
EPI235259	HA	China	2003-Jan-01	A/swine/Fujian/2003		Other Database Import	Sun,L.; Liu,B.H.; Zhang,G.H.; Huang,Y.; Gao,G.F.; Liu,W.J.
EPI228873	HA	China	2004-Jan-01	A/swine/Guangxi/wz/2004		Other Database Import	Liao,X.; Zhang,X.; Wang,J.; Yu,J.; Chen,Z.
EPI376571	HA	Indonesia	2012-Jan-01	A/ferret/Indonesia/5-F5/2005		Other Database Import	Herfst,S.; Schrauwen,E.J.; Linster,M.; Chutinimitkul,S.; de Wit,E.; Munster,V.J.; Sorrell,E.M.; Bestebroer,T.M.; Burke,D.F.; Smith,D.J.; Rimmelzwaan,G.F.; Osterhaus,A.D.; Fouchier,R.A.; Wit,Ed.
EPI376564	HA	Indonesia	2012-Jan-01	A/ferret/Indonesia/5-F3/2005		Other Database Import	Herfst,S.; Schrauwen,E.J.; Linster,M.; Chutinimitkul,S.; de Wit,E.; Munster,V.J.; Sorrell,E.M.; Bestebroer,T.M.; Burke,D.F.; Smith,D.J.; Rimmelzwaan,G.F.; Osterhaus,A.D.; Fouchier,R.A.; Wit,Ed.
EPI222476	HA	China	2007-Dec-05	A/pika/Qinghai/QW/2007		Other Database Import	Zhou,J.Y.; Sun,W.B.; Guo,J.Q.; Huang,J.; Wang,J.H.; Yin,W.; Wu,N.P.; Li,L.J.; Yan,Y.; Liao,M.; Huang,Y.; Luo,K.J.; Jiang,X.; Chen,H.L.
EPI361402	HA	Cambodia	2011-Apr-26	A/environment/Cambodia/C429D/2011		Other Database Import	Buchy,P.; Sorn,S.; Allal,L.
EPI361401	HA	Cambodia	2011-Apr-26	A/environment/Cambodia/C425D/2011		Other Database Import	Buchy,P.; Sorn,S.; Allal,L.
EPI337295	HA	China	2009-Jan-16	A/environment/Guizhou/9/2009		Other Database Import	Lan,Y.; Dong,L.; Li,Z.; Li,X.; Zhao,X.; Cheng,Y.; Tan,m.; Yang,L.; Zou,S.; Wen,L.; Wang,D.; Li,D.; Shu,Y.
EPI337279	HA	China	2009-Jan-16	A/environment/Guizhou/4/2009		Other Database Import	Lan,Y.; Dong,L.; Li,Z.; Li,X.; Zhao,X.; Cheng,Y.; Tan,m.; Yang,L.; Zou,S.; Wen,L.; Wang,D.; Li,D.; Shu,Y.
EPI337271	HA	China	2009-Jan-16	A/environment/Guizhou/2/2009		Other Database Import	Lan,Y.; Dong,L.; Li,Z.; Li,X.; Zhao,X.; Cheng,Y.; Tan,m.; Yang,L.; Zou,S.; Wen,L.; Wang,D.; Li,D.; Shu,Y.
EPI337247	HA	China	2009-Jan-06	A/water/Hebei/2/2009		Other Database Import	Lan,Y.; Dong,L.; Li,Z.; Li,X.; Zhao,X.; Cheng,Y.; Tan,m.; Yang,L.; Zou,S.; Wen,L.; Wang,D.; Li,D.; Shu,Y.
EPI337239	HA	China	2009-Jan-06	A/water/Hebei/1/2009		Other Database Import	Lan,Y.; Dong,L.; Li,Z.; Li,X.; Zhao,X.; Cheng,Y.; Tan,m.; Yang,L.; Zou,S.; Wen,L.; Wang,D.; Li,D.; Shu,Y.
EPI335441	HA	China	2009-Jul-03	A/environment/Chang Sha/2/2009		Other Database Import	Zhang,R.S.; Ou,X.H.; Ye,W.
EPI335440	HA	China	2009-Jul-03	A/environment/Chang Sha/3/2009		Other Database Import	Zhang,R.S.; Ou,X.H.; Ye,W.
EPI331874	HA	United States	2006-Aug-02	A/environment/Maryland/1149/2006		Other Database Import	Dugan,V.G.; Dunham,E.J.; Jin,G.; Sheng,Z.M.; Kaser,E.K.; Nolting,J.; Slemons,R.D.; Taubenberger,J.K.
EPI280256	HA	China	2009-Jan-16	A/water/Xinjiang/3/2009	WHO Chinese National Influenza Center	WHO Chinese National Influenza Center	Lan,Yu,Dong,Libo,Li,Zi,Li,Xiyan,Zhao,Xiang,Cheng,Yanhui,Tan,minju,Yang,Lei,Zou,Shumei,Wen,Leying,Wang,Dayan,Li,Dexin,Shu,Yuelong
EPI280232	HA	China	2009-Jan-16	A/environment/Guizhou/4/2009	WHO Chinese National Influenza Center	WHO Chinese National Influenza Center	Lan,Yu,Dong,Libo,Li,Zi,Li,Xiyan,Zhao,Xiang,Cheng,Yanhui,Tan,minju,Yang,Lei,Zou,Shumei,Wen,Leying,Wang,Dayan,Li,Dexin,Shu,Yuelong
EPI280208	HA	China	2009-Jan-06	A/water/Hebei/3/2009	WHO Chinese National Influenza Center	WHO Chinese National Influenza Center	Lan,Yu,Dong,Libo,Li,Zi,Li,Xiyan,Zhao,Xiang,Cheng,Yanhui,Tan,minju,Yang,Lei,Zou,Shumei,Wen,Leying,Wang,Dayan,Li,Dexin,Shu,Yuelong
EPI239213	HA	Hong Kong (SAR)	1997-Jan-01	A/environment/Hong Kong/486/1997		Other Database Import	Kim,L.M.; Scott,M.A.; Suarez,D.L.; Spackman,E.; Swayne,D.E.; Afonso,C.L.
EPI229533	HA	Vietnam	2004-Jan-01	A/environment/Viet Nam/1203/2004		Other Database Import	Kim,L.M.; Scott,M.A.; Suarez,D.L.; Spackman,E.; Swayne,D.E.; Afonso,C.L.
EPI227198	HA	Vietnam	2005-Jan-01	A/environment/Viet Nam/NCVDCDC59/2005		Other Database Import	Kim,L.M.; Scott,M.A.; Suarez,D.L.; Spackman,E.; Swayne,D.E.; Afonso,C.L.
EPI222002	HA	China	2007-Mar-01	A/environment/Hunan/1-8/2007		Other Database Import	Zhang,H.; Chen,Z.
EPI221986	HA	China	2007-Mar-01	A/environment/Hunan/1-12/2007		Other Database Import	Zhang,H.; Chen,Z.
EPI221982	HA	China	2007-Oct-31	A/water/Dongting Lake/Hunan/5-41/2007		Other Database Import	Zhang,H.B.; Chen,Z.
EPI234705	HA	Indonesia	2003-Jan-01	A/Ck/Indonesia/BL/2003		Other Database Import	Li,K.S.; Guan,Y.; Wang,J.; Smith,G.J.D.; Xu,K.M.; Duan,L.; Rahardjo,A.P.; Puthavathana,P.; Buranathai,C.; Nguyen,T.D.; Estoepangestie,A.T.S.; Chaisingh,A.; Auewarakul,P.; Long,H.T.; Hanh,N.T.H.; Lim,W.; Webby,R.J.; Poon,L.L.; Chen,H.; Shortridge,K.F.
EPI373017	HA	Egypt	2011-Jan-01	A/Egypt/N05860/2011	U.S. Naval Medical Research Unit No.3	Centers for Disease Control and Prevention	Younan, M.; Elassal, E.; ElBadry, M.A.; Naguib, A.;Saied, I.; Kandeel, A.; Cornelius, C.
EPI373013	HA	Egypt	2011-Jan-01	A/Egypt/N00166/2011	U.S. Naval Medical Research Unit No.3	Centers for Disease Control and Prevention	Younan, M.; Elassal, E.; ElBadry, M.A.; Naguib, A.;Saied, I.; Kandeel, A.; Cornelius, C.
EPI372955	HA	Egypt	2011-Dec-21	A/Egypt/N14976/2011	U.S. Naval Medical Research Unit No.3	Centers for Disease Control and Prevention	Younan, M.; Poh, M.K.; Elassal, E.; Simpson, N.; Jones,J.; ElBadry,M.A.; Naguib, A.;Saied, I.; Kandeel,A.; Cornelius, C.
EPI372947	HA	Egypt	2011-Dec-15	A/Egypt/N11470/2011	U.S. Naval Medical Research Unit No.3	Centers for Disease Control and Prevention	Younan, M.; Poh, M.K.; Elassal, E.; Simpson, N.; Jones,J.; ElBadry,M.A.; Naguib, A.;Saied, I.; Kandeel,A.; Cornelius, C.
EPI372931	HA	Egypt	2011-Sep-21	A/Egypt/N09966/2011	U.S. Naval Medical Research Unit No.3	Centers for Disease Control and Prevention	Younan, M.; Poh, M.K.; Elassal, E.; Simpson, N.; Jones,J.; ElBadry,M.A.; Naguib, A.;Saied, I.; Kandeel,A.; Cornelius, C.
EPI372915	HA	Egypt	2011-Jan-01	A/Egypt/N7592/2011	U.S. Naval Medical Research Unit No.3	Centers for Disease Control and Prevention	Younan, M.; Poh, M.K.; Elassal, E.; Simpson, N.; Jones,J.; ElBadry,M.A.; Naguib, A.;Saied, I.; Kandeel,A.; Cornelius, C.
EPI372899	HA	Egypt	2011-Jan-01	A/Egypt/N0423/2011	U.S. Naval Medical Research Unit No.3	Centers for Disease Control and Prevention	Younan, M.; Poh, M.K.; Elassal, E.; Simpson, N.; Jones,J.; ElBadry,M.A.; Naguib, A.;Saied, I.; Kandeel,A.; Cornelius, C.
EPI372891	HA	Egypt	2011-Jan-01	A/Egypt/N6828/2011	U.S. Naval Medical Research Unit No.3	Centers for Disease Control and Prevention	Younan, M.; Poh, M.K.; Elassal, E.; Simpson, N.; Jones,J.; ElBadry,M.A.; Naguib, A.;Saied, I.; Kandeel,A.; Cornelius, C.
EPI372875	HA	Egypt	2011-Jan-01	A/Egypt/N0677/2011	U.S. Naval Medical Research Unit No.3	Centers for Disease Control and Prevention	Younan, M.; Poh, M.K.; Elassal, E.; Simpson, N.; Jones,J.; ElBadry,M.A.; Naguib, A.;Saied, I.; Kandeel,A.; Cornelius, C.
EPI372753	HA	Egypt	2009-May-13	A/Egypt/4935-NAMRU3/2009	U.S. Naval Medical Research Unit No.3	Centers for Disease Control and Prevention	Younan, M.; Poh, M.K.; Elassal, E.; Simpson, N.; Jones,J.; ElBadry,M.A.; Naguib, A.;Saied, I.; Kandeel,A.; Cornelius, C.
EPI372659	HA	Egypt	2008-Jan-01	A/Egypt/2472-NAMRU3/2008	U.S. Naval Medical Research Unit No.3	Centers for Disease Control and Prevention	Younan, M.; Poh, M.K.; Elassal, E.; Simpson, N.; Jones,J.; ElBadry,M.A.; Naguib, A.;Saied, I.; Kandeel,A.; Cornelius, C.
EPI397642	HA	Egypt	2007-Mar-13	A/Egypt/321-NAMRU3/2007	U.S. Naval Medical Research Unit No.3	Centers for Disease Control and Prevention	Younan, M.; Poh, M.K.; Elassal, E.; Simpson, N.; Jones,J.; ElBadry,M.A.; Naguib, A.;Saied, I.; Kandeel,A.; Cornelius, C.
EPI361794	HA	Cambodia	2012-Jan-10	A/Cambodia/W0112303/2012		Other Database Import	Buchy,P.
EPI352222	HA	China	2012-Jan-22	A/Guizhou/1/2012		WHO Chinese National Influenza Center
EPI341634	HA	Indonesia	2011-Oct-16	A/Indonesia/NIHRD11797/2011(H5N1)	National Institute of Health Research and Development	National Institute of Health Research and Development	hana,pawestri; vivi,setiawaty; ondri,dwisampurno
EPI341633	HA	Indonesia	2011-Oct-07	A/Indonesia/NIHRD11771/2011(H5N1)	National Institute of Health Research and Development	National Institute of Health Research and Development	hana,pawestri; vivi,setiawaty; ondri,dwisampurno;takayama,i;shirakura,m;kageyama,t;tashiro,m
EPI341369	HA	Cambodia	2010-Apr-18	A/Cambodia/U0417030/2010		Other Database Import	Buchy,P.; Mardy,S.
EPI341368	HA	Cambodia	2011-Feb-03	A/Cambodia/V0203306/2011		Other Database Import	Buchy,P.; Mardy,S.
EPI341332	HA	Indonesia	2011-Feb-06	A/Indonesia/NIHRD11073/2011(H5N1)	National Institute of Health Research and Development	National Institute of Health Research and Development	'Vivi,Setiawaty; Hana,Pawestri; Eka,Pratiwi; Fera,Ibrahim'
EPI337217	HA	China	2009-Jan-19	A/Guangxi/1/2009		Other Database Import	Lan,Y.; Dong,L.; Li,Z.; Li,X.; Zhao,X.; Cheng,Y.; Tan,m.; Yang,L.; Zou,S.; Wen,L.; Wang,D.; Li,D.; Shu,Y.
EPI337203	HA	China	2009-Jan-10	A/Xinjiang/1/2009		Other Database Import	Lan,Y.; Dong,L.; Li,Z.; Li,X.; Zhao,X.; Cheng,Y.; Tan,m.; Yang,L.; Zou,S.; Wen,L.; Wang,D.; Li,D.; Shu,Y.
EPI337141	HA	China	2006-Dec-10	A/Anhui/1/2006		Other Database Import	Lan,Y.; Dong,L.; Li,Z.; Li,X.; Zhao,X.; Cheng,Y.; Tan,m.; Yang,L.; Zou,S.; Wen,L.; Wang,D.; Li,D.; Shu,Y.
EPI337128	HA	China	2006-Jun-03	A/Guangdong/2/2006		Other Database Import	Lan,Y.; Dong,L.; Li,Z.; Li,X.; Zhao,X.; Cheng,Y.; Tan,m.; Yang,L.; Zou,S.; Wen,L.; Wang,D.; Li,D.; Shu,Y.
EPI337121	HA	China	2006-Apr-16	A/Sichuan/3/2006		Other Database Import	Lan,Y.; Dong,L.; Li,Z.; Li,X.; Zhao,X.; Cheng,Y.; Tan,m.; Yang,L.; Zou,S.; Wen,L.; Wang,D.; Li,D.; Shu,Y.
EPI317081	HA	Cambodia	2005-Jan-01	A/Cambodia/408008/2005		Other Database Import	Fujisaki,S.
EPI314775	HA	Bangladesh	2011-Mar-09	A/Bangladesh/3233/2011		Other Database Import	Rahman,M. CONSRTM Influenza Division; CDC
EPI296712	HA	Vietnam	2004-Jan-01	A/Viet Nam/1203-CIP045_RG002/2004		Other Database Import	Steel,J.; Lowen,A.C.; Pena,L.; Pena,M.; Solorzano,A.; Albrecht,R.; Perez,D.R.; Garcia-Sastre,A.; Palese,P.
EPI283871	HA	Cambodia	2005-Apr-19	A/Cambodia/VN05-103/2005		Other Database Import	Buchy,P.; Mardy,S.; van der Werf,S.; Tu,P.V.; Aubin,J.-T.; Tien,N.T.K.
EPI280168	HA	China	2009-Jan-08	A/Hunan/1/2009	WHO Chinese National Influenza Center	WHO Chinese National Influenza Center	Lan,Yu,Dong,Libo,Li,Zi,Li,Xiyan,Zhao,Xiang,Cheng,Yanhui,Tan,minju,Yang,Lei,Zou,Shumei,Wen,Leying,Wang,Dayan,Li,Dexin,Shu,Yuelong
EPI280152	HA	China	2007-Dec-03	A/Jiangsu/2/2007	WHO Chinese National Influenza Center	WHO Chinese National Influenza Center	Lan,Yu,Dong,Libo,Li,Zi,Li,Xiyan,Zhao,Xiang,Cheng,Yanhui,Tan,minju,Yang,Lei,Zou,Shumei,Wen,Leying,Wang,Dayan,Li,Dexin,Shu,Yuelong
EPI280144	HA	China	2007-Nov-24	A/Jiangsu/1/2007	WHO Chinese National Influenza Center	WHO Chinese National Influenza Center	Lan,Yu,Dong,Libo,Li,Zi,Li,Xiyan,Zhao,Xiang,Cheng,Yanhui,Tan,minju,Yang,Lei,Zou,Shumei,Wen,Leying,Wang,Dayan,Li,Dexin,Shu,Yuelong
EPI280136	HA	China	2007-Feb-18	A/Fujian/1/2007	WHO Chinese National Influenza Center	WHO Chinese National Influenza Center	Lan,Yu,Dong,Libo,Li,Zi,Li,Xiyan,Zhao,Xiang,Cheng,Yanhui,Tan,minju,Yang,Lei,Zou,Shumei,Wen,Leying,Wang,Dayan,Li,Dexin,Shu,Yuelong
EPI280112	HA	China	2006-Mar-13	A/Shanghai/1/2006	WHO Chinese National Influenza Center	WHO Chinese National Influenza Center	Lan,Yu,Dong,Libo,Li,Zi,Li,Xiyan,Zhao,Xiang,Cheng,Yanhui,Tan,minju,Yang,Lei,Zou,Shumei,Wen,Leying,Wang,Dayan,Li,Dexin,Shu,Yuelong
EPI280104	HA	China	2006-Feb-22	A/Guangdong/1/2006	WHO Chinese National Influenza Center	WHO Chinese National Influenza Center	Lan,Yu,Dong,Libo,Li,Zi,Li,Xiyan,Zhao,Xiang,Cheng,Yanhui,Tan,minju,Yang,Lei,Zou,Shumei,Wen,Leying,Wang,Dayan,Li,Dexin,Shu,Yuelong
EPI275662	HA	Thailand	2004-Jan-01	A/Thailand/WRAIR1723H/2004		Other Database Import	Houng,H.-S.; Zhou,Y.; Lyons,A.; Auewarakul,P.; Sawanpanyalert,P.; Chittaganpitch,M.; Kuschner,R.A.
EPI275654	HA	Thailand	2004-Jan-01	A/Thailand/WRAIR1722H/2004		Other Database Import	Houng,H.-S.; Zhou,Y.; Lyons,A.; Auewarakul,P.; Sawanpanyalert,P.; Chittaganpitch,M.; Kuschner,R.A.
EPI275646	HA	Thailand	2004-Jan-01	A/Thailand/WRAIR1721H/2004		Other Database Import	Houng,H.-S.; Zhou,Y.; Lyons,A.; Auewarakul,P.; Sawanpanyalert,P.; Chittaganpitch,M.; Kuschner,R.A.
EPI270236	HA	Vietnam	2007-Dec-14	A/Vietnam/HN31388M1/2007		Other Database Import	Takano,R.
EPI270180	HA	Vietnam	2005-Feb-27	A/Vietnam/UT30408III/2005		Other Database Import	Takano,R.
EPI270172	HA	Vietnam	2004-Aug-04	A/Vietnam/HN30262IIIM3/2004		Other Database Import	Takano,R.
EPI270156	HA	Vietnam	2004-Jan-16	A/Vietnam/UT3062/2004		Other Database Import	Takano,R.
EPI270100	HA	Vietnam	2003-Dec-28	A/Vietnam/UT3028/2003		Other Database Import	Takano,R.
EPI255388	HA	Egypt	2009-Jun-16	A/Egypt/N05912/2009		Other Database Import	Elassal,E.M.; Kandeel,A.; Abdelghani,A.S.; Elsayed,N.M.; Gomaa,A.A.; Younan,M.; Earhart,K.C.; Turner,M.; Pimentel,G.; Barthel,R.V.
EPI255377	HA	Egypt	2010-Mar-03	A/Egypt/N03071/2010		Other Database Import	Elassal,E.M.; Kandeel,A.; Abdelghani,A.S.; Elsayed,N.M.; Gomaa,A.A.; Younan,M.; Earhart,K.C.; Turner,M.; Pimentel,G.; Barthel,R.V.
EPI255375	HA	Egypt	2010-Feb-27	A/Egypt/N02770/2010		Other Database Import	Elassal,E.M.; Kandeel,A.; Abdelghani,A.S.; Elsayed,N.M.; Gomaa,A.A.; Younan,M.; Earhart,K.C.; Turner,M.; Pimentel,G.; Barthel,R.V.
EPI255373	HA	Egypt	2010-Feb-23	A/Egypt/N02554/2010		Other Database Import	Elassal,E.M.; Kandeel,A.; Abdelghani,A.S.; Elsayed,N.M.; Gomaa,A.A.; Younan,M.; Earhart,K.C.; Turner,M.; Pimentel,G.; Barthel,R.V.
EPI255371	HA	Egypt	2010-Feb-13	A/Egypt/N02127/2010		Other Database Import	Elassal,E.M.; Kandeel,A.; Abdelghani,A.S.; Elsayed,N.M.; Gomaa,A.A.; Younan,M.; Earhart,K.C.; Turner,M.; Pimentel,G.; Barthel,R.V.
EPI255369	HA	Egypt	2010-Feb-15	A/Egypt/N02038/2010		Other Database Import	Elassal,E.M.; Kandeel,A.; Abdelghani,A.S.; Elsayed,N.M.; Gomaa,A.A.; Younan,M.; Earhart,K.C.; Turner,M.; Pimentel,G.; Barthel,R.V.
EPI255357	HA	Egypt	2006-May-16	A/Egypt/7021-NAMRU3/2006		Other Database Import	Elassal,E.M.; Kandeel,A.; Abdelghani,A.S.; Elsayed,N.M.; Gomaa,A.A.; Younan,M.; Earhart,K.C.; Turner,M.; Pimentel,G.; Barthel,R.V.
EPI280025	HA	China	2006-Jun-03	A/Guangdong/2/2006	WHO Chinese National Influenza Center	WHO Chinese National Influenza Center	Lan,Yu; Dong,Libo; Li,Zi; Li,Xiyan; Zhao,Xiang; Cheng,Yanhui; Tan,minju; Yang,Lei; Zou,Shumei; Wen,Leying; Wang,Dayan; Li,Dexin; Shu,Yuelong
EPI280018	HA	China	2006-Apr-16	A/Sichuan/3/2006	WHO Chinese National Influenza Center	WHO Chinese National Influenza Center	Lan,Yu; Dong,Libo; Li,Zi; Li,Xiyan; Zhao,Xiang; Cheng,Yanhui; Tan,minju; Yang,Lei; Zou,Shumei; Wen,Leying; Wang,Dayan; Li,Dexin; Shu,Yuelong
EPI239031	HA	Hong Kong (SAR)	1997-Jan-01	A/Hong Kong/485/1997		Other Database Import	Kim,L.M.; Scott,M.A.; Suarez,D.L.; Spackman,E.; Swayne,D.E.; Afonso,C.L.
EPI236561	HA	Hong Kong (SAR)	2001-Jan-01	A/Hong Kong/378.1/2001		Other Database Import	Kim,L.M.; Scott,M.A.; Suarez,D.L.; Spackman,E.; Swayne,D.E.; Afonso,C.L.
EPI219470	HA	Bangladesh	2008-Feb-01	A/Bangladesh/207095/2008		Other Database Import	Davis,T.
EPI164232	HA	China	2006-Jan-17	A/Sichuan/2/2006		WHO Chinese National Influenza Center
EPI395402	HA	Japan	2011-Feb-01	A/tufted duck/Tottori/3102S004/2011		Other Database Import	Soda,K.; Usui,T.; Ito,H.; Yamaguchi,T.; Ito,T.; Mimura,W.
EPI354432	HA	China	2010-May-01	A/great crested grebe/Qinghai/1/2010		Other Database Import	Hu,X.; Liu,D.; Wang,M.; Yang,L.; Zhu,Q.; Li,L.; Gao,G.F.
EPI354431	HA	China	2009-May-01	A/great cormorant/Qinghai/1/2009		Other Database Import	Hu,X.; Liu,D.; Wang,M.; Yang,L.; Zhu,Q.; Li,L.; Gao,G.F.
EPI347298	HA	Vietnam	2010-Nov-22	A/duck/Vietnam/NCVD-460/2010	National Institute of Hygiene and Epidemiology	Centers for Disease Control and Prevention	Davis,Todd; Rivailler,Pierre; Nguyen,Tung
EPI347289	HA	Vietnam	2010-Feb-23	A/chicken/Vietnam/NCVD-427/2010	National Institute of Hygiene and Epidemiology	Centers for Disease Control and Prevention	Davis,Todd; Rivailler,Pierre; Nguyen,Tung
EPI347288	HA	Vietnam	2009-Oct-11	A/muscovy duck/Vietnam/NCVD-426/2009	National Institute of Hygiene and Epidemiology	Centers for Disease Control and Prevention	Davis,Todd; Rivailler,Pierre; Nguyen,Tung
EPI341879	HA	Japan	2011-Feb-08	A/common pochard/Shimane/5502B024/2011		Other Database Import	Mimura,W.; Soda,K.; Usui,T.; Ito,H.; Ito,T.
EPI340415	HA	Bangladesh	2011-Jan-01	A/crow/Bangladesh/11rs1984-11/2011		Other Database Import	Fusaro,A.; Salviato,A.; Monne,I.; Yamage,M.; Giasuddin,M.; Khan,S.R.; Cattoli,G.
EPI330998	HA	Vietnam	2010-Dec-01	A/chicken/Vietnam/NCVD-668/2010	National Centre of Veterinary Diagnostics	Centers for Disease Control and Prevention	Davis,Todd; Rivailler,Pierre; Nguyen,Tung
EPI327161	HA	Thailand	2004-Feb-12	A/openbill stork/Thailand/VSMU-8-BKK/2004		Other Database Import	Chaichoun,K.; Phonaknguen,R.; Sariya,L.; Tangsudjai,S.; Phompiram,P.; Wiriyarat,W.; Ratanakorn,P.
EPI327160	HA	Thailand	2004-Feb-13	A/openbill stork/Thailand/VSMU-6-BKK/2004		Other Database Import	Chaichoun,K.; Phonaknguen,R.; Sariya,L.; Tangsudjai,S.; Phompiram,P.; Wiriyarat,W.; Ratanakorn,P.
EPI327158	HA	Thailand	2004-Feb-05	A/openbill stork/Thailand/VSMU-4-NSN/2004		Other Database Import	Chaichoun,K.
EPI305613	HA	Turkey	2006-Jan-27	A/Quail/Turkey-Batman/09rs2841-73/2006	Istituto Zooprofilattico Sperimentale Delle Venezie	Istituto Zooprofilattico Sperimentale Delle Venezie	Schivo,A.; Valastro,V.; Monne,I.; Coven,F.; Fusaro,A.; Dakman,A.; Akcadag,B.; Salviato,A.; DeBattisti,C.; Capua,I.; Cattoli,G.
EPI305611	HA	Turkey	2006-Jan-12	A/Pigeon/Turkey-Aydin/09rs2841-40/2006	Istituto Zooprofilattico Sperimentale Delle Venezie	Istituto Zooprofilattico Sperimentale Delle Venezie	Schivo,A.; Valastro,V.; Monne,I.; Coven,F.; Fusaro,A.; Dakman,A.; Akcadag,B.; Salviato,A.; DeBattisti,C.; Capua,I.; Cattoli,G.
EPI305609	HA	Turkey	2006-Jan-06	A/Pigeon/Turkey-Bitlis/09rs2841-11/2006	Istituto Zooprofilattico Sperimentale Delle Venezie	Istituto Zooprofilattico Sperimentale Delle Venezie	Schivo,A.; Valastro,V.; Monne,I.; Coven,F.; Fusaro,A.; Dakman,A.; Akcadag,B.; Salviato,A.; DeBattisti,C.; Capua,I.; Cattoli,G.
EPI296699	HA	Russian Federation	2010-Jun-22	A/grebe/Tyva/2/2010		Other Database Import	Shlyapnikova,O.V.; Prilipov,A.G.; Poglazov,A.B.
EPI286372	HA	Hong Kong (SAR)	2007-Jan-01	A/avian/Hong Kong/2065/2007		Other Database Import	Kim,L.M.; Scott,M.A.; Suarez,D.L.; Spackman,E.; Swayne,D.E.; Afonso,C.L.
EPI284592	HA	Vietnam	2008-Dec-01	A/muscovy duck/Vietnam/NCVD-156/2008	National Centre of Veterinary Diagnostics	Centers for Disease Control and Prevention	Davis,Todd; Rivailler,Pierre; Nguyen,Tung
EPI284588	HA	Vietnam	2008-Dec-01	A/avian/Vietnam/NCVD-133/2008	National Centre of Veterinary Diagnostics	Centers for Disease Control and Prevention	Davis,Todd; Rivailler,Pierre; Nguyen,Tung
EPI284577	HA	Vietnam	2008-Jan-01	A/duck/Vietnam/NCVD-001/2008	National Centre of Veterinary Diagnostics	Centers for Disease Control and Prevention	Davis,Todd; Rivailler,Pierre; Nguyen,Tung
EPI284576	HA	Vietnam	2007-Jan-01	A/duck/Vietnam/NCVD-107/2007	National Centre of Veterinary Diagnostics	Centers for Disease Control and Prevention	Davis,Todd; Rivailler,Pierre; Nguyen,Tung
EPI284575	HA	Vietnam	2007-Jan-01	A/duck/Vietnam/NCVD-105/2007	National Centre of Veterinary Diagnostics	Centers for Disease Control and Prevention	Davis,Todd; Rivailler,Pierre; Nguyen,Tung
EPI284574	HA	Vietnam	2007-Jan-01	A/duck/Vietnam/NCVD-102/2007	National Centre of Veterinary Diagnostics	Centers for Disease Control and Prevention	Davis,Todd; Rivailler,Pierre; Nguyen,Tung
EPI284573	HA	Vietnam	2007-Jan-01	A/duck/Vietnam/NCVD-100/2007	National Centre of Veterinary Diagnostics	Centers for Disease Control and Prevention	Davis,Todd; Rivailler,Pierre; Nguyen,Tung
EPI284570	HA	Vietnam	2007-Jan-01	A/duck/Vietnam/NCVD-113/2007	National Centre of Veterinary Diagnostics	Centers for Disease Control and Prevention	Davis,Todd; Rivailler,Pierre; Nguyen,Tung
EPI284567	HA	Vietnam	2008-Jan-01	A/duck/Vietnam/NCVD-021/2008	National Centre of Veterinary Diagnostics	Centers for Disease Control and Prevention	Davis,Todd; Rivailler,Pierre; Nguyen,Tung
EPI284564	HA	Vietnam	2008-Jan-01	A/duck/Vietnam/NCVD-003/2008	National Centre of Veterinary Diagnostics	Centers for Disease Control and Prevention	Davis,Todd; Rivailler,Pierre; Nguyen,Tung
EPI284563	HA	Vietnam	2007-Jan-01	A/duck/Vietnam/NCVD-111/2007	National Centre of Veterinary Diagnostics	Centers for Disease Control and Prevention	Davis,Todd; Rivailler,Pierre; Nguyen,Tung
EPI284561	HA	Vietnam	2008-Jan-01	A/duck/Vietnam/NCVD-030/2008	National Centre of Veterinary Diagnostics	Centers for Disease Control and Prevention	Davis,Todd; Rivailler,Pierre; Nguyen,Tung
EPI284559	HA	Vietnam	2007-Jan-01	A/duck/Vietnam/NCVD-98/2007	National Centre of Veterinary Diagnostics	Centers for Disease Control and Prevention	Davis,Todd; Rivailler,Pierre; Nguyen,Tung
EPI284558	HA	Vietnam	2008-Jan-01	A/duck/Vietnam/NCVD-014/2008	National Centre of Veterinary Diagnostics	Centers for Disease Control and Prevention	Davis,Todd; Rivailler,Pierre; Nguyen,Tung
EPI284557	HA	Vietnam	2008-Jan-01	A/duck/Vietnam/NCVD-013/2008	National Centre of Veterinary Diagnostics	Centers for Disease Control and Prevention	Davis,Todd; Rivailler,Pierre; Nguyen,Tung
EPI284556	HA	Vietnam	2007-Jan-01	A/duck/Vietnam/NCVD-118/2007	National Centre of Veterinary Diagnostics	Centers for Disease Control and Prevention	Davis,Todd; Rivailler,Pierre; Nguyen,Tung
EPI284549	HA	Vietnam	2010-Mar-01	A/duck/Vietnam/NCVD-422/2010	National Centre of Veterinary Diagnostics	Centers for Disease Control and Prevention	Davis,Todd; Rivailler,Pierre; Nguyen,Tung
EPI284547	HA	Vietnam	2009-Jun-01	A/duck/Vietnam/NCVD-287/2009	National Centre of Veterinary Diagnostics	Centers for Disease Control and Prevention	Davis,Todd; Rivailler,Pierre; Nguyen,Tung
EPI284546	HA	Vietnam	2009-Jul-01	A/duck/Vietnam/NCVD-343/2009	National Centre of Veterinary Diagnostics	Centers for Disease Control and Prevention	Davis,Todd; Rivailler,Pierre; Nguyen,Tung
EPI284539	HA	Vietnam	2008-Dec-01	A/duck/Vietnam/NCVD-142/2008	National Centre of Veterinary Diagnostics	Centers for Disease Control and Prevention	Davis,Todd; Rivailler,Pierre; Nguyen,Tung
EPI284538	HA	Vietnam	2008-Dec-01	A/duck/Vietnam/NCVD-141/2008	National Centre of Veterinary Diagnostics	Centers for Disease Control and Prevention	Davis,Todd; Rivailler,Pierre; Nguyen,Tung
EPI284536	HA	Vietnam	2008-Dec-01	A/duck/Vietnam/NCVD-118/2008	National Centre of Veterinary Diagnostics	Centers for Disease Control and Prevention	Davis,Todd; Rivailler,Pierre; Nguyen,Tung
EPI284533	HA	Vietnam	2009-Jan-01	A/duck/Vietnam/NCVD-378/2009	National Centre of Veterinary Diagnostics	Centers for Disease Control and Prevention	Davis,Todd; Rivailler,Pierre; Nguyen,Tung
EPI284531	HA	Vietnam	2009-Jan-01	A/duck/Vietnam/NCVD-391/2009	National Centre of Veterinary Diagnostics	Centers for Disease Control and Prevention	Davis,Todd; Rivailler,Pierre; Nguyen,Tung
EPI284530	HA	Vietnam	2009-Jan-01	A/duck/Vietnam/NCVD-365/2009	National Centre of Veterinary Diagnostics	Centers for Disease Control and Prevention	Davis,Todd; Rivailler,Pierre; Nguyen,Tung
EPI284528	HA	Vietnam	2009-Jan-01	A/duck/Vietnam/NCVD-363/2009	National Centre of Veterinary Diagnostics	Centers for Disease Control and Prevention	Davis,Todd; Rivailler,Pierre; Nguyen,Tung
EPI284525	HA	Vietnam	2009-Jan-01	A/duck/Vietnam/NCVD-376/2009	National Centre of Veterinary Diagnostics	Centers for Disease Control and Prevention	Davis,Todd; Rivailler,Pierre; Nguyen,Tung
EPI284524	HA	Vietnam	2009-Jan-01	A/duck/Vietnam/NCVD-375/2009	National Centre of Veterinary Diagnostics	Centers for Disease Control and Prevention	Davis,Todd; Rivailler,Pierre; Nguyen,Tung
EPI284520	HA	Vietnam	2009-Jan-01	A/duck/Vietnam/NCVD-361/2009	National Centre of Veterinary Diagnostics	Centers for Disease Control and Prevention	Davis,Todd; Rivailler,Pierre; Nguyen,Tung
EPI284519	HA	Vietnam	2009-Jan-01	A/duck/Vietnam/NCVD-360/2009	National Centre of Veterinary Diagnostics	Centers for Disease Control and Prevention	Davis,Todd; Rivailler,Pierre; Nguyen,Tung
EPI284518	HA	Vietnam	2009-Jan-01	A/duck/Vietnam/NCVD-371/2009	National Centre of Veterinary Diagnostics	Centers for Disease Control and Prevention	Davis,Todd; Rivailler,Pierre; Nguyen,Tung
EPI284515	HA	Vietnam	2007-Jan-01	A/muscovy duck/Vietnam/NCVD-120/2007	National Centre of Veterinary Diagnostics	Centers for Disease Control and Prevention	Davis,Todd; Rivailler,Pierre; Nguyen,Tung
EPI284513	HA	Vietnam	2007-Jan-01	A/muscovy duck/Vietnam/NCVD-114/2007	National Centre of Veterinary Diagnostics	Centers for Disease Control and Prevention	Davis,Todd; Rivailler,Pierre; Nguyen,Tung
EPI284509	HA	Vietnam	2008-Jan-01	A/muscovy duck/Vietnam/NCVD-034/2008	National Centre of Veterinary Diagnostics	Centers for Disease Control and Prevention	Davis,Todd; Rivailler,Pierre; Nguyen,Tung
EPI284503	HA	Vietnam	2008-Dec-01	A/muscovy duck/Vietnam/NCVD-155/2008	National Centre of Veterinary Diagnostics	Centers for Disease Control and Prevention	Davis,Todd; Rivailler,Pierre; Nguyen,Tung
EPI284502	HA	Vietnam	2008-Dec-01	A/muscovy duck/Vietnam/NCVD-154/2008	National Centre of Veterinary Diagnostics	Centers for Disease Control and Prevention	Davis,Todd; Rivailler,Pierre; Nguyen,Tung
EPI284500	HA	Vietnam	2010-Apr-01	A/muscovy duck/Vietnam/NCVD-402/2010	National Centre of Veterinary Diagnostics	Centers for Disease Control and Prevention	Davis,Todd; Rivailler,Pierre; Nguyen,Tung
EPI284495	HA	Vietnam	2008-Jan-01	A/chicken/Vietnam/NCVD-029/2008	National Centre of Veterinary Diagnostics	Centers for Disease Control and Prevention	Davis,Todd; Rivailler,Pierre; Nguyen,Tung
EPI284494	HA	Vietnam	2007-Jan-01	A/chicken/Vietnam/NCVD-108/2007	National Centre of Veterinary Diagnostics	Centers for Disease Control and Prevention	Davis,Todd; Rivailler,Pierre; Nguyen,Tung
EPI284491	HA	Vietnam	2007-Jan-01	A/duck/Vietnam/NCVD-126/2007	National Centre of Veterinary Diagnostics	Centers for Disease Control and Prevention	Davis,Todd; Rivailler,Pierre; Nguyen,Tung
EPI284490	HA	Vietnam	2008-Jan-01	A/chicken/Vietnam/NCVD-002/2008	National Centre of Veterinary Diagnostics	Centers for Disease Control and Prevention	Davis,Todd; Rivailler,Pierre; Nguyen,Tung
EPI284488	HA	Vietnam	2008-Jan-01	A/chicken/Vietnam/NCVD-025/2008	National Centre of Veterinary Diagnostics	Centers for Disease Control and Prevention	Davis,Todd; Rivailler,Pierre; Nguyen,Tung
EPI284485	HA	Vietnam	2007-Jan-01	A/chicken/Vietnam/NCVD-109/2007	National Centre of Veterinary Diagnostics	Centers for Disease Control and Prevention	Davis,Todd; Rivailler,Pierre; Nguyen,Tung
EPI284483	HA	Vietnam	2007-Jan-01	A/chicken/Vietnam/NCVD-103/2007	National Centre of Veterinary Diagnostics	Centers for Disease Control and Prevention	Davis,Todd; Rivailler,Pierre; Nguyen,Tung
EPI284482	HA	Vietnam	2008-May-01	A/chicken/Vietnam/NCVD-086/2008	National Centre of Veterinary Diagnostics	Centers for Disease Control and Prevention	Davis,Todd; Rivailler,Pierre; Nguyen,Tung
EPI284480	HA	Vietnam	2008-May-01	A/chicken/Vietnam/NCVD-084/2008	National Centre of Veterinary Diagnostics	Centers for Disease Control and Prevention	Davis,Todd; Rivailler,Pierre; Nguyen,Tung
EPI284477	HA	Vietnam	2008-May-01	A/chicken/Vietnam/NCVD-080/2008	National Centre of Veterinary Diagnostics	Centers for Disease Control and Prevention	Davis,Todd; Rivailler,Pierre; Nguyen,Tung
EPI284476	HA	Vietnam	2008-May-01	A/chicken/Vietnam/NCVD-093/2008	National Centre of Veterinary Diagnostics	Centers for Disease Control and Prevention	Davis,Todd; Rivailler,Pierre; Nguyen,Tung
EPI284474	HA	Vietnam	2008-May-01	A/chicken/Vietnam/NCVD-04/2008	National Centre of Veterinary Diagnostics	Centers for Disease Control and Prevention	Davis,Todd; Rivailler,Pierre; Nguyen,Tung
EPI284469	HA	Vietnam	2010-Mar-01	A/chicken/Vietnam/NCVD-399/2010	National Centre of Veterinary Diagnostics	Centers for Disease Control and Prevention	Davis,Todd; Rivailler,Pierre; Nguyen,Tung
EPI284468	HA	Vietnam	2010-Mar-01	A/chicken/Vietnam/NCVD-398/2010	National Centre of Veterinary Diagnostics	Centers for Disease Control and Prevention	Davis,Todd; Rivailler,Pierre; Nguyen,Tung
EPI284466	HA	Vietnam	2009-Jan-01	A/chicken/Vietnam/NCVD-279/2009	National Centre of Veterinary Diagnostics	Centers for Disease Control and Prevention	Davis,Todd; Rivailler,Pierre; Nguyen,Tung
EPI284456	HA	Vietnam	2009-Feb-01	A/chicken/Vietnam/NCVD-283/2009	National Centre of Veterinary Diagnostics	Centers for Disease Control and Prevention	Davis,Todd; Rivailler,Pierre; Nguyen,Tung
EPI284447	HA	Vietnam	2010-Apr-01	A/chicken/Vietnam/NCVD-410/2010	National Centre of Veterinary Diagnostics	Centers for Disease Control and Prevention	Davis,Todd; Rivailler,Pierre; Nguyen,Tung
EPI284443	HA	Vietnam	2010-Apr-01	A/chicken/Vietnam/NCVD-405/2010	National Centre of Veterinary Diagnostics	Centers for Disease Control and Prevention	Davis,Todd; Rivailler,Pierre; Nguyen,Tung
EPI284441	HA	Vietnam	2009-Jan-01	A/chicken/Vietnam/NCVD-359/2009	National Centre of Veterinary Diagnostics	Centers for Disease Control and Prevention	Davis,Todd; Rivailler,Pierre; Nguyen,Tung
EPI284439	HA	Vietnam	2009-Jan-01	A/chicken/Vietnam/NCVD-389/2009	National Centre of Veterinary Diagnostics	Centers for Disease Control and Prevention	Davis,Todd; Rivailler,Pierre; Nguyen,Tung
EPI284433	HA	Vietnam	2009-Jan-01	A/chicken/Vietnam/NCVD-369/2009	National Centre of Veterinary Diagnostics	Centers for Disease Control and Prevention	Davis,Todd; Rivailler,Pierre; Nguyen,Tung
EPI284432	HA	Vietnam	2009-Jan-01	A/chicken/Vietnam/NCVD-382/2009	National Centre of Veterinary Diagnostics	Centers for Disease Control and Prevention	Davis,Todd; Rivailler,Pierre; Nguyen,Tung
EPI276070	HA	China	2006-Jan-01	A/shrike/Tibet/13/2006		Other Database Import	Li,Y.; Shi,J.; Zhong,G.; Deng,G.; Tian,G.; Ge,J.; Zeng,X.; Song,J.; Zhao,D.; Liu,L.; Jiang,Y.; Guan,Y.; Bu,Z.; Chen,H.
EPI234499	HA	Thailand	2005-Jan-01	A/pigeon/Thailand/VSMU-25-BKK/2005		Other Database Import	Sangsiriwut,K.; Chaichoune,K.; Wiriyarat,W.; Sariya,L.; Ponarknguen,R.; Tongsudjai,S.; Phrompiram,P.; Pattanarangsan,R.; Puthavathana,P.; Ratanakorn,P. CONSRTM BIOTEC; Thailand Research Fund
EPI233844	HA	Nigeria	2007-Feb-20	A/guinea fowl/Nigeria/08RS848-72/2007		Other Database Import	Fusaro,A.; Nelson,M.I.; Joannis,T.; Bertolotti,L.; Monne,I.; Salviato,A.; Capua,I.; Holmes,E.C.; Cattoli,G.
EPI231133	HA	Austria	2006-Mar-04	A/grebe/Bregenz/907/2006		Other Database Import	Fink,M.; Revilla-Fernandez,S.; Koefer,J.
EPI231129	HA	Austria	2006-Apr-03	A/egret/Wien/1977/2006		Other Database Import	Fink,M.; Revilla-Fernandez,S.; Koefer,J.
EPI229541	HA	Thailand	2004-Jan-01	A/pigeon/Thailand/1B/2004		Other Database Import	Kim,L.M.; Scott,M.A.; Suarez,D.L.; Spackman,E.; Swayne,D.E.; Afonso,C.L.
EPI228629	HA	Thailand	2004-Jan-01	A/Pigeon/Samut Prakan/Thailand/CU-202/04		Other Database Import	Amonsin,A.; Pariyothorn,N.; Payungporn,S.; Theamboonlers,A.; Chutinimitkul,S.; Tantilertcharoen,R.; Wongyanin,P.; Thanawongnuwech,R.; Suradhat,S.; Chaisingh,A.; Buranathai,C.; Poovorawan,Y.
EPI228621	HA	Thailand	2004-Jan-01	A/crow/Bangkok/Thailand/CU-35/04		Other Database Import	Amonsin,A.; Pariyothorn,N.; Payungporn,S.; Theamboonlers,A.; Chutinimitkul,S.; Tantilertcharoen,R.; Wongyanin,P.; Thanawongnuwech,R.; Suradhat,S.; Chaisingh,A.; Buranathai,C.; Poovorawan,Y.
EPI228619	HA	Thailand	2004-Jan-01	A/White peafowl/Bangkok/Thailand/CU-29/04		Other Database Import	Amonsin,A.; Pariyothorn,N.; Payungporn,S.; Theamboonlers,A.; Chutinimitkul,S.; Tantilertcharoen,R.; Wongyanin,P.; Thanawongnuwech,R.; Suradhat,S.; Chaisingh,A.; Buranathai,C.; Poovorawan,Y.
EPI228346	HA	Thailand	2004-Jan-01	A/open-bill stork/Thailand/VSMU-20-AYA/2004		Other Database Import	Uchida,Y.; Saito,T.
EPI225064	HA	Egypt	2006-Jan-01	A/domestic poultry/Egypt/906089/2006		Other Database Import	Lin,B.; Malanoski,A.P.; Wang,Z.; Blaney,K.M.; Long,N.C.; Meador,C.E.; Metzgar,D.; Myers,C.A.; Yingst,S.; Monteville,M.; Saad,M.D.; Schnur,J.M.; Tibbetts,C.; Stenger,D.A.
EPI222584	HA	Hong Kong (SAR)	2007-Jan-01	A/scaly-breasted munia/Hong Kong/45/2007		Other Database Import	Smith,G.J.; Vijaykrishna,D.; Ellis,T.M.; Dyrting,K.C.; Leung,C.Y.; Bahl,J.; Wong,C.W.; Huang,K.; Chow,M.K.; Duan,L.; Chan,A.S.; Zhang,L.J.; Chen,H.; Luk,G.S.; Peiris,M.J.; Guan,Y.
EPI222568	HA	Hong Kong (SAR)	2007-Jan-01	A/scaly-breasted munia/Hong Kong/2433/2007		Other Database Import	Smith,G.J.; Vijaykrishna,D.; Ellis,T.M.; Dyrting,K.C.; Leung,C.Y.; Bahl,J.; Wong,C.W.; Huang,K.; Chow,M.K.; Duan,L.; Chan,A.S.; Zhang,L.J.; Chen,H.; Luk,G.S.; Peiris,M.J.; Guan,Y.
EPI222562	HA	Kuwait	2007-Jan-01	A/saker falcon/Kuwait/0286/2007		Other Database Import	Marjuki,H.; Wernery,U.; Yen,H.-L.; Franks,J.S.; Seiler,P.; Walker,D.; Krauss,S.; Webster,R.G.
EPI222448	HA	Pakistan	2007-Jan-01	A/peacock/Chakshahzad/NARC9238/2007		Other Database Import	Naeem,K.; Ahmed,Z.; Siddique,N.; Franks,J.S.; Webster,R.G.
EPI406416	HA	Vietnam	2006-Dec-27	A/chicken/Ca Mau/1180/2006		Other Database Import	Zhao,D.; Liang,L.; Li,Y.; Jiang,Y.; Liu,L.; Chen,H.
EPI406376	HA	Vietnam	2007-Dec-01	A/chicken/Hai Duong/41/2007		Other Database Import	Zhao,D.; Liang,L.; Li,Y.; Jiang,Y.; Liu,L.; Chen,H.
EPI406368	HA	Vietnam	2007-Jan-06	A/chicken/Bac Lieu/1214/2007		Other Database Import	Zhao,D.; Liang,L.; Li,Y.; Jiang,Y.; Liu,L.; Chen,H.
EPI401569	HA	Japan	2011-Mar-01	A/chicken/Chiba/1/2011		Other Database Import	Uchida,Y.; Suzuki,Y.; Shirakura,M.; Kawaguchi,A.; Nobusawa,E.; Tanikawa,T.; Hikono,H.; Takemae,N.; Mase,M.; Kanehira,K.; Hayashi,T.; Tagawa,Y.; Tashiro,M.; Saito,T.
EPI401564	HA	Japan	2011-Feb-01	A/chicken/Wakayama/1/2011		Other Database Import	Uchida,Y.; Suzuki,Y.; Shirakura,M.; Kawaguchi,A.; Nobusawa,E.; Tanikawa,T.; Hikono,H.; Takemae,N.; Mase,M.; Kanehira,K.; Hayashi,T.; Tagawa,Y.; Tashiro,M.; Saito,T.
EPI401561	HA	Japan	2011-Feb-01	A/chicken/Miyazaki/11/2011		Other Database Import	Uchida,Y.; Suzuki,Y.; Shirakura,M.; Kawaguchi,A.; Nobusawa,E.; Tanikawa,T.; Hikono,H.; Takemae,N.; Mase,M.; Kanehira,K.; Hayashi,T.; Tagawa,Y.; Tashiro,M.; Saito,T.
EPI401522	HA	Japan	2011-Feb-01	A/chicken/Miyazaki/8/2011		Other Database Import	Uchida,Y.; Suzuki,Y.; Shirakura,M.; Kawaguchi,A.; Nobusawa,E.; Tanikawa,T.; Hikono,H.; Takemae,N.; Mase,M.; Kanehira,K.; Hayashi,T.; Tagawa,Y.; Tashiro,M.; Saito,T.
EPI401519	HA	Japan	2011-Jan-01	A/chicken/Miyazaki/TA3/2011		Other Database Import	Uchida,Y.; Suzuki,Y.; Shirakura,M.; Kawaguchi,A.; Nobusawa,E.; Tanikawa,T.; Hikono,H.; Takemae,N.; Mase,M.; Kanehira,K.; Hayashi,T.; Tagawa,Y.; Tashiro,M.; Saito,T.
EPI401513	HA	Japan	2010-Nov-01	A/chicken/Shimane/1/2010		Other Database Import	Uchida,Y.; Suzuki,Y.; Shirakura,M.; Kawaguchi,A.; Nobusawa,E.; Tanikawa,T.; Hikono,H.; Takemae,N.; Mase,M.; Kanehira,K.; Hayashi,T.; Tagawa,Y.; Tashiro,M.; Saito,T.
EPI400176	HA	Egypt	2012-May-01	A/chicken/VRLCU140/Egypt/2012		Other Database Import	Hussein,H.A.; Rohaim,M.A.
EPI398579	HA	Egypt	2011-Sep-08	A/chicken/Egypt/S3802B/2011		Other Database Import	Kayali,G.; El-Shesheny,R.; Kandeil,A.M.; Kutkat,M.A.; Webby,R.J.; Ali,M.A.
EPI398326	HA	Egypt	2008-Jun-30	A/chicken/Qalubia/CAI20/2008		Other Database Import	Wentworth,D.E.; Dugan,V.; Halpin,R.; Lin,X.; Bera,J.; Ghedin,E.; Fedorova,N.; Overton,L.; Tsitrin,T.; Stockwell,T.; Amedeo,P.; Bishop,B.; Chen,H.; Edworthy,P.; Gupta,N.; Katzel,D.; Li,K.; Schobel,S.; Shrivastava,S.; Thovarai,V.; Wang,S.; Atta El-Abiary,E.; Saad El-Din Abd El-Latif,W.; Ahmed Khder,A.; Selim Salama,S.; Adel Soliman,Y.; Omar,L.; Aly,M.; El-Satar Arafa Mohamed Arafa,A.; Bao,Y.; Sande…
EPI398302	HA	Egypt	2008-Jun-01	A/chicken/Giza/CAI15/2008		Other Database Import	Wentworth,D.E.; Dugan,V.; Halpin,R.; Lin,X.; Bera,J.; Ghedin,E.; Fedorova,N.; Overton,L.; Tsitrin,T.; Stockwell,T.; Amedeo,P.; Bishop,B.; Chen,H.; Edworthy,P.; Gupta,N.; Katzel,D.; Li,K.; Schobel,S.; Shrivastava,S.; Thovarai,V.; Wang,S.; Atta El-Abiary,E.; Saad El-Din Abd El-Latif,W.; Ahmed Khder,A.; Selim Salama,S.; Adel Soliman,Y.; Omar,L.; Aly,M.; El-Satar Arafa Mohamed Arafa,A.; Bao,Y.; Sande…
EPI398278	HA	Egypt	2010-Sep-01	A/chicken/Menofia/CAI10/2010		Other Database Import	Wentworth,D.E.; Dugan,V.; Halpin,R.; Lin,X.; Bera,J.; Ghedin,E.; Fedorova,N.; Overton,L.; Tsitrin,T.; Stockwell,T.; Amedeo,P.; Bishop,B.; Chen,H.; Edworthy,P.; Gupta,N.; Katzel,D.; Li,K.; Schobel,S.; Shrivastava,S.; Thovarai,V.; Wang,S.; Atta El-Abiary,E.; Saad El-Din Abd El-Latif,W.; Ahmed Khder,A.; Selim Salama,S.; Adel Soliman,Y.; Omar,L.; Aly,M.; El-Satar Arafa Mohamed Arafa,A.; Bao,Y.; Sande…
EPI398262	HA	Egypt	2008-Mar-01	A/chicken/Giza/CAI7/2008		Other Database Import	Wentworth,D.E.; Dugan,V.; Halpin,R.; Lin,X.; Bera,J.; Ghedin,E.; Fedorova,N.; Overton,L.; Tsitrin,T.; Stockwell,T.; Amedeo,P.; Bishop,B.; Chen,H.; Edworthy,P.; Gupta,N.; Katzel,D.; Li,K.; Schobel,S.; Shrivastava,S.; Thovarai,V.; Wang,S.; Atta El-Abiary,E.; Saad El-Din Abd El-Latif,W.; Ahmed Khder,A.; Selim Salama,S.; Adel Soliman,Y.; Omar,L.; Aly,M.; El-Satar Arafa Mohamed Arafa,A.; Bao,Y.; Sande…
EPI398238	HA	Egypt	2009-Sep-01	A/chicken/Sharkia/CAI3/2009		Other Database Import	Wentworth,D.E.; Dugan,V.; Halpin,R.; Lin,X.; Bera,J.; Ghedin,E.; Fedorova,N.; Overton,L.; Tsitrin,T.; Stockwell,T.; Amedeo,P.; Bishop,B.; Chen,H.; Edworthy,P.; Gupta,N.; Katzel,D.; Li,K.; Schobel,S.; Shrivastava,S.; Thovarai,V.; Wang,S.; Atta El-Abiary,E.; Saad El-Din Abd El-Latif,W.; Ahmed Khder,A.; Selim Salama,S.; Adel Soliman,Y.; Omar,L.; Aly,M.; El-Satar Arafa Mohamed Arafa,A.; Bao,Y.; Sande…
EPI398213	HA	Egypt	2009-May-25	A/chicken/Sharkia/CAI41/2009		Other Database Import	Wentworth,D.E.; Dugan,V.; Halpin,R.; Lin,X.; Bera,J.; Ghedin,E.; Fedorova,N.; Overton,L.; Tsitrin,T.; Stockwell,T.; Amedeo,P.; Bishop,B.; Chen,H.; Edworthy,P.; Gupta,N.; Katzel,D.; Li,K.; Schobel,S.; Shrivastava,S.; Thovarai,V.; Wang,S.; Atta El-Abiary,E.; Saad El-Din Abd El-Latif,W.; Ahmed Khder,A.; Selim Salama,S.; Adel Soliman,Y.; Omar,L.; Aly,M.; El-Satar Arafa Mohamed Arafa,A.; Bao,Y.; Sande…
EPI390660	HA	Egypt	2011-May-01	A/chicken/Egypt/VRLCU68/2011		Other Database Import	Zahran,O.K.; Sayed,E.I.; Badawy,M.F.; Zaki,M.M.
EPI390659	HA	Egypt	2011-May-01	A/chicken/Egypt/VRLCU67/2011		Other Database Import	Zahran,O.K.; Sayed,E.I.; Badawy,M.F.; Zaki,M.M.
EPI383240	HA	Myanmar	2007-Apr-01	A/chicken/Yangon/1023/2007		Other Database Import	Mon,P.P.; Lapkuntod,J.; Maw,M.T.; Nuansrichay,B.; Parchariyanon,S.; Tiensin,T.; Htun,T.; Padungtod,P.; Kalpravidh,W.; Sunn,K.; Maclean,M.; Amonsin,A.
EPI383223	HA	Myanmar	2010-Feb-01	A/chicken/Yangon/182/2010		Other Database Import	Mon,P.P.; Lapkuntod,J.; Maw,M.T.; Nuansrichay,B.; Parchariyanon,S.; Tiensin,T.; Htun,T.; Padungtod,P.; Kalpravidh,W.; Sunn,K.; Maclean,M.; Amonsin,A.
EPI372255	HA	India	2008-Jan-19	A/chicken/India/81766/2008		Other Database Import	Tosh,C.; Nagarajan,S.; Murugkar,H.V.; Patil,S.; Dubey,S.C.
EPI372039	HA	Egypt	2010-Mar-20	A/chicken/Egypt/SHMK-1903/2010		Other Database Import	Mansour,S.M.G.; ElBakrey,R.M.; Eid,A.A.M.; Ahmed,H.A.
EPI372038	HA	Egypt	2010-Jan-19	A/chicken/Egypt/SHZA-0801/2010		Other Database Import	ElBakrey,R.M.; Mansour,S.M.G.; Ahmed,H.A.; Eid,A.A.M.
EPI372037	HA	Egypt	2009-Dec-25	A/chicken/Egypt/SHZA-0412/2009		Other Database Import	Eid,A.A.M.; Mansour,S.M.G.; Ahmed,H.A.; ElBakrey,R.M.
EPI369198	HA	Egypt	2012-Feb-01	A/chicken/Egypt/12186F-12/2012		Other Database Import	Arafa,A.; Hagag,N.; Yehia,N.; Mady,W.; Adel,A.; Naguib,M.; Elhuseiny,M.; Abdel-Wanees,S.
EPI369192	HA	Egypt	2011-Dec-13	A/chicken/Egypt/11765s/2011		Other Database Import	Arafa,A.; Hagag,N.; Yehia,N.; Mady,W.; Adel,A.; Naguib,M.; Elhuseiny,M.; Abdel-Wanees,S.
EPI369191	HA	Egypt	2011-Dec-04	A/chicken/Egypt/11764s/2011		Other Database Import	Arafa,A.; Hagag,N.; Yehia,N.; Mady,W.; Adel,A.; Naguib,M.; Elhuseiny,M.; Abdel-Wanees,S.
EPI369185	HA	Egypt	2011-Jul-27	A/chicken/Egypt/11667s/2011		Other Database Import	Arafa,A.; Hagag,N.; Yehia,N.; Mady,W.; Adel,A.; Naguib,M.; Elhuseiny,M.; Abdel-Wanees,S.
EPI369182	HA	Egypt	2011-Jul-26	A/chicken/Egypt/113Q/2011		Other Database Import	Arafa,A.; Hagag,N.; Yehia,N.; Mady,W.; Adel,A.; Naguib,M.; Elhuseiny,M.; Abdel-Wanees,S.; Samir,A.-H.; Hussein,H.; Hagag,N.
EPI368287	HA	China	2007-May-13	A/chicken/Huabei/0513/2007		Other Database Import	Zhang,Y.; Sun,Y.; Sun,H.; Pu,J.; Zhu,Q.; Gao,F.; Liu,J.
EPI366425	HA	China	2010-Apr-01	A/chicken/Huadong/QG3/2010		Other Database Import	Jiang,W.M.; Chen,J.M.; Liu,S.; Hou,G.Y.; Li,J.P.; Han,Y.; Zhang,P.; Huang,B.X.
EPI366421	HA	China	2010-Apr-01	A/chicken/Huadong/QLH/2010		Other Database Import	Jiang,W.M.; Chen,J.M.; Liu,S.; Hou,G.Y.; Li,J.P.; Han,Y.; Zhang,P.; Huang,B.X.
EPI366419	HA	China	2010-Apr-01	A/chicken/Huazhong/QG22/2010		Other Database Import	Jiang,W.M.; Chen,J.M.; Liu,S.; Hou,G.Y.; Li,J.P.; Han,Y.; Zhang,P.; Huang,B.X.
EPI361791	HA	Cambodia	2011-Nov-03	A/chicken/Cambodia/089LC3/2011		Other Database Import	Buchy,P.
EPI359869	HA	Korea, Republic of	2010-Dec-01	A/chicken/Korea/Iksan/2010		Other Database Import	Kim,H.R.; Lee,Y.J.; Park,C.K.; Oem,J.K.; Lee,O.S.; Kang,H.M.; Choi,J.G.; Bae,Y.C.
EPI359877	HA	Korea, Republic of	2011-Jan-01	A/duck/Korea/IC360/2011		Other Database Import	Kim,H.R.; Lee,Y.J.; Park,C.K.; Oem,J.K.; Lee,O.S.; Kang,H.M.; Choi,J.G.; Bae,Y.C.
EPI359872	HA	Korea, Republic of	2011-Jan-01	A/chicken/Korea/YS171/2011		Other Database Import	Kim,H.R.; Lee,Y.J.; Park,C.K.; Oem,J.K.; Lee,O.S.; Kang,H.M.; Choi,J.G.; Bae,Y.C.
EPI358117	HA	Egypt	2011-Jan-15	A/chicken/Faquos/amn12/2011		Other Database Import	Salama,A.A.A.; Ismaeil,M.E.B.; Abdallah,F.M.; Nagy,A.M.
EPI356869	HA	Nepal	2012-Jan-27	A/chicken/Nepal/T1P/12	Central Veterinary Laboratory	AHVLA	Puranik, A; Hanna, A; Essen, S; Focosi-Snyman, R; Manvell, R.J; Sedai, D; Chapagain, S; Manandhar, S; Koirala, P; Karki, K.B; Pandey, K.R; Air, T.B; Reid, S
EPI356861	HA	Nepal	2011-Nov-11	A/chicken/Nepal/T9-BH/11	Central Veterinary Laboratory	AHVLA	Puranik, A; Hanna, A; Essen, S; Focosi-Snyman, R; Manvell, R.J; Sedai, D; Chapagain, S; Manandhar, S; Koirala, P; Karki, K.B; Pandey, K.R; Air, T.B; Reid, S
EPI356779	HA	Turkey	2006-Jan-15	A/chicken/Turkey/Misinli ist582/2006		Other Database Import	Unsal Baca,A.; Sait,A.; Atil,E.
EPI356563	HA	Indonesia	2008-Jul-30	A/chicken/West Java/Smi-Biot/2008		Other Database Import	Dharmayanti,N.L.P.I.; Indriani,R.; Darminto,D.; Ibrahim,F.; Soebandrio,A.
EPI356562	HA	Indonesia	2008-Jun-20	A/chicken/West Java/Smi-M1/2008		Other Database Import	Dharmayanti,N.L.P.I.; Indriani,R.; Darminto,D.; Ibrahim,F.; Soebandrio,A.
EPI356511	HA	Indonesia	2007-Aug-06	A/chicken/West Java/Smi-Sud1/2007		Other Database Import	Dharmayanti,N.L.P.I.; Indriani,R.; Darminto,D.; Ibrahim,F.; Soebandrio,A.
EPI356509	HA	Indonesia	2007-Mar-07	A/chicken/Pessel/BPPVRII/2007		Other Database Import	Dharmayanti,N.L.P.I.; Indriani,R.; Darminto,D.; Ibrahim,F.; Soebandrio,A.; Miswati,Y.; Sybli,M.
EPI354416	HA	India	2009-Jan-01	A/chicken/Sikkim/151464/2009		Other Database Import	Tosh,C.; Nagarajan,S.; Murugkar,H.V.; Jain,R.; Kulkarni,D.D.; Dubey,S.C.
EPI353729	HA	Bangladesh	2011-Feb-01	A/chicken/Bangladesh/11rs1984-45/2011		Other Database Import	Fusaro,A.; Salviato,A.; Monne,I.; Yamage,M.; Giasuddin,M.; Khan,S.R.; Cattoli,G.
EPI353723	HA	Bangladesh	2011-Feb-01	A/chicken/Bangladesh/11rs1984-24/2011		Other Database Import	Fusaro,A.; Salviato,A.; Monne,I.; Yamage,M.; Giasuddin,M.; Khan,S.R.; Cattoli,G.
EPI353721	HA	Bangladesh	2011-Feb-01	A/chicken/Bangladesh/11rs1984-19/2011		Other Database Import	Fusaro,A.; Salviato,A.; Monne,I.; Yamage,M.; Giasuddin,M.; Khan,S.R.; Cattoli,G.
EPI353718	HA	Bangladesh	2011-Feb-01	A/chicken/Bangladesh/11rs1984-16/2011		Other Database Import	Fusaro,A.; Salviato,A.; Monne,I.; Yamage,M.; Giasuddin,M.; Khan,S.R.; Cattoli,G.
EPI353717	HA	Bangladesh	2010-Feb-01	A/chicken/Bangladesh/11rs1984-10/2010		Other Database Import	Fusaro,A.; Salviato,A.; Monne,I.; Yamage,M.; Giasuddin,M.; Khan,S.R.; Cattoli,G.
EPI353716	HA	Bangladesh	2010-Feb-01	A/chicken/Bangladesh/11rs1984-9/2010		Other Database Import	Fusaro,A.; Salviato,A.; Monne,I.; Yamage,M.; Giasuddin,M.; Khan,S.R.; Cattoli,G.
EPI352542	HA	Egypt	2010-Jan-01	A/chicken/Egypt/Q1185/2010		Other Database Import	Kayali,G.; Webby,R.J.; Govorkova,E.A.; Ducatez,M.F.; El Shesheny,R.A.; Kandeil,A.M.; Mostafa,A.; Ali,M.A.
EPI352541	HA	Egypt	2010-Jan-01	A/chicken/Egypt/Q1011/2010		Other Database Import	Kayali,G.; Webby,R.J.; Govorkova,E.A.; Ducatez,M.F.; El Shesheny,R.A.; Kandeil,A.M.; Mostafa,A.; Ali,M.A.
EPI352540	HA	Egypt	2009-Jan-01	A/chicken/Egypt/1/2009		Other Database Import	Kayali,G.; Webby,R.J.; Govorkova,E.A.; Ducatez,M.F.; El Shesheny,R.A.; Kandeil,A.M.; Mostafa,A.; Ali,M.A.
EPI352521	HA	India	2008-Jan-26	A/chicken/West Bengal/83098/2008		Other Database Import	Tosh,C.; Syed,Z.; Nagarajan,S.; Murugkar,H.V.; Dubey,S.C.
EPI352505	HA	India	2008-Jan-18	A/chicken/West Bengal/81537/2008		Other Database Import	Tosh,C.; Syed,Z.; Nagarajan,S.; Murugkar,H.V.; Dubey,S.C.
EPI352497	HA	India	2009-Mar-25	A/chicken/West Bengal/174881/2009		Other Database Import	Tosh,C.; Syed,Z.; Nagarajan,S.; Murugkar,H.V.; Dubey,S.C.
EPI352481	HA	India	2009-Jan-15	A/chicken/Sikkim/151466/2009		Other Database Import	Tosh,C.; Syed,Z.; Nagarajan,S.; Murugkar,H.V.; Dubey,S.C.
EPI352325	HA	India	2011-Mar-06	A/chicken/India/TR0383/2011		Other Database Import	Nagarajan,S.; Jain,R.; Tosh,C.; Pandey,M.; Syed,Z.; Murugkar,H.V.; Dubey,S.C.
EPI352315	HA	India	2011-Mar-06	A/chicken/India/CA0303/2011		Other Database Import	Nagarajan,S.; Syed,Z.; Tosh,C.; Jain,R.; Pandey,M.; Murugkar,H.V.; Dubey,S.C.
EPI350321	HA	Egypt	2011-Jan-01	A/chicken/Egypt/VRLCU/2011		Other Database Import	Ahmed,Z.A.; Hussein,H.A.; Rohaim,M.A.
EPI348162	HA	Egypt	2010-Jan-01	A/chicken/Egypt/11VIR4453-7/VRLCU/2010	Istituto Zooprofilattico Sperimentale Delle Venezie	Istituto Zooprofilattico Sperimentale Delle Venezie	Valastro, V.; Fusaro, A.; Monne, I.; Hussein, H.A.; Rohiam, M.; El Sanousi, A.A.; Abdel hamid, H.S.; Sultan, H.A.; Adel hafez, A.; Sedik, M.; Cattoli, G.
EPI348156	HA	Egypt	2010-Jan-01	A/chicken/Egypt11VIR4453-269/2010	Istituto Zooprofilattico Sperimentale Delle Venezie	Istituto Zooprofilattico Sperimentale Delle Venezie	Valastro, V.; Fusaro, A.; Monne, I.; Hussein, H.A.; Rohiam, M.; El Sanousi, A.A.; Abdel hamid, H.S.; Sultan, H.A.; Adel hafez, A.; Sedik, M.; Cattoli, G.
EPI348154	HA	Egypt	2010-Jan-01	A/chicken/Egypt/11VIR4453-264/2010	Istituto Zooprofilattico Sperimentale Delle Venezie	Istituto Zooprofilattico Sperimentale Delle Venezie	Valastro, V.; Fusaro, A.; Monne, I.; Hussein, H.A.; Rohiam, M.; El Sanousi, A.A.; Abdel hamid, H.S.; Sultan, H.A.; Adel hafez, A.; Sedik, M.; Cattoli, G.
EPI341362	HA	Cambodia	2009-Dec-18	A/chicken/Cambodia/TLC1/2009		Other Database Import	Buchy,P.; Mardy,S.; San,S.
EPI341361	HA	Cambodia	2009-Dec-18	A/chicken/Cambodia/TLC2/2009		Other Database Import	Buchy,P.; Mardy,S.; San,S.
EPI341353	HA	Cambodia	2010-Apr-23	A/chicken/Cambodia/PV025LC1/2010		Other Database Import	Buchy,P.; Mardy,S.; San,S.
EPI341351	HA	Cambodia	2010-Apr-23	A/chicken/Cambodia/PV025LC2/2010		Other Database Import	Buchy,P.; Mardy,S.; San,S.
EPI341349	HA	Cambodia	2011-Jan-27	A/chicken/Cambodia/008LC1/2011		Other Database Import	Buchy,P.; Mardy,S.; San,S.
EPI340810	HA	Indonesia	2010-Jan-01	A/chicken/Lampung/BPPVRIII-10-161/2010	Disease Investigation Centre Regional III Bandar Lampung	CSIRO Australian Animal Health Laboratory	Suryantana,.; Ma'arif,Syamsul; Suatmodjo,Musny; Bruce,Kerri; Davies,Kelly R; Stevens,Vittoria; Kim,Mia; Daniels,Peter; Wong,Frank YK
EPI340796	HA	Indonesia	2010-Jan-01	A/chicken/Palu/BBVM-67/2010	Disease Investigation Centre Maros (BBVM)	CSIRO Australian Animal Health Laboratory	Hendrawati,Ferra; Poermadjaja,Bagoes; Suatmodjo,Musny; Bruce,Kerri; Davies,Kelly R; Stevens,Vittoria; Kim,Mia; Daniels,Peter; Wong,Frank YK
EPI340794	HA	Indonesia	2010-Jan-01	A/chicken/Banjarbaru/BPPVRV-26/2010	Disease Investigation Centre Regional V Banjarbaru (BPPVRV)	CSIRO Australian Animal Health Laboratory	Utami,Wiwin Sri; Hadi,Sulaxono; Suatmodjo,Musny; Bruce,Kerri; Davies,Kelly R; Stevens,Vittoria; Kim,Mia; Daniels,Peter; Wong,Frank YK
EPI340792	HA	Indonesia	2009-Jan-01	A/chicken/Kapuas/BPPVRV-342/2009	Disease Investigation Centre Regional V Banjarbaru (BPPVRV)	CSIRO Australian Animal Health Laboratory	Utami,Wiwin Sri; Hadi,Sulaxono; Suatmodjo,Musny; Bruce,Kerri; Davies,Kelly R; Stevens,Vittoria; Kim,Mia; Daniels,Peter; Wong,Frank YK
EPI340778	HA	Indonesia	2009-Jan-01	A/chicken/Temanggung/BBVW-1203d-VIII/2009	Disease Investigation Centre Wates (BBVW)	CSIRO Australian Animal Health Laboratory	Dhamawan,Rama; Usman,Tri Bhakti; Junaidi,Akhmad; Suatmodjo,Musny; Bruce,Kerri; Davies,Kelly R; Stevens,Vittoria; Kim,Mia; Daniels,Peter; Wong,Frank YK
EPI340776	HA	Indonesia	2009-Jan-01	A/chicken/Temanggung/BBVW-1203b-VIII/2009	Disease Investigation Centre Wates (BBVW)	CSIRO Australian Animal Health Laboratory	Dhamawan,Rama; Usman,Tri Bhakti; Junaidi,Akhmad; Suatmodjo,Musny; Bruce,Kerri; Davies,Kelly R; Stevens,Vittoria; Kim,Mia; Daniels,Peter; Wong,Frank YK
EPI340774	HA	Indonesia	2009-Jan-01	A/chicken/Tasikmalaya/BBVW-991-VI/2009	Disease Investigation Centre Wates (BBVW)	CSIRO Australian Animal Health Laboratory	Dhamawan,Rama; Usman,Tri Bhakti; Junaidi,Akhmad; Suatmodjo,Musny; Bruce,Kerri; Davies,Kelly R; Stevens,Vittoria; Kim,Mia; Daniels,Peter; Wong,Frank YK
EPI340772	HA	Indonesia	2008-Jan-01	A/chicken/Wonogiri/BBVW-1563-XII/2008	Disease Investigation Centre Wates (BBVW)	CSIRO Australian Animal Health Laboratory	Dhamawan,Rama; Usman,Tri Bhakti; Junaidi,Akhmad; Suatmodjo,Musny; Bruce,Kerri; Davies,Kelly R; Stevens,Vittoria; Kim,Mia; Daniels,Peter; Wong,Frank YK
EPI340416	HA	Bangladesh	2010-Jan-01	A/chicken/Bangladesh/11rs1984-6/2010		Other Database Import	Fusaro,A.; Salviato,A.; Monne,I.; Yamage,M.; Giasuddin,M.; Khan,S.R.; Cattoli,G.
EPI340410	HA	Bangladesh	2011-Jan-01	A/chicken/Bangladesh/11rs1984-20/2011		Other Database Import	Fusaro,A.; Salviato,A.; Monne,I.; Yamage,M.; Giasuddin,M.; Khan,S.R.; Cattoli,G.
EPI340409	HA	Bangladesh	2011-Jan-01	A/chicken/Bangladesh/11rs1984-21/2011		Other Database Import	Fusaro,A.; Salviato,A.; Monne,I.; Yamage,M.; Giasuddin,M.; Khan,S.R.; Cattoli,G.
EPI340408	HA	Bangladesh	2011-Jan-01	A/chicken/Bangladesh/11rs1984-23/2011		Other Database Import	Fusaro,A.; Salviato,A.; Monne,I.; Yamage,M.; Giasuddin,M.; Khan,S.R.; Cattoli,G.
EPI340407	HA	Bangladesh	2011-Jan-01	A/chicken/Bangladesh/11rs1984-27/2011		Other Database Import	Fusaro,A.; Salviato,A.; Monne,I.; Yamage,M.; Giasuddin,M.; Khan,S.R.; Cattoli,G.
EPI340406	HA	Bangladesh	2011-Jan-01	A/chicken/Bangladesh/11rs1984-28/2011		Other Database Import	Fusaro,A.; Salviato,A.; Monne,I.; Yamage,M.; Giasuddin,M.; Khan,S.R.; Cattoli,G.
EPI340399	HA	Bangladesh	2011-Jan-01	A/chicken/Bangladesh/11rs1984-44/2011		Other Database Import	Fusaro,A.; Salviato,A.; Monne,I.; Yamage,M.; Giasuddin,M.; Khan,S.R.; Cattoli,G.
EPI340176	HA	Egypt	2010-Jan-27	A/chicken/Egypt/1041AG/2010		Other Database Import	Arafa,A.; Hagag,N.; Yehia,N.; Adel,A.; Elhusseiny,M.; Mehana,O.; Mady,W.; Samir,A.; Nageeb,M.; Selim,A.; Hassan,M.; Hussein,H.; Suarez,D.; Spackman,E.; Swayne,D.; Aly,M.
EPI340170	HA	Egypt	2010-Jun-08	A/chicken/Egypt/1090/2010		Other Database Import	Arafa,A.; Hagag,N.; Yehia,N.; Adel,A.; Elhusseiny,M.; Mehana,O.; Mady,W.; Samir,A.; Nageeb,M.; Selim,A.; Hassan,M.; Hussein,H.; Suarez,D.; Spackman,E.; Swayne,D.; Aly,M.
EPI340164	HA	Egypt	2010-Jul-13	A/chicken/Egypt/10432S/2010		Other Database Import	Arafa,A.; Hagag,N.; Yehia,N.; Adel,A.; Elhusseiny,M.; Mehana,O.; Mady,W.; Samir,A.; Nageeb,M.; Selim,A.; Hassan,M.; Hussein,H.; Suarez,D.; Spackman,E.; Swayne,D.; Aly,M.
EPI340156	HA	Egypt	2010-Aug-08	A/chicken/Egypt/10259SF/2010		Other Database Import	Arafa,A.; Hagag,N.; Yehia,N.; Adel,A.; Elhusseiny,M.; Mehana,O.; Mady,W.; Samir,A.; Nageeb,M.; Selim,A.; Hassan,M.; Hussein,H.; Suarez,D.; Spackman,E.; Swayne,D.; Aly,M.
EPI340155	HA	Egypt	2010-Sep-09	A/chicken/Egypt/10117/2010		Other Database Import	Arafa,A.; Hagag,N.; Yehia,N.; Adel,A.; Elhusseiny,M.; Mehana,O.; Mady,W.; Samir,A.; Nageeb,M.; Selim,A.; Hassan,M.; Hussein,H.; Suarez,D.; Spackman,E.; Swayne,D.; Aly,M.
EPI340147	HA	Egypt	2010-Oct-21	A/chicken/Egypt/10132/2010		Other Database Import	Arafa,A.; Hagag,N.; Yehia,N.; Adel,A.; Elhusseiny,M.; Mehana,O.; Mady,W.; Samir,A.; Nageeb,M.; Selim,A.; Hassan,M.; Hussein,H.; Suarez,D.; Spackman,E.; Swayne,D.; Aly,M.
EPI340141	HA	Egypt	2011-Jan-04	A/chicken/Egypt/112SG/2011		Other Database Import	Arafa,A.; Hagag,N.; Yehia,N.; Adel,A.; Elhusseiny,M.; Mehana,O.; Mady,W.; Samir,A.; Nageeb,M.; Selim,A.; Hassan,M.; Hussein,H.; Suarez,D.; Spackman,E.; Swayne,D.; Aly,M.
EPI340140	HA	Egypt	2011-Jan-05	A/chicken/Egypt/1115S/2011		Other Database Import	Arafa,A.; Hagag,N.; Yehia,N.; Adel,A.; Elhusseiny,M.; Mehana,O.; Mady,W.; Samir,A.; Nageeb,M.; Selim,A.; Hassan,M.; Hussein,H.; Suarez,D.; Spackman,E.; Swayne,D.; Aly,M.
EPI340131	HA	Egypt	2011-Jan-12	A/chicken/Egypt/1117/2011		Other Database Import	Arafa,A.; Hagag,N.; Yehia,N.; Adel,A.; Elhusseiny,M.; Mehana,O.; Mady,W.; Samir,A.; Nageeb,M.; Selim,A.; Hassan,M.; Hussein,H.; Suarez,D.; Spackman,E.; Swayne,D.; Aly,M.; Samir,A.-H.; Hussein,H.; Hagag,N.
EPI340124	HA	Egypt	2011-Jan-20	A/chicken/Egypt/114AF/2011		Other Database Import	Arafa,A.; Hagag,N.; Yehia,N.; Adel,A.; Elhusseiny,M.; Mehana,O.; Mady,W.; Samir,A.; Nageeb,M.; Selim,A.; Hassan,M.; Hussein,H.; Suarez,D.; Spackman,E.; Swayne,D.; Aly,M.
EPI340123	HA	Egypt	2011-Jan-20	A/chicken/Egypt/115AF/2011		Other Database Import	Arafa,A.; Hagag,N.; Yehia,N.; Adel,A.; Elhusseiny,M.; Mehana,O.; Mady,W.; Samir,A.; Nageeb,M.; Selim,A.; Hassan,M.; Hussein,H.; Suarez,D.; Spackman,E.; Swayne,D.; Aly,M.; Samir,A.-H.; Hussein,H.; Hagag,N.
EPI340122	HA	Egypt	2011-Jan-21	A/chicken/Egypt/1128/2011		Other Database Import	Arafa,A.; Hagag,N.; Yehia,N.; Adel,A.; Elhusseiny,M.; Mehana,O.; Mady,W.; Samir,A.; Nageeb,M.; Selim,A.; Hassan,M.; Hussein,H.; Suarez,D.; Spackman,E.; Swayne,D.; Aly,M.
EPI340121	HA	Egypt	2011-Jan-22	A/chicken/Egypt/1146SF/2011		Other Database Import	Arafa,A.; Hagag,N.; Yehia,N.; Adel,A.; Elhusseiny,M.; Mehana,O.; Mady,W.; Samir,A.; Nageeb,M.; Selim,A.; Hassan,M.; Hussein,H.; Suarez,D.; Spackman,E.; Swayne,D.; Aly,M.
EPI340116	HA	Egypt	2011-Feb-07	A/chicken/Egypt/116AF/2011		Other Database Import	Arafa,A.; Hagag,N.; Yehia,N.; Adel,A.; Elhusseiny,M.; Mehana,O.; Mady,W.; Samir,A.; Nageeb,M.; Selim,A.; Hassan,M.; Hussein,H.; Suarez,D.; Spackman,E.; Swayne,D.; Aly,M.; Samir,A.-H.; Hussein,H.; Hagag,N.
EPI340112	HA	Egypt	2011-Feb-19	A/chicken/Egypt/1197AG/2011		Other Database Import	Arafa,A.; Hagag,N.; Yehia,N.; Adel,A.; Elhusseiny,M.; Mehana,O.; Mady,W.; Samir,A.; Nageeb,M.; Selim,A.; Hassan,M.; Hussein,H.; Suarez,D.; Spackman,E.; Swayne,D.; Aly,M.
EPI340107	HA	Egypt	2011-Feb-27	A/chicken/Egypt/11184S/2011		Other Database Import	Arafa,A.; Hagag,N.; Yehia,N.; Adel,A.; Elhusseiny,M.; Mehana,O.; Mady,W.; Samir,A.; Nageeb,M.; Selim,A.; Hassan,M.; Hussein,H.; Suarez,D.; Spackman,E.; Swayne,D.; Aly,M.; Samir,A.-H.; Hussein,H.; Hagag,N.
EPI340102	HA	Egypt	2011-Mar-03	A/chicken/Egypt/1134SD/2011		Other Database Import	Arafa,A.; Hagag,N.; Yehia,N.; Adel,A.; Elhusseiny,M.; Mehana,O.; Mady,W.; Samir,A.; Nageeb,M.; Selim,A.; Hassan,M.; Hussein,H.; Suarez,D.; Spackman,E.; Swayne,D.; Aly,M.
EPI340101	HA	Egypt	2011-Mar-06	A/chicken/Egypt/1112AF/2011		Other Database Import	Arafa,A.; Hagag,N.; Yehia,N.; Adel,A.; Elhusseiny,M.; Mehana,O.; Mady,W.; Samir,A.; Nageeb,M.; Selim,A.; Hassan,M.; Hussein,H.; Suarez,D.; Spackman,E.; Swayne,D.; Aly,M.; Samir,A.-H.; Hussein,H.; Hagag,N.
[truncated: 574 more rows]
