# Supplementary material for: Revised and updated nomenclature for highly pathogenic avian influenza A (H5N1) viruses: World Health Organization/World Organisation for Animal Health/Food and Agriculture Organization (WHO/OIE/FAO) H5N1 Evolution Working Group
Source: Influenza Other Respir Viruses. 2014 Jan 31;8(3):384–8. doi: 10.1111/irv.12230 (PMC4181488; doi:10.1111/irv.12230)
Supplement: Supplementary file 9 — Data S4. H5 nucleotide sequence alignment used for the phylogenetic tree shown in Figure 1. [file irv0008-0384-SD9.txt]

>A/egret/Egypt/1162-NAMRU3/2006_{2.2.1}
gatcagatttgcattggttaccatgcaaacaactcgacagagcaggttgacacaataatg
gaaaagaacgtcactgttacacacgcccaagacatactggaaaagacacacaacgggaaa
ctctgcgatctagatggagtgaagcctctaattttaagagattgtagtgtagctggatgg
ctcctcgggaacccaatgtgtgacgaattcctcaatgtgccggaatggtcttacatagtg
gagaagatcaatccagccaatgacctctgttacccagggaatttcaacaactatgaagaa
ctgaaacacctattgagcagaataaaccattttgagaaaattcagatcatccccaaaagt
tcttggtcagatcatgaagcctcatcaggagtgagctcagcatgtccataccagggaaga
tcctccttttttagaaatgtggtatggcttatcaaaaaggacaatgcatacccaacaata
aagagaagttacaataataccaaccaagaagatcttttggtactgtgggggattcaccat
ccaaatgatgcggcagagcagacaaggctctatcaaaacccaactacctatatttccgtt
gggacatcaacactaaaccagagattggtaccaaaaatagctactagatctaaggtaaac
gggcaaagtggaaggatggagttcttttggacaattttaaaatcgaatgatgcaataaac
tttgagagtaatggaaatttcattgctccagaaaatgcatacaaaattgtcaagaaaggg
gactcaacaattatgaaaagtgagttggaatatggtaactgcaacaccaagtgtcaaact
ccaataggggcgataaactccagtatgccattccacaacatccaccctctcaccatcggg
gaatgccccaaatatgtgaaatcaaacagattagtccttgctactgggctcagaaatagc
cctcaaggagagaga---------agaagaaaaaagagaggactatttggagctatagca
ggttttatagagggaggatggcagggaatggtagatggttggtatgggtaccaccatagc
aacgagcaggggagtgggtacgctgcagacaaagaatccactcaaaaggcaatagatgga
gtcaccaataaggtcaactcgatcattgacaaaatgaacactcagtttgaggctgttgga
agggaatttaataacttagaaaggagaatagaaaatttaaacaagaagatggaagacgga
ttcctagatgtctggacttataatgctgaacttctggttctcatggaaaatgagagaact
ctagactttcatgactcaaatgtcaagaacctttacgacaaggtccgactacagcttagg
gataatgcaaaggagcttggtaacggttgtttcgagttctatcacagatgtgataatgaa
tgtatggaaagtgtaagaaacggaacgtatgactacccgcagtattcagaagaagcaaga
ttaaaaagagaggaaataagtggagtaaaattggaatcaataggaacttaccaaatactg
tcaatttattcaacagtggcgagctccctagcactggcaatcatggtggct
>A/Cambodia/R0405050/2007_{1.1}
gatcagatttgcattggttaccatgcaaacaactcgacagagcaggttgacacaataatg
gaaaagaacgttactgttacacatgcccaagacatactggaaaagacacataacgggaag
ctctgtgatctagatggagtgaagcctctaatcttgagagattgtagtgtagctggatgg
ctcctcggaaacccaatgtgtgacgaattcatcaatgtgccggaatggtcttatatagtg
gagaaggccaatccagtcaatgacctctgttacccaggggatttcaatgactatgaagaa
ttgaaacacctattgagcagaataaaccattttgagaaaattcagatcattcccaaaagt
tcttggcccagtcatgaagcctcattgggggtgagcgcagcatgtccataccaggggaag
tcctcttttttcagaaatgtggtatggcttatcaaaaagaacaacacatacccaacaata
aagaggagctacaataataccaaccaagaagatcttttggtaatgtgggggatccaccat
cctaatgatgcggcagagcagacaaatctctatcaaaatccaaccacctatatttccgtt
gggacatcaacactaaaccagagattgacaccaagaatagctactagatccaaagtaaac
gggcaaagtgggaggatggagttcttctggacaattttaaaaccgaatgatgcaatcaac
ttcgagagtaatggaaacttcattgctccagagtatgcatacaaaattgtcaagaaaggg
gactcaacaattatgaaaagtgaattagaatatggtaactgcaacaccaagtgtcaaact
ccaatgggggcgataaactctagtatgccattccacaatatacatcctctcaccattggg
gaatgccccaaatatgtgaaatcaaacagattagtccttgcgactgggctcagaaatagc
cctcaaagagaggga---------agaagaaaaaagagaggattatttggagctatagca
ggtttcatagagggaggatggcagggaatggtagatggttggtatgggtaccaccatagc
aatgagcaggggagtgggtacgctgcagacaaagaatccactcaaaaggctatagatgga
gtcaccaataaggtcaactcgatcattgacaaaatgaacactcagtttgaggccgttgga
agggaatttaacaacttagaaaggagaatagagaatttaaacaagaagatggaagacggg
ttcctggatgtctggacttataatgctgaacttctggttctcatggaaaatgagagaact
ctggacttccatgactcaaatgtaaagaacctttacgacaaggtccgattacagcttagg
gataatgcaaaggagctgggtaacggttgtttcgagttctatcacaaatgtgataatgaa
tgtatggaaagtgtgagaaacgggacgtatgactatccgcagtattcagaagaagcaaga
ttaaaaagagaggaaataagtggagtgaaattggaatcaataggaatttaccaaatactg
tcaatttattctacagtggcgagttctctagcactggcaatcatggtagct
>A/Bangladesh/207095/2008_{2.2.2.1}
gatcagatttgcattggttaccatgcaaacaactcgacagagcaggttgacacaataatg
gaaaagaacgtcactgttacacacgcccaagacatactggaaaagacacacaacgggaag
ctctgtgatctagacggagtgaagcctctaattttgagagattgtagtgtagctggatgg
ctcctcgggaatccaatgtgtgacgaattcctcaatgtgccggaatggtcttacatagtg
gaaaagatcaatccagccaatgacctctgttacccagggaatttcaacgactatgaagaa
ctgaaacacctattgagcagaataaaccattttgagaaaattcagatcatccccaaaagt
tcttggtcagatcatgaagcctcatcaggggtgagctcagcatgtccataccagggaagg
tcctccttttttagaaatgtggtatggcttatcaaaaagaacgatgcatacccaacaata
amgataagttacaataataccaaccaagaagatcttttggtattgtgggggattcaccat
ccaaatgatgcggcagagcagacaagactttatcaaaacccaaccacctatatttccgtt
gggacatcaacactaaacctgagattggtaccaaaaatagctactagatccaaggtaaac
gggcaaagtggaaggatggagttcttttggacaattttaaaaccgaatgatgcaataaat
tttgagagtaatggaaatttcattgctccagaaaatgcatacaaaattgtcaagaaaggg
gactcaacgatcatgaaaagtgaattggaatatggtaactgcaacaccaagtgtcaaact
ccagtaggggcgataaactctagtatgccattccacaacatccaccctctcaccataggg
gaatgccccaaatatgtgaaatcaaacagattagtccttgcgactgggctcagaaatagc
cctcaaggagagaga---------agaagaaaaaagagaggactatttggagctatagca
ggttttatagagggaggatggcagggaatggtagatggttggtatgggtaccaccatagt
aacgagcaggggagtgggtacgctgcagacaaagaatccactcaaaaggcaatagatgga
gtcaccaataaggtcaactcgatcattgacaaaatgaacactcagtttgaggccgttgga
agggaatttaataacttagaaaggagaatagagaatttaaacaagaagatggaagacgga
tttctagatgtctggacttataatgctgaacttctggttctcatggaaaatgagagaact
ctagactttcatgactcaaatgtcaagaacctttacgacaaggtccgactacagcttaga
gataatgcaaaggagcttggtaacggttgtttcgagttctaccacagatgtgataatgaa
tgtatggaaagtgtaagaaacggaacgtatgactaccctcagtattcagaagaatcaaga
ttaaaaagagaggaaataagtggagtaaaattggagtcaataggaacttatcaaatactg
tcaatttattcaacagtggcgagctccctagcactggcaatcatggtggct
>A/Vietnam/HN36250/2010_{2.3.4.2}
gatcagatttgcattggttaccatgcaaacaactcgacagagcaggttgacacaataatg
gaaaagaacgtcactgttacacatgcccaagatatactggaaaagacacacaacgggaag
ctctgcgatctagatggagtgaagcctctgattttaagagattgtagtgtagctgggtgg
ctcctcggaaacccaatgtgtgacgaattcatcaatgtgccggaatggtcttacatagtg
gagaaggccaacccagccaatgacctctgttacccagggaatctcaacgactatgaagaa
ctgaaacacctattgagcagaataaaccattttgagaaaattcagatcatccccaaaagt
tcttggtccgatcatgaagcctcattaggggtgagctcagcatgtccataccagggaaca
ccctcctttttcagaaatgtggtatggcttatcaagaagaacaatacatacccaacaata
aagagaagctacaataataccaaccaggaagatcttttgatactgtgggggattcatcat
tctaatgatgaggcagagcagataaagctctaccaaaacccaaccacctatgtttccgtt
gggacatcaacactaaaccagagattggtaccaaaaatagctactagatccaaagtaaac
gggcaaagtggaagaatggatttcttctggacaattttaaaaccggacgatgcaatcaac
ttcgagagtaatggaaatttcattgctccagaatatgcatacaaaattgtcaagaaagga
gactcagcaattatgaaaagtgaagtggaatatggtaactgcaacaccaagtgtcaaact
ccaataggggcgataaactctagtatgccattccacaacatacaccctctcactatcggg
gaatgccccaaatatgtgaaatcaaacaaattagtccttgcaactggactcagaaatagt
cctctaagagaaaaa---------agaagaagaaaaagaggactatttggagctatagca
ggttttatagagggaggatggcagggaatggtagatggttggtatgggtaccaccatagc
aatgaacaggggagtgggtacgctgctgacaaagaatccactcaaaaggcaatagatgga
gtcaccaataaggtcaactcaatcattgacaaaatgaacactcagtttgaagccgttgga
agggaatttaataacttagaaaggagaatagagaatttaaacaagaaaatggaagacgga
ttcctagatgtctggacttataatgctgaacttctggttctcatggaaaatgagagaact
ctagacttccatgactcaaatgtcaagaacctttacgacaaggtccgactacagcttagg
gataatgcaaaggaactgggtaacggttgtttcgagttctatcacaaatgtgataatgaa
tgcatggaaagtgtaagaaacggaacgtatgactacccgcagtattcagaagaagcaaga
ctaaaaagagaggaaataagtggagtaaaattggaatcaataggaatttaccaaatactg
tcgatttattcaacagttgcgagttctctagcattggcaatcatggtggct
>A/Vietnam/HN36282/2010_{2.3.4.1}
gatcagatctgcattggttaccatgcaaacaactcgacagagcaggttgacacaataatg
gaaaagaacgttactgttacacatgcccaagacatactggaaaagacacacaacgggaag
ctctgcgatctagatggagtgaagcctttgattttaagagattgtagtgtagctggatgg
ctcctcggaaacccaatgtgtgacgaatttatcaatgtgccagaatggtcttacatagtg
gagaaggccaacccagccaatgacctctgttacccagggaatttcaacgactatgaagaa
ctgaaacacctattgagcagaataaatcattttgagaaaattcagatcattcccaaaagt
tcttggtccgatcatgaagcctcatcaggggtgagctcagcatgtccgtatcagggaacg
ccctcttttttcaggaatgtagtatggcttatcaaaaagaacaatacatacccaacaata
aagagaagctacaataacaccagccaggaagatctgttggtactgtgggggattcaccat
tctaatgatgcgacagaacagatgaagctctatcaaaacccaaccacctatgtttccgtt
ggaacatcaacattaaaccagagattggtaccaaaaatagctactagatccaaagtaaac
gggcaaagtggaaggatggatttcttctggacaattttaaaatcgaatgatgcaatcaac
ttcgaaagcaatgggaatttcattgctccagaatatgcatacaaaattgtcaagaaaggg
gactcagcaattatgaaaagtgaagtggaatatggtaactgcagcaccaagtgtcaaact
ccgataggggcgataaactctagtatgccattccacaatatacaccctctcaccatcggg
gaatgccccaaatatgtgaaatcaaacaaattagtccttgcgactgggctcagaaatagt
cctctaagagaa------------aggagaagaaaaagaggactatttggagctatagca
gggtttatagagggaggatggcagggaatggtagatggttggtatgggtaccaccatagt
aatgagcaggggagtgggtacgctgcagacaaagaatccacccaaaaggcaatagatgga
gttaccaataaggtcaactctatcattgacaaaatgaacactcagtttgaggccgttgga
agggaatttaataacttagaaaggagaatagagaatttaaacaagaaaatggaagacgga
ttcctagatgtctggacttataatgctgaacttctggttctcatggaaaatgagaggact
ctagacttccatgactcaaatgtcaagaacctttacgacaaggtccgactacagctgagg
gataatgcaaaggagctgggtaacggttgcttcgagttctatcacaaatgtgataatgaa
tgtatggaaagtgtaagaaacggaacgtatgactacccgcagtattcagaagaagcaaga
ttaaaaagagaggaaattagtggagtaaaattggaatcaataggaacttaccaaatactg
tcaatttattcaacagttgcgagttctctagcgctggcaatcatggtggct
>A/Vietnam/HN31673/2009_{1.1.1}
gatcagatttgcattggttaccatgcaaacaactcgacagagcaggttgacacgataatg
gaaaagaacgttactgttacacatgcccaagacatactagaaaagacacataacgggaag
ctctgtgacctagatggagttaggcctctaattttgagagattgtagtgtagctggatgg
cttctcggaaacccaatgtgtgacgaattcatcaatgtgccagaatggtcttacatagtg
gagaaggccaatccagccaatgacctctgttacccaggagttttcaatgactatgaagaa
ttgaaacacctattgagcagaataaaccattttgagaaaattcagatcatccccaagagt
tcttggcccaatcatgaggcctcattgggggtgagcgcagcatgtccataccagggaaag
tcctcttttttcagaaatgtggtatggcttatcaaaaagaacagtacatacccaacaata
aagaggagttacaataataccgaccaagaagatcttttggtaatgtgggggatccaccat
cctaatgatgcggcagagcagacaaagctctatcaaaatccaaccacttatatctccgtt
gggacatcaacgctaaaccagagattgacaccaagaatagctactagatccaaagtaaac
gggcaaagtgggaggatggagttcttctggacaattttaaaaccgaatgatgcaatcaac
ttcgagagtaatggaaatttcattgccccagaatatgcatacaaaattgtcaagaaaggg
gactcaacaattatgaaaagtgaattggaatatggtaattgcaacaccaagtgtcaaact
ccaatgggggcgataaactctagtatgccattccacaatatacatcctctcactattggg
gaatgccccaaatatgtgaaatcaaacagattagtccttgcgaccggactcagaaatagc
cctcaaagagaggga---------agaagaaaaaagagaggattatttggagctatagca
ggttttatagagggaggatggcaggggatggtagatggttggtatgggtaccaccatagc
aatgagcagggaagcgggtacgctgcagacaaagaatccactcaaaaggctatagatgga
gtcaccaataaggtcaactcgatcattgacaaaatgaagactcagtttgaggccgttgga
agggaatttaacaacttagaaagaagaatagagaatttaaacaagaagatggaagacgga
ttcctagatgtctggacctataatgctgaacttctggttctcatggaaaatgagagaact
ctagacttccatgactcaaatgtaaagaacctttacgacaaggtccgattacaacttagg
gataatgcaaaggagctgggtaacggttgtttcgagttctatcacaaatgtgataatgaa
tgtatggaaagtgtgagaaacgggacgtatgactacccgcagtattcagaagaagcaaga
ttaaaaagagaggaaataagtggagtgaaattggaatcgataggagtttaccaaatactg
tcgatttattctacagtggcgagttccctagcattggcaatcatggtagct
>A/Hong_Kong/6841/2010_{2.3.2.1c}
gatcatatttgcattggttatcatgcaaataactcgacagagcaggttgacacaataatg
gaaaagaacgttactgttacacatgcccaagacatactggaaaagacacacaacgggaag
ctctgcgatctaaatggagtgaagcctctgattttaaaagattgtagtgtagcaggatgg
ctcctcggaaacccattgtgtgacgaattcatcaatgtgccagaatggtcttacatagta
gagaaggccaatccagccaacgacctctgttacccagggaatttcaacgattatgaagaa
ttgaaacacctattgagcaggataaaccattttgagaaaatacagatcatccccaaagat
tcttggtcagatcatgaagcctcattgggggtgagcgcagcatgctcataccagggaaat
tcctccttcttcagaaatgtggtatggcttatcaaaaaggacaatgcatacccaacaata
aagaaaggctacaataataccaaccgagaagatctcttggtattgtgggggatccaccat
cctaatgatgaggcagagcagacaaggctctatcaaaacccaatcacctatatttccatt
gggacatcaacactaaaccagagattggtaccaaaaatagccactagatccaaaataaac
gggcaaagtggcaggatagatttcttctggacaattttaaaaccgaatgatgcaattcac
ttcgagagtaatggaaatttcattgctccagaatatgcatacaaaattgtcaagaaagga
gactccacaattatgaggagtgaagtggaatatggtaactgcaacaccaggtgtcagact
ccaataggggcgataaactctagtatgccattccacaacatacaccctctcaccatcgga
gaatgtcccaaatatgtgaaatcaaacaaattagtccttgcgactgggctcagaaatagt
cctcaaagagag------------agaagaagaaaaagaggactgtttggagctatagca
ggttttatagagggaggatggcaaggaatggtagatggttggtatgggtaccaccacagc
aatgagcaggggagtggttacgctgcagacaaagaatctactcaaaaggcaatagacgga
gtcaccaataaggtcaactcgatcattgacaaaatgaacactcagtttgaggccgtagga
agggaatttaataacttagagaggagaatagagaatttaaacaagaagatggaagacgga
ttcctagatgtctggacttataatgctgaacttctggttctcatggaaaatgagagaact
ctagacttccatgactcaaatgtcaaaaacctttacgataaggtcagactacagcttaag
gataatgcaaaagagctgggtaacggttgtttcgagttctatcacaaatgtaataatgaa
tgtatggaaagtgtaagaaacggaacgtatgactacccgcattattcagaagaagcaaga
ttaaaaagagaggaaataagtggagtaaaattggaatcaataggaatctaccaaatactg
tcaatttattcaacagtgacgagttccctagtgctggcaatcatgatggct
>A/barn_swallow/Hong_Kong/1161/2010_{2.3.2.1b}
gatcatatttgcattggttaccatgcaaacaactcgacagagcaggttgacacaataatg
gaaaagaacgttactgttacacatgctcaagacatactggagaagacacacaatgggaag
ctctgcgatctaaatggagtgaagcctctgattttaaaagattgtagtgtagcaggatgg
ctcctcgggaacccgatgtgtgacgaattcatcgatgtgccagaatggtcttacatagta
gagaaggccaatccagccaatgacctctgttacccagggaatttcaacgattatgaagaa
ttaaaacacctattgagcagaataaaccattttgagaaaatacggatcatccccaaagat
tcttggccagatcatgaagcctcattgggggtgagcgcagcatgttcataccagggaaat
tcctcctttttcagaaatgtggtatggcttctcaaaaaggacaatgcatacccaataata
aagaaaagctacaataataccaataaagaagatctcttggtactgtgggggatccaccat
cctaatgatgaggcagagcagacaaggctctatcaaaacccaaccacctatgtttccatt
gggacatcaacactaaaccagagattggtaccaagaatagctactagatccaaagtaaac
gggcaaagtggaaggatagatttcttctggacaattttaaaaccgaatgatgcaatcaac
ttcgagagtaatggaaatttcattgctccagaatatgcatacaaaatagtcaagaaagga
gactcaacaattatgagaagtgaagtggaatatggtaactgcagcaccaggtgtcagact
ccgatgggggcgataaattctagtatgccattccacaacatacaccctctcaccatcgga
gaatgtcccaaatatgtgaaatcaaacaaattagtccttgcgactgggctcagaaatagt
cctcaaatagaaaga---------agaagaaggaaaagggggctgtttggagctatagca
ggttttatagagggaggatggcagggaatggtagatggttggtatgggtaccaccacagc
aatgagcaggggagtggatatgctgcagacaaagaatccactcaaaaggcaatagatggg
gtcaccaataaagtcaactcgatcattgacaaaatgaacactcagtttgaggcagtagga
agggaatttaataacttagagaggagaatagagaatttaaacaagaagatggaagacgga
ttcctagatgtctggacttataatgctgaactcctggttctaatggaaaatgagagaact
ctagacttccatgactcaaatgtcaagaacctttacgacaaggtcagactacagcttagg
gataatgcaaaagagctgggtaacggttgtttcgagttctatcacaaatgtgataatgaa
tgtatggaaagtgtaagaaacggaacgtatgactacccgcagtattcagaagaagcaaga
ttaaaaagagaggaaataagtggagtaaaattggaatcaataggaacttaccaaatattg
tcaatttattcaacagtggcgagttccctagtactggcaatcatggtggct
>A/crow/Bangladesh/1061/2011_{2.3.2.1a}
gatcatatttgcattggttatcatgcaaataactcgacaaagcaggttgacacaataatg
gaaaagaacgttactgttacacatgcccaagacatactggaaaagacacacaacgggaag
ctctgcgatctaaatggagtgaaacctctgattttaaaagattgtagtgtagcaggatgg
ctcctcggaaacccaatgtgtgacgaattcatcaatgtgccagaatggtcttacatagta
gagaaggccaatccagccaatggcctctgttacccagggaatttcaacgattatgaagaa
ttgaaacacctattgagcaggataaaccattttgagaaaatacggatcatccccaaagat
tcttggtcagatcatgaagcctcattgggggtgagtgcagcatgtccataccagggaaat
tcctccttcttcagaaatgtggtatggcttatcaaaaaggacaatgcatacccaacaata
aagaaaagctacaataataccaaccaagaagatctcttggtactgtgggggattcaccat
cctaatgatgaagcagagcagacaaggctctatcaaaacccaaccacctatatttccatt
gggacatcaacactaaaccagagattggtaccaaaaatagccactagatccaaaataaac
gggcaaagtggcaggatagatttcttctggacaattttaaaaccgaatgatgcaatccac
ttcgagagtaacggaaatttcattgctccagagtatgcatacaaaattgtcaagaaagga
gactcaacaattatgaaaagtgaagtggaatatggtaactgcaacaccaggtgtcagact
cctataggggcgataaactctagtatgccattccacaacatacatcccctcaccatcgga
gaatgtcccaaatatgtgaaatcaaacaaattagtccttgcgactgggctcagaaatagt
cctcaaagagag------------agaagaagaaaaagaggattgtttggagctatagca
gggtttatagagggaggatggcagggaatggtagatggttggtatgggtaccaccacagc
aacgagcaggggagtgggtacgctgcagacaaagaatctactcaaaaggcaatagacgga
gtcaccaataaggtcaactcgatcattgacaaaatgaacactcagtttgaggccgtagga
agggagtttaataacttagagaggagaatagagaatttgaacaagaagatggaagacgga
ttcctagatgtctggacttataatgctgaacttctggttctcatggaaaatgagagaact
ctagacttccatgactcaaatgtcaggaacctttacgacaaggtcagactacagcttaag
gacaatgcaaaagagctgggtaacggttgtttcgagttctatcacaaatgtaatgatgaa
tgtatggaaagtgtaagaaacggaacgtatgactacccgcagtattcagaagaagcaaga
ttaaaaagagaagaaataagtggagtaaagttggaatcaataggaatttaccaaatattg
tcaatttattcaacagtggcgagttccctagtactggcaatcatgatggct
>A/chicken/Vietnam/NCVD-775/2011_{1.1.2}
gatcagatttgcattggttaccatgcaaacaactcgacaaaacaggttgacacgataatg
gaaaagaacgttactgttacacatgcccaagacatattagaaaagacacacaacggaaag
ctctgtgccctagatggaattaggcctctaattttgagagattgtagtgtagctggatgg
cttctcggaaacccaatgtgtgacgaattcatcaatgtgccagaatggtcttatatagtg
gagaaggccaatccagtcaatgacctctgttacccaggagttttcaatgactatgaagaa
ttgaaacacctattgagcagaataaaccattttgagaaaattcagatcatccccaagagt
tcttggcccagccatgaagcctcattgggggtgagcgcagcatgtccataccaaggaaag
tcctcttttttccgaaatgtggtgtggcttattaaaaagaacagtacatacccaacaata
aagaggagttacaataataccaaccaagaagatcttttggtaatgtgggggatccaccat
cctaatgatgcagcagagcagacaaagctctatcagaatccaaccacctatatctccgtt
gggacatcaacgctaaaccagagattgacaccaagaatagctactagatccaaagtaaac
gggcaaagtgggaggatggagttcttctggacaatcctaaaaccgaatgatgcaatcaac
ttcgagagtaatggaaatttcattgctccagaatatgcatacaaaattgtcaagaaaggg
gactcaacaattatgaaaagtgaattggaatatggtaactgcaacaccaagtgccaaact
ccaatgggggcgataaactctagtatgccattccacaatatacatcctctcactattgga
gaatgccccaaatatgtgaaatcaaccagattagtccttgcaactgggctcagaaatagc
cctcaaagagaggga---------agaagaaaaaagagaggattatttggagctatagca
gggtttatagagggaggatggcaggggatggtagatggctggtatgggtaccatcatagc
aatgagcagggaagcgggtacgctgcagacaaagaatccactcaaaaggctatagatgga
gtcaccaataaggtcaactcgatcattgacaaaatgaacactcagtttgaggccgttgga
agggaatttaacaacttagaaagaagaatagagaatttaaacaagaagatggaagacggg
ttcctagatgtctggacttataatgcagaacttctggttctcatggaaaatgagagaact
ctagacttccatgactcaaatgtaaagaacctttacgacaaggtccgattacagcttagg
gataatgcaaaggagctgggtaacggttgtttcgagttctatcacaaatgtgataatgaa
tgtatggaaagtgtgagaaacgggacgtatgactacccgcagtattcagaagaagcaaga
ttaaaaagagaggagataagtggagtgaaattggaatcgataggagtttaccaaatactg
tcaatttattctacagtggcgagttccctagcactggcaatcatggtagct
>A/chicken/Vietnam/NCVD-876/2011_{1.1.1}
gatcagatttgcattggttaccatgcaaacaactcgacagagcaggttgacacgataatg
gaaaagaacgttactgttacacatgcccaagacatactggaaaagacacataacgggaag
ctctgtgacctagatggaattaggcctctaattttgagggattgcagtgtagctggatgg
ctcctcggaaacccaatgtgtgacgaattcatcaatgtgccagaatggtcttacatagtg
gagaaggccaatccagtcaacgacctctgttacccaggagttttcaatgactatgaagaa
ttgaaacacctactgagccgaataaaccattttgagaaaattcagatcatccccaagagt
tcttggcccagtcatgaagcctcattgggggtgagcgcagcatgtccataccagggaaag
tcctcttttttcagaaatgtggtatggcttatcaaaaagaacagtacatacccaacaata
aagaggagttacaataatacaggccaagaagatcttttggtaatgtgggggatccaccat
cctaatgatgcggcagagcaaataaaactctaccaaaatccaaccacctatatctccgtt
gggacatcaacgctaaaccagagattgacaccaagaatagctactagatccaaagtaaac
gggcaaagtgggaggatggagttcttctggacaattttaaaaccgaatgatgcaatcaac
ttcgagagtaatggaaatttcattgctccagaatatgcatacaaaattgtcaagaaaggg
gactcaacaattatgaaaagtgaattggaatatggcaactgcaacaccaagtgtcaaact
ccaatgggggcgataaactctagtatgccattccacaatatacatcctctcactattggg
gaatgccccaaatatgtgaaatcaaacagactagtacttgcgaccgggctcagaaatagc
cctcaaagagaggga---------agaagaaaaaagagaggattatttggagctatagca
ggttttatagagggaggatggcaggggatggtagatggttggtatgggtaccaccatagc
aatgagcagggaagcgggtacgctgcagacaaagaatccactcaaaaggctatagatgga
gtcaccaataaggtcaactcgatcattgacaaaatgaacactcagtttgaggccgttgga
agggaatttaacaacttagaaagaagaatagagaatttaaacaagaagatggaagacggg
ttcctagatgtctggacctataatgctgaacttctggttctcatggaaaatgagagaact
ctagacttccatgactcaaatgtaaagaacctttacgacaaggtccgattacagcttagg
gataatgcaaaggagctgggtaacggttgtttcgagttctatcacaaatgtgacaatgaa
tgtatggaaagtgtgagaaacgggacgtatgactacccgcagtattcagaagaagcgaga
ttaaaaagagaggaaataagtggagtgaaattggaatcgataggagtttaccaaatactg
tcaatttattctacagtggcgagttccctagcattggcaatcatggtagct
>A/Indonesia/NIHRD12377/2012_{2.1.3.2a}
gatcagatttgcattggttaccatgcaaacaattcaacggagcaggttgacacaatcatg
gagaagaacgttactgttacacatgcccaagacatactggagaagacacacaatgggaag
ctctgcgatctagatggcgtgaagcctctaattttaaaagattgcagtgtagctggatgg
ctccttgggaacccaatgtgtgacgaattcatcaatgtaccagaatggtcttacatagtg
gagaaggccaatccaaccaatgacctctgttacccaggaagtttcaacgactatgaagaa
ctgaaacacctattgagcagaataaaccattttgagaaaattcagatcatccccaaaagt
tcttggtccgatcatgaagcatcatcaggagtgagctcagcatgtccatacctgggaagt
ccctcctttttcagaaacgtggtatggcttatcaaaaagaacagtacatacccaacaata
aagaaaacctacaacaataccaaccaagaagatcttttgatactgtggggaattcaccat
cctaataatgatgcagagcagacaatgctatatcaaaacccaaccacctatatttccatt
gggacatcaacactaaaccagagattggtaccaaaaatagctactagatccaaagtaaac
gggcaaagtggaaggatggaatttttttggacaattttaaaaccaaatgatgcaatcaac
ttcgagagtaatggaaatttcattgctccagaatatgcatacaaaattgtcaagaaaggg
gactcagcaattatgaaaagtgaattggagtatggtaactgcaacaccaagtgtcaaact
ccaatgggagcgataaactctagtatgccattccacaacatacaccctatcacgattggg
gaatgccccaaatatgtgaaatcaaacagattagtcttagcaacagggctcagaaacagc
cctcaaagagagagc---------agaaggaaaaagagaggtctatttggagctatagca
ggttttatagagggaggatggcagggaatggtagatggttggtacgggtaccaccatagc
aatgagcaggggagtggatacgctgcagacaaagaatctactcaaaaggcaatagatgga
gtcaccaataaggtcaactcaattattgacaaaatgaacactcagtttgaggctgttgga
agggaatttagtaacttagaaaggaggatagaaaatttaaacaagaagatggaagacggg
tttctagatgtttggacttataatgcagaacttctggttctcatggaaaatgagagaact
ctagactttcatgactcaaatgttaagaacctctatgacaaggtccgactacagctcagg
gataatgcaaaggagctaggtaacggttgttttgagttctatcacaaatgtgataatgaa
tgtatggaaagtataaggaacggaacatacaactatccgcaatattcagaagaagcaaga
ttaaaaagagaggaaataagtggggtgaagttggaatcaataggaacttaccaaatactg
tcaatttactcaacagtggcgagttccctagcactggcaatcatgatagct
>A/waterfowl/Bangladesh/31935/2011_{2.3.2.1a}
gatcatatttgcattggttatcatgcaaataactcgacaaagcaggttgacacaataatg
gaaaagaacgttactgttacacatgcccaagacatactggaaaagacacacaacggaaag
ctctgtgatctaaatggagtgaaacctctgattttaaaagattgtagtgtagcaggatgg
ctcctcggaaacccaatgtgtgacgaattcatcaatgtgccagaatggtcttacatagta
gagaaggccaatccagccaatggcctctgttacccagggaatttcaacgactatgaagaa
ttgaaacacctattgagcaggataaaccattttgagaaagtacggatcatccccaaagat
tcttggtcagatcatgaagcctcattgggggtgagtgcagcatgttcataccagggaaat
tcctccttcttcagaaatgtggtatggcttatcaaaaaggacaatgcatacccaacaata
aagaaaagctacaataataccaaccaagaagatctcttggtactgtgggggattcaccat
cctaatgatgaagcagagcagacaaggctctatcaaaacccaaccacctatatttccatt
gggacatcaacactaaaccagagattggtaccaaaaatagccactagatccaaaataaac
gggcaaagtggcaggatagatttcttctggacaattttaaaaccgaatgatgcaatccac
ttcgagagtaacggaaatttcattgctccagagtatgcatacaaaattgtcaagaaagga
gactcaacaattatgaaaagtgaagtggaatatggtaactgcaacactaggtgtcagact
cctataggggcgataaactctagtatgccattccacaacatacatcccctcaccatcgga
gaatgtcccaaatatgtgaaatcaaacaaattagtccttgcgactgggctcagaaatagt
cctcaaagagag------------agaagaagaaaaagaggattgtttggagctatagca
gggtttatagagggaggatggcagggaatggtagatggttggtatgggtaccaccacagc
aacgagcaggggagtgggtacgctgcagacaaagaatctactcaaaaggcaatagacgga
gtcaccaataaggtcaactcgatcattgacaaaatgaacactcagtttgaggccgtagga
agggagtttaataacttagagaggagaatagagaatttgaacaagaagatggaagacgga
ttcctagatgtctggacttataatgctgaacttctggttctcatggaaaatgagagaact
ctagacttccatgactcaaatgtcaggaacctttacgacaaggtcagactacagcttaag
gacaatgcaaaagagctgggtaatggttgtttcgagttctatcacaaatgtaataatgaa
tgtatggaaagtgtaagaaacggaacgtatgactacccgcagtattcagaagaagcaaga
ttaaaaagagaagaaataagtggagtaaagttggaatcaataggaatttaccaaatattg
tcaatttattcaacagtggcgagttccctagtactggcaatcatgatggct
>A/chicken/Egypt/1063/2010_{2.2.1.1a}
gatcagatttgcattggttaccatgcaaacaactcaacagagcaggttgacacaataatg
gaaaagaacgtcactgttacacacgctcaagacatactggaaaagacacacaacgggaaa
ctctgcgatctagatggagtgaagcctctaattttaagagattgtagtgtagctggatgg
ctcctcgggaacccaatgtgtgacgaattccccaatgtgtcggaatggtcctacatagtg
gagaagaccaatccagccaatgacctctgttacccagggaatttcaacaactatgaagag
ctgaaacacctattgagcagaataaaccggtttgagaaaattaagatcatccccaaaagt
tcttggccagatcatgaagcctcattaggagtgagctcagcatgtccataccagggagga
ycctccttttatagaaatgtggtatggcttatcaaaaagaacaatacatacccaacaata
aaggaaagttaccataataccaatcaagaagatcttttggtgctgtggggaatccaccat
ccaaatgatgaggaagagcagacaaggatctataaaaacccaactacctatatttccgtt
gggacatcaacactaaaccagagattggtaccaaagatagccactagatctaaggtaaac
gggcagagtggaagagtggagttcttttggacaattttaaaatcaaacgatacaataaac
tttgagagtaatggaaatttcattgctccagaaaatgcatacaaaattgtcaagaaaggg
gactcaacaattatgaaaagtgagttggaatatggtaactgcagcaccaagtgtcaaact
ccagtaggggcgataaactccagtatgccattccacaacatccaccctctcaccatcggg
gaatgccccaaatatgtgaaatcaaacagattagtccttgctactgggctcagaaatagc
cctcaaggagaggga---------agaagaaaaaagagaggactatttggagctatagca
ggttttatagagggaggatggcagggaatggtagatggttggtatgggtaccaccatagc
aacgagcaggggagtgggtacgctgcagacagagaatccactcaaaaggcaatagatgga
gtcaccaataaggtcaactcaatcattgacaaaatgaatactcagtttgaggctgttgga
agggaatttaataacttggaaaagagaatagaaaatttaaacaagaagatggaagacggg
tttctagatgtctggacttataatgctgaacttctggttctcatggaaaatgagagaact
ctagactttcatgactcaaatgtcaagaacctttacgacaaggtgcgactacagcttagg
gacaatgcaaaggagcttggtaacggttgtttcgagttctatcacagatgcgataatgaa
tgtatggaaagtgtaagaaacggaacgtatgactacccgcagtattcagaagaagcaaga
ttaaaaagagaggaaataagtggagtaaaattggaatcaataggaacttaccaaatacta
tcaatttattcaacagtggcaagttccctagcactggcaatcatagtggct
>A/chicken/Egypt/1031/2010_{2.2.1.1}
gatcagatttgcattggttaccatgcaaacaactcaacagagcaggttgacacaataatg
gaaaagaacatcactgttacacacgctcaagacatactggaaaagacacacaacgggaaa
ctctgcgatctagatggagtgaagcctctaattttaagagattgtagtgtagctggatgg
ctcctcgggaacccaatgtgtgacgaattcctcaatgtgtcggaatggtcttacatagtg
gagaagatcaatccagccaatgacctctgttacccagggaatttcaacaactatgaagaa
ctgaaacacctattgagcagaataaaccgttttgagaaaattcagatcatctccaaaaat
tcttggccagatcatgaagcctcattgggggtgagcgcagcatgtccataccagggagga
ctctccttttatagaaatgtggtatggcttatcgaaaagaacaatacatacccactaata
aagaaaaattaccataataccaatcaagaagatcttttggtgctgtgggggattcaccat
ccaaatgatgaggcagagcagataaggctctataaaaactcaactacctatatttccgtt
gggacatcaacactaacccagagattggtaccaaagatagctactagacctaaggtaaac
gggcaaagtggaagagtggagttcttttggacaattttaaaatcaaatgatgtaataaac
tttgagagtaatggaaatttcattgctccagaaaatgcatacaaaattgtcaagaaaggg
gactcaacaattatgaaaagtgacttggaatatggtaactgcagcaccaagtgtcaaact
ccaataggggcgataaactccagtatgccattccacaatatccaccctctcaccatcggg
gaatgccccaaatatgtgaaatcaaacagattagtccttgctactgggctcagaaatagc
cctcaaggagagaga---------agaagaaaaaagagaggattatttggagctatagca
ggttttatagaaggaggatggcagggaatggtagatggttggtatgggtaccaccatagc
aacgagcaggggagtgggtacgctgcagacaaagaatccactcaaaaggcaatagatgga
gtcaccaataaggtcaactcgatcattgacaaaatgaacactcagtttgaggctgttgga
agggaatttaataacttggaaaggagaatagaaaatttaaacaagaagatggaagacggg
ttcctagatgtctggacttataatgctgaacttctggttcttatggaaaatgagagaacc
ctagactttcatgactcaaatgtcaagaatctttacgacaaggtgcgactacagcttagg
gataatgcaaaggagcttggtaacggttgtttcgagttctatcacagatgcgataatgaa
tgtatggaaagtgtaagaaacggaacgtatgactacccgcagtattcagaagaagcaaga
ttgaaaagagaggaaataagtggagcaaaattggaatcaataggaacttaccaaatacta
tcaatttattcaacagtgacaagttccctagcactggcaatcatggtggct
>A/environment/Bangladesh/1019-G/2012_{2.3.2.1a}
gatcatatttgcattggttatcatgcaaataactcgacaaagcaggttgacacaataatg
gaaaagaacgttactgttacacatgcccaagacatactggaaaagacacacaacgggaag
ctctgcgatctaaatggagtgaaacctctgattttaaaagattgtagtgtagcaggatgg
ctcctcggaaacccaatgtgtgacgaattcatcaatgtgccagaatggtcttacatagta
gagaaggccaatccagccaatggcctctgttacccagggaatttcaacgattatgaagaa
ttgaaacacctattgagcaggataaaccattttgagaaaatacggatcatccccaaagat
tcttggtcagatcatgaggcctcattgggggtgagtgcagcatgtccataccagggaaat
tcctcattcttcagaaatgtggtgtggcttatcaaaaaggaaaatgcatacccaacaata
aagaaaatctacaataataccaaccaagaagatctcttggtactgtgggggattcaccat
cctaatgatgaagcagagcagacaaggctctatcaaaacccaaccacttatatttccatt
gggacatcaacactaaaccagagattggtaccaaaaatagccactagatccaaaataaac
gggcaaagtggcaggatagatttcttctggacaattttaaaaccgaatgatgcaatccac
ttcgagagtaacggaaatttcattgctccagagtatgcatacaaaattgtcaagaaagga
gactcaacaattatgaaaagtgaagtggaatatggtaactgcaacaccaggtgtcaaact
cctataggggcgataaactcaagtatgccattccacaacatacatcccctcaccatcgga
gaatgccccaaatatgtgaaatcaaacaaattagtccttgcgactggactcagaaatagt
cctcaaagggag------------agaagaagaaaaagaggattgtttggagctatagca
gggtttatagagggaggatggcagggaatggtagatggttggtatgggtaccaccacagc
aacgagcaggggagtgggtacgctgcagacaaagaatctactcaaaaggcaatagacgga
gtcaccaataaggtcaactcgatcattgacaaaatgaacactcagtttgaggccgtagga
agggaatttaataacttagagagaagaatagagaatttgaacaaaaagatggaagacgga
ttcctagatgtctggacttataatgctgaacttctggttctcatggaaaatgagagaact
ctagacttccatgactcaaatgtcaggaacctttacgacaaggtcagactacagcttaag
gacaatgcaaaagagctgggtaacggttgtttcgagttctatcacaaatgtaataatgaa
tgtatggaaagtgtgagaaacggaacgtatgactacccgcagtattcagaagaagcaaga
ttaaaaagagaagaaataagtggagtaaagttggaatcaataggaatttaccaaatattg
tcaatttattcaacagtggcgagttccctagtactggcaatcatgatggct
>A/chicken/Bangladesh/42010/2012_{2.3.2.1a}
gatcatatttgcattggttatcatgcaaataactcaacaaagcaggttgacacaataatg
gaaaagaacgttactgttacacatgcccaagacatactggaaaagacacacaacgggaag
ctctgcgatctaaatggagtgaaacctctgattttaaaagattgtagtgtagcaggatgg
ctcctcggaaacccaatgtgtgacgaattcatcaatgtgccagaatggtcttacatagta
gagaaggccaatccagccaatggcctctgttacccagggaatttcaacgattatgaagaa
ttgaaacacctattgagcaggataaaccattttgagaaaatacgaatcatccccaaagat
tcttggtcagatcatgaagcctcattgggggtgagtgcagcatgcccataccagggaaat
tcctccttcttcagaaatgtggtatggcttatcaaaaaggacaatgcatacccaacaata
aagaaaagctacaataataccaaccaagaagatctcttggtactgtgggggattcaccat
cctaatgatgaagcagagcagacaaggctctatcaaaacccaaccacctatatttccatt
gggacatcaacactaaaccagagattggtaccaaaaatagccactagatccaaaataaac
gggcaaagtggcaggatagatttcttctggacaattttaaaaccgaatgatgcaatccac
ttcgagagtaacggaaatttcattgctccagagtatgcatacaaaattgtcaagaaagga
gactcaacaattatgaaaagtgaagtggaatatggtaactgcaacaccaggtgtcagacc
cctataggggcgataaactctagtatgccattccacaacatacatcccctcaccatcgga
gaatgtcccaaatatgtgaaatcaaacaaattagtccttgcgactgggctcagaaatagt
cctcaaagagag------------agaagaagaaaaagaggattgtttggagcgatagca
gggtttatagagggaggatggcagggaatggtagatggttggtatgggtaccaccacagc
aacgagcaggggagtgggtacgctgcagacaaagaatctactcaaaaggcaatagacgga
gtcaccaataaggtcaactcgatcattgacaaaatgaacactcagtttgaggccgtagga
agggagtttaataacttagagaggagaatagagaatttgaacaagaagatggaagacgga
ttcctagatgtctggacttataatgctgaacttctggttctcatggaaaatgagagaact
ctagacttccatgactcaaatgtcaggaacctttacgacaaggtcagactacagcttaag
gacaatgcaaaagagctgggtaacggttgtttcgagttctatcacaaatgtaataatgaa
tgtatggaaagtgtaagaaacggaacgtatgactacccgcagtattcagaagaagcaaga
ttaaaaagagaagaaataagtggagtaaagttggaatcaataggaatttaccaaatattg
tcaatttattcaacagtggcgagttccctagtactggcaatcatgatggct
>A/duck/Bangladesh/32077/2012_{2.3.2.1a}
gatcatatttgcattggttatcatgcaaataactcgacaaagcaggttgacacaataatg
gaaaagaacgtcactgttacacatgcccaagacatactggaaaagacacacaacggaaag
ctctgcgatctaaatggagtgaaacctcttattttaaaagattgtagtgtagcaggatgg
ctcctcgggaacccaatgtgtgacgaattcatcaatgtgccagaatggtcttacatagta
gagaaggccaatccagccaatggcctctgttacccagggaatttcaacgattatgaagaa
ttgaaacacctattgagcaggataaaccattttgaaaaaatacggatcatccccaaagat
tcttggtcagatcatgaagcctcattgggggtgagtgcagcatgtccataccagggaaat
tcctccttcttcagaaatgtggtatggcttatcaaaaaggacaatgcatacccaacaata
aagaaaagctacaataataccaaccaagaagatctcttggtactgtgggggattcaccat
cctaatgatgaagcagagcaggcaaggctttatcaaaacccaaccacctatatttccatt
gggacatcaacactaaaccagagattggtaccaaaaatagccactagatcccaaataaac
gggcaaagtggcaggatagatttcttctggacaattttaaaaccgaatgatgcaatccac
ttcgagagtaacggaaatttcattgctccagagtatgcatacaaaattgtcaagaaagga
gactcaacaattatgaaaagtgaagtggaatatggtgactgcaacaccaggtgtcagacc
cctataggggcgataaactctagtatgccattccacaacatacatcccctcactatcgga
gaatgtcccaaatatgtgaaatcaaacaaattagtccttgcgactgggctcagaaatagt
cctcaaagagag------------agaagaagaaaaagaggattgtttggagctatagca
gggtttatagaaggaggatggcagggaatggtagatggttggtatgggtaccaccacagc
aacgagcaggggagtgggtacgctgcagacaaagaatctactcaaaaggcaatagacgga
gtcaccaataaggtcaactcgatcattgacaaaatgaacactcagtttgaggccgtagga
agggagtttaataacttagagaggagaatagagaatttgaacaagaagatggaagacgga
ttcctagatgtctggacttataatgctgaacttctggtcctcatggaaaatgagagaact
ctagacttccatgactcaaatgtcaggaacctttacgacaaggtcagactacagcttaag
gacaatgcaaaagagctgggtaacggttgtttcgagttctatcacaaatgtaataatgaa
tgtatggaaagtgtaagaaacggaacgtatgactacccgcagtattcagaagaagcaaga
ttaaaaagagaagaaataagtggagtaaagttggaatcaataggaatttaccaaatattg
tcaatttattcaacagtggcgagttccctagtactggcaatcatgatggct
>A/duck/Vietnam/NCVD129-7/2011_{2.3.2.1b}
gaccatatttgcattggttaccatgcaaacaactcgacagagcaggttgacacaataatg
gaaaagaacgttactgttacacatgctcaagacatactggagaagacgcacaatgggaag
ctctgcgatctaaatggagtgaagcctctgattttaaaagattgtagtgtagcaggatgg
ctcctcgggaacccaatgtgtgacgaattcatcgatgtgccagaatggtcttacatagta
gagaaggccaatccagccaatgacctctgttacccagggaatttcaacgattatgaagaa
ttaaagcacctattgagcagaataaaccactttgagaaaatacggatcattcccagagat
tcttggccagatcatgaagcctcattgggggtgagcgcagcatgttcataccagggaaat
tcctcatttttcagaaatgtggtatggcttctcaaaaaggacaatgcatacccaataata
aagaaaagctacaataataccaacaaagaagatctcctggtactgtggggaatccaccat
tctaatgatgaggcagagcaggtaaggctctatcaaaacccaaccacctatgtttccatt
gggacatcaacactaaaccagagattggtaccaagaatagctactagatccaaagtaaac
gggcaaagtggaaggatagatttcttctggacaattttaaaaccgaatgatgcaatcaac
ttcgagagtaatggaaatttcattgctccagaatatgcatacaaaattgtcaagaaagga
gactcaacaattatgagaagtgaagtggaatatggtaactgcagcaccaggtgccagact
ccgatgggggcgataaattctagtatgccattccacaacatacaccctctcaccatcgga
gaatgtcccaaatatgtgaaatcaaacaaattagtccttgcgactgggctcagaaatagt
cctcaaatagagaga---------agaagaagaaaaaggggactgtttggagctatagca
ggttttatagagggaggatggcaaggaatggtagatggttggtatgggtaccatcacagc
aatgagcaggggagtgggtatgctgcagacaaagaatccactcaaaaggcgatagatggg
gtcaccaataaagtcaactcgatcattgacaaaatgaacactcagtttgaggcagtagga
agggaatttaataacttagagagaagaatagagaatttaaacaagaagatggaagacgga
ttcctagatgtctggacttataatgctgaactcctggttctaatggaaaatgagagaact
ctagacttccatgactcaaatgtcaagaacctttacgacaaggtcagactacagcttagg
gataatgcaaaagagctgggcaacggttgtttcgagttctatcacaaatgtgataatgaa
tgtatggaaagtgtaagaaacggaacgtatgactacccgcagtactcagaagaagcaaga
ttaaaaagagaggaaataagtggagtaaaattggaatcgataggaacttaccaaatactg
tcaatttattcaacagtggcgagttccctagtactggcaatcatggtggct
>A/duck/Vietnam/NCVD-1160/2011_{2.3.2.1b}
gaccatatttgcattggttaccatgcaaacaactcgacagagcaggttgacacaataatg
gaaaagaacgttactgttacacatgctcaagacatactggagaagacgcacaatgggaag
ctctgcgatctaaatggagtgaagcctctgattttaaaagattgtagtgtagcaggatgg
ctcctcgggaacccaatgtgtgacgaattcatcgatgtgccagaatggtcttacatagta
gagaaggccaatccagccaatgacctctgttacccagggaatttcaacgattatgaagaa
ttaaagcacctattgagcagaataaaccactttgagaaaatacggatcattcccagagat
tcttggccagatcatgaagcctcattgggggtgagcgcagcatgttcataccagggaaat
tcctcatttttcagaaatgtggtatggcttctcaaaaaggacaatgcatacccaataata
aagaaaagctacaataataccaacagagaagatctcctgatactgtggggaatccaccat
tctaatgatgaggcagagcaggtaaggctctatcaaaatccaaccacctatgtttccatt
gggacatcaacactaaaccagagattggtaccaagaatagctactagatccaaagtaaac
gggcaaagtggaaggatagatttcttctggacaatcttaaaaccgaatgatgcaatcaac
ttcgagagtaatggaaatttcattgctccagaatatgcatacaaaattgtcaagaaagga
gactcaacaattatgagaagtgaagtggaatatggtaactgcagcaccaggtgtcagact
ccgatgggggcgataaattctagtatgccattccacaacatacaccctctcaccatcgga
gaatgtcccaaatatgtgaaatcaaacaaattagtccttgcaactgggctcagaaatagt
cctcaaatagagaga---------agaagaagaaagaggggactgtttggagctatagca
ggctttatagagggaggatggcaaggaatggtagatggttggtatgggtaccatcacagc
aatgagcaggggagtgggtatgctgcagacaaagaatccactcaaaaggcgatagatggg
gtcaccaataaagtcaactcgatcattgacaaaatgaacactcagtttgaggcagtagga
agggaatttaataacttagagaggagaatagagaatttaaacaagaagatggaagacgga
ttcctagatgtctggacttataatgctgaactcctggttctaatggaaaatgagagaact
ctagacttccatgactcaaatgtcaagaacctttacgacaaggtcagactacagcttagg
gataatgcaaaagagctgggcaacggttgtttcgagttctatcacaaatgtgataatgaa
tgtatggaaagtgtaagaaacggaacgtatgactacccgcagtactcagaagaagcaaga
ttaaaaagagaggaaataaatggagtaaaattggaatcgataggaacttaccaaatactg
tcaatttattcaacagtggcgagttccctagtactggcaatcatggtggct
>A/duck/Vietnam/NCVD-1171/2012_{2.3.2.1a}
gatcatatttgcattggttatcatgcaaataactcgacagagcaggttgacacaataatg
gaaaagaacgttactgttacacatgcccaagacatactggaaaagacacacaacgggaaa
ctctgcgatctaaatggagtgaagcctctgattttaaaagattgtagtgtagcaggatgg
ctcctcggaaacccaatgtgtgacgaattcatcaatgtgccagaatggtcttacatagta
gagaaggccaatccagccaatgacctctgttacccagggaatttcaacgattatgaagaa
ttgaaacacctattgagcagaataaaccattttgagaaaatacagatcatccccaaagat
tcttggtcagatcatgaagcctcactgggggtgagtgcagcatgtccataccagggaaat
tcctccttcttcagaaatgtggtatggcttatcaaaaagaacaatgcatacccaacaata
aagaaaggctacaataataccaaccaagaagatctcttggtactgtgggggattcaccat
cctaatgatgaggcagagcagacaaggctctatcaaaacccaaccacctatatttccatt
gggacatcaacactaaaccagagattggtaccaaaaatagccactagatccaaaataaac
gggcaaagtggcaggatagatttcttctggacaattttaaaaccgaatgatgcaatccac
ttcgagagtaatggaaatttcattgctccagaatatgcatacaaaattgtcaagaaagga
gactcaacaattatgaaaagtgaagtggaatatggtaactgcaacaccaggtgtcagact
ccaataggggcgataaactctagtatgccgttccacaatatacaccctctcaccatcgga
gaatgtcccaaatatgtgaaagcaaacaaactagtccttgctactgggctcagaaatagt
cctcaaagagag------------agaagaagaaaaagaggattgtttggagctatagca
ggttttatagagggaggatggcagggaatggtagatggttggtatgggtaccaccacagc
aatgagcaggggagtgggtacgctgcagacaaggaatctactcaaaaggcaatagacgga
gtcaccaataaggtcaactcgatcattgacaaaatgaacactcagtttgaggccgtagga
agggaatttaataacttagagaggagaatagagaatttgaacaagaagatggaagacgga
ttcctagatgtctggacttataatgctgaacttctggttctcatggaaaatgagagaact
ctagactaccatgactcaaatgtcaggaacctttacgacaaggtcagactacagcttaag
gataacgccaaagagctgggtaacggttgtttcgagttctatcacaaatgtaataatgaa
tgtatggaaagtgtaagaaacggaacgtatgactacccgcagtattcagaagaagcaaga
ttaaaaagagaggaaataagtggagtaaaattggaatcaataggaatctaccaaatactg
tcaatttattcaacagtggcgagttccctagtactggcaatcatgatggct
>A/duck/Vietnam/NCVD-1206/2012_{2.3.2.1a}
gatcatatttgcattggttatcatgcaaataactcgacagagcaggttgacacaataatg
gaaaagaacgttactgttacacatgcccaagacatactggaaaagacacacaacgggaag
ctctgcgatctaaatggagtgaagcctctgattttaaaagattgtagtgtagcaggatgg
ctcctcggaaacccaatgtgtgacgaattcatcaatgtgccagaatggtcttacatagta
gagaaggccaatccagccaatgacctctgttacccagggaatttcaacgattatgaggaa
ttgaaacacctattgagcagaataaaccattttgagaaaatacagatcatccccaaagat
tcttggtcagatcatgaagcctcattgggggtgagtgcagcatgtccataccagggaaat
tcctccttcttcagaaatgtggtatggcttatcaaaaaggacaatgcatacccaataata
aagaaaggctacaataatactaaccaagaagatctcttggtactgtgggggattcaccat
cctaataatgaggcagagcagacaaggctctatcaaaacccaaccacctatatttccatt
gggacatcaacactaaaccagagattggtaccaaaaatagccactagatccaaaataaac
gggcaaagtggcaggatagatttcttctggacaattttaaaaccgaatgatgcaatccac
ttcgagagtaatggaaatttcattgctccagaatatgcatacaaaattgtcaagaaagga
gactcaacaattatgagaagtgaagtggaatatggtaactgcaacaccaggtgtcagact
ccgataggggcgataaactctagtatgccgttccacaacatacaccctctcactatcgga
gaatgtcccaaatatgtgaaatcaaacaaactagtccttgctactgggctcagaaatagt
cctcaaagagag------------agaagaagaaaaagaggattgtttggagctatagca
ggttttatagagggaggatggcagggaatggtagatggttggtatgggtaccaccacagc
aatgagcaggggagtgggtacgctgcagacaaggaatctactcaaaaggcaatagacgga
gtcaccaataaggtcaactcaatcattgacaaaatgaacactcagtttgaggccgtagga
agggaatttaataacttagagaggagaatagagaatttgaacaagaagatggaagacgga
ttcctagatgtctggacttataatgctgaacttctggttctcatggaaaatgagagaact
ctagactaccatgactcaaatgtcaggaacctttacgacaaggtcagactacagcttaag
gataacgcaaaagagctgggtaacggttgtttcgagttctatcacaaatgtaataatgaa
tgtatggaaagtgtaagaaacggaacgtatgactacccgcagtattcagaagaagcaaga
ttaaaaagagaggaaataagtggagtgaaattggaatcaataggaatctaccaaatactg
tcaatttattcaacagtggcgagttccctagtactggcaatcatgatggct
>A/duck/Vietnam/NCVD-1210/2012_{2.3.2.1a}
gatcatatttgcattggttatcatgcaaataactcgacagagcaggttgacacaataatg
gaaaagaacgttactgttacacatgcccaagacatactggaaaagacacacaacgggaag
ctctgcgatctaaatggagtgaagcctctgattttaaaagattgtagtgtagcaggatgg
ctcctcggaaacccaatgtgtgacgaattcatcaatgtgccagaatggtcttacatagta
gagaaggccaatccagccaatgacctctgttacccaggaaatttcaacgattatgaagaa
ttgaaacacctattgagcaggataaaccattttgagaaaatacagatcatccccaaagat
tcttggtcagatcatgaagcctcattgggggtgagtgcagcatgtccataccagggaaat
tcctccttcttcagaaatgtggtatggcttatcaaaaaggacaatgcatacccaacaata
aagaaaggctacaataataccaatcaagaagatctcttggtactgtgggggattcaccat
cctaatgatgaggcagagcagacaaagctctatcaaaacccaaccacctatatttccatt
gggacatcaacactaaaccagagattggtaccaaaaatagccactaggtccaaaataaac
gggcaaagtggcaggatagatttcttctggacaattttaaaaccgaatgatgcaatccac
ttcgagagtaatggaaatttcattgctccagaatatgcatacaaaattgtcaagaaagga
gactcaacaattatgaaaagtgaagtggaatatggtaactgcaacaccaggtgtcagact
ccgataggggcgatcaattccagtatgccattccacaacatacaccctctcaccatcgga
gaatgtcctaaatatgtgaaatcaaacaaactagtccttgcgactgggctcagaaatagt
cctcaaagagag------------agaagaagaaaaagaggattgtttggagctatagca
ggttttatagagggaggatggcagggaatggtagatggttggtatgggtaccaccacagc
aatgagcaggggagtgggtacgcggcagacaaagaatctactcaaaaggcaatagacgga
gtcaccaataaggtcaactcgatcattgacaaaatgaacactcagtttgaggccgtagga
agggaatttaataacttagagaggagaatagagaatttgaacaagaagatggaagacgga
ttcctagatgtctggacttataatgctgaactcctggttctcatggaaaatgagagaact
ctagacttccatgactcaaatgtcaggaacctttacgacaaggtcagactacagctcaag
gataatgcaaaagagctgggtaacggttgtttcgagttctatcacaaatgtaataatgaa
tgtatggaaagtgtaagaaacggaacgtatgactacccgcagtattcagaagaagcaaga
ttaaaaagagaggaaataagtggagtaaaattggaatcaataggaatctaccaaatactg
tcaatttattcaacagtggcgagttccctagtactggcaatcatgatggct
>A/Hong_Kong/5923/2012_{2.3.2.1b}
gatcatatttgcattggttaccatgcaaacaactcgacagagcaggttgacacaataatg
gaaaagaacgttactgttacacatgctcaagacatactggagaagacgcacaatgggaag
ctctgcgatctaaatggagtgaagcctctgattttaaaagattgtagtgtagcaggatgg
ctcctcgggaacccaatgtgtgacgaattcatcgatgtgccagaatggtcttacatagta
gagaagaccaatccagccaatgacctctgttacccagggagtttcaacgattatgaagaa
ttaaaacacctattgagcagaataaaccactttgagaaaatacgaatcattcccaaagat
tcttggccagatcatgaagcctcattgggggtgagcgcagcatgttcataccagggaaat
tcctcatttttcagaaatgtggtatggcttctcaaaaaggacgatgcatacccaataata
acgaaaagctacaataataccaataaagaagatctcttggtactgtgggggatccatcat
cctaatgatgaagcagagcagataaggctctataaaaacccaaccacctatgtctccatt
gggacatcaacactaaaccagagattggtaccaagaatagctactagatccaaagtaaac
gggcaacgtggaaggatagatttcttctggacaattttaaaaccgaatgatgcaatcaac
ttcgagagtaatggaaatttcattgctccagaatatgcatacaaaattgtcaagaaagga
gactcaacaattatgagaagtgaagtggaatatggtaactgcagcaccaggtgtcagact
ccgatgggggcgataaattctagtatgccattccacaacatacaccctctcaccatcgga
gaatgccccaaatatgtgaaatcaaacaaattagtccttgcgactgggctcagaaatagt
cctcaaatagagaga---------agaagaagaaaaaggggactgtttggagctatagca
ggttttatagagggaggatggcagggaatggtagatggttggtatgggtaccatcacagc
aatgagcaggggagtggatacgctgcagacaaagaatccactcaaaaggcaatagatggg
gtcaccaataaagtcaactcgatcattgacaaaatgaacactcagtttgaggcagtagga
agggaatttaataacttagagaggagaatagagaatttaaacaagaagatggaagacgga
ttcctagatgtctggacttataatgctgaacttctggttctaatggaaaatgagagaact
ctagacttccatgactcaaatgtcaagaacctttacgacaaggtcagactacagcttagg
gataatgcaaaagagctaggcaacggttgtttcgagttctatcacaagtgtgataatgaa
tgtatggaaagtgtaagaaacggaacgtatgactacccgcagtactcagaagaagcaaga
ttaaaaagagaggaaataagtggagtaaaattggaatcgataggaacttaccaaatactg
tcaatttattcaacagtggcgagttccctagtacttgcaatcatagtggct
>A/duck/Vietnam/NCVD-1584/2012_{2.3.2.1c}
gatcatatttgcattggttatcatgcaaataactcgacagagcaggttgacacaataatg
gaaaagaacgttactgttacacatgcccaagacatactggaaaagacacacaacgggaag
ctctgcgatctaaatggagtgaagcctctgattttaaaagattgtagtgtagcaggatgg
ctcctcggaaatccattgtgtgacgaattcaccaatgtgccagaatggtcttacatagta
gagaaggccaatccagccaatgacctctgttacccagggaatttcaacgattatgaagaa
ttgaaacacctattgagcaggataaaccattttgagaaaatacagatcatccccaaagat
tcttggtcagatcatgaagcctcattgggggtgagtgcagcatgttcataccagggaaat
tcctccttcttcagaaatgtggtgtggcttatcaaaaaggacaatgcatacccaacaata
aagaaaggctacaataataccaaccgagaagatctcttgatactgtgggggatccaccat
cctaatgatgaggcagagcagacaaggctctaccaaaacccaactacctatatttccatt
gggacttcaacactaaaccagagattggtaccaaaaatagccactagatccaaaataaac
gggcaaagcggcaggatagatttcttctggacaattttaaaaccgaatgacgcaatccac
ttcgagagtaatggaaatttcattgctccagaatatgcatacaaaattgtcaagaaggga
gactccacaatcatgagaagtgaagtggaatatggtaactgcaacaccaggtgtcagact
ccaataggggcgataaactctagtatgccattccacaacatacaccctctcaccatcgga
gaatgtcccaaatatgtgaaatcaaacaaattagtccttgcaactgggctcagaaatagt
cctcaaagagag------------agaagaagaaaaagaggactgtttggagctatagca
ggttttatagagggaggatggcagggaatggtagatggttggtatgggtaccaccacagc
aatgaacaggggagtggttacgctgcagacaaagaatctactcaaaaggcgatagacgga
gtcaccaataaggtcaattcgatcattgacaaaatgaacactcagtttgaggctgtagga
agggaatttaataacttagagaggagaatagaaaatttaaacaagaagatggaagacgga
ttcctagatgtctggacttataatgctgaacttctggttctcatggagaatgagagaact
ctagacttccatgactcaaatgtcaagaacctttacgataaggtccgactacagcttaag
gataatgcaaaagagctgggaaacggttgtttcgagttctatcacaaatgtaataatgaa
tgtatggaaagtgtaagaaacgggacgtatgactacccgcagtattcagaagaagcaaga
ttaaaaagagaggaaataagtggagtaaaactggaatcaataggaatctaccaaatactg
tcaatttattcaacagtggcgagttccctagtgctggcaatcatgatggct
>A/duck/Vietnam/NCVD-1544/2012_{2.3.2.1c}
gatcatatttgcattggttatcatgcaaataactcgacagagcaggttgacacaataatg
gaaaagaacgttactgttacacatgcccaagacatactggaaaagacacacaacgggaag
ctctgcgatctaaatggagtgaagcctctgattttaaaagattgtagtgtagcaggatgg
ctcctcggaaatccattgtgtgacgaattcaccaatgtgccagaatggtcttacatagta
gagaaggccaatccagccaatgacctctgttacccagggaatttcaacgattatgaagaa
ttgaaacacctattgagcaggataaaccattttgagaaaatacagatcatccccaaagat
tcttggtcagatcatgaagcctcattgggggtgagcgcagcatgttcataccagggaaat
tcctccttcttcagaaatgtggtgtggcttatcaaaaaggacaatgcatacccaacaata
aagaaaggctacaataataccaaccgagaagatctattgatactgtgggggatccaccat
cctaatgatgaggcagagcagacaaggctctaccaaaacccaactacctatatttccatt
gggacttcaacactaaaccagagattggtaccaaaaatagccactagatccaaaataaac
gggcaaagtggcaggatagatttcttctggacaattttaaaaccgaatgacgcaatccac
ttcgagagtaatggaaatttcattgctccagaatatgcatacaaaattgtcaagaaggga
gactccacaatcatgagaagtgaagtggaatatggtaactgcaacaccaggtgtcagact
ccaataggggcgataaactctagtatgccattccacaacatacaccctctcaccatcgga
gaatgtcccaaatatgtgaaatcaaacaaattagtccttgcaactgggctcagaaatagt
cctcaaagagag------------agaagaagaaaaagaggactgtttggagctatagca
ggttttatagagggaggatggcagggaatggtagatggttggtatgggtaccaccacagc
aatgaacaggggagtggttacgctgcagacaaagaatctactcaaaaggcgatagacgga
gtcaccaataaggtcaattcgatcattgacaaaatgaacactcagtttgaggctgtagga
agggaatttaataacttagagaggagaatagaaaatttaaacaagaagatggaagacgga
ttcctagatgtctggacttataatgctgaacttctggttctcatggagaatgagagaact
ctagacttccatgattcaaatgtcaagaacctttacgataaggtccgactacagcttaag
gataatgcaaaagagctgggaaacggttgtttcgagttctatcacaaatgtaataatgaa
tgtatggaaagtgtaagaaacgggacgtatgactacccgcagtattcagaagaagcaaga
ttaaaaagagaggaaataagtggagtaaaactggaatcaataggaatctaccaaatactg
tcaatttattcaacagtggcgagttccctagtgctggcaatcatgatggct
>A/crow/Kyoto/53/2004_{2.5}
gatcagatttgcattggttaccatgcaaacaactcgacagagcaggttgacacaataatg
gaaaagaacgtcactgttacacatgcccaagacatactggaaaagacacacaacgggaag
ctctgcgatctagatggagtgaagcctctaattttaagagattgtagtgtagctggatgg
ctcctcgggaacccaatgtgtgacgaattcatcaatgtgccggaatggtcttacatagtg
gagaaggccaatccatccaatgacctctgttacccagggaatttcaacgactatgaagaa
ctgaaacacctattgagcagaataaaccattttgaaaaaattcagatcatccccaaaagt
tcttggtccgatcatgaagcctcatcaggggtgagctcagcatgtccataccagggaagg
tcctcctttttcagaaatgtggtatggcttatcacaaagaacagtgcatacccaacaata
aagagaagctacaataataccaaccaagaagatcttttggtactgtgggggatccaccat
ccaaatgatgcggcagagcagacaagactctatcaaaacccaaccacctatatttccgtt
gggacatcaacactaaaccagagattggtaccaaaaatagctactagatccaaagtaaac
gggcaaagtggaaggatggagttcttctggacaattttaaaaccgaatgatgcaatcagc
tttgagagtaatggaaatttcattgctccagaatatgcatacaaaattgtcaagaaaggg
gactcagcaattatgaaaagtgaattggaatatggtaactgcaacaccaagtgtcaaact
ccaatgggggcgataaactctagtatgccattccacaacatacaccctctcaccatcggg
gaatgccccaaatatgtgaaatcaagcagattagtccttgcgactgggctcagaaatagc
cctcaaagagag------------agaagaaaaaagagaggactatttggagctatagca
ggttttatagagggaggatggcagggaatggtagatggttggtatgggtaccaccatagc
aatgagcaggggagtgggtacgctgcagacaaagaatccactcaaaaggcaatagatgga
gtcaccaataaggtcaactcgatcattgacaaaatgaacactcagtttgaggccgttgga
agggaatttaataacttagaaaggagaatagaaaatttaaacaagaagatggaagacgga
ttcctagatgtctggacttataatgctgaacttctggttctcatggaaaatgagagaact
ctagactttcatgactcaaatgtcaagaacctttacgacaaggtccgactacagcttagg
gataatgcaaaggagctgggtaacggttgtttcgagttctatcacagatgtgataatgaa
tgtatagaaagtgtaagaaacggaacgtatgactacccgcagtattcagaagaagcaaga
ttaaaaagagaggaaataagtggagtaaaattggaatcaataggaacttaccaaatactg
tcaatttattcaacagtggcaagttccctagcactggcaatcatggtggct
>A/crow/Osaka/102/2004_{2.5}
gatcagatttgcattggttaccatgcaaacaactcgacagagcaggttgacacaataatg
gaaaagaacgtcactgttacacatgcccaagacatactggaaaagacacacaacgggaag
ctctgcgatctagatggagtgaagcctctaattttaagagattgtagtgtagctggatgg
ctcctcgggaacccaatgtgtgacgaattcatcaatgtgccggaatggtcttacatagtg
gagaaggccaatccatccaatgacctctgttacccagggaatttcaacgactatgaagaa
ctgaaacacctattgagcagaataaaccattttgaaaaaattcagatcatccccaaaagt
tcttggcccgatcatgaagcctcatcaggggtgagctcagcatgtccataccagggaagg
tcctcctttttcagaaatgtggtatggcttatcaaaaagaacagtgcatacccaacaata
aagagaagctacaataataccaaccaagaagatcttttggtactgtgggggattcaccat
ccaaatgatgcggcagagcagacaagactctatcaaaacccaaccacctatatttccgtt
gggacatcaacactaaaccagagattggtaccaaaaatagctactagatccaaagtaaac
gggcaaagtggaaggatggagttcttctggacaattttaaaaccgaatgatgcaatcagc
tttgagagtaatggaaatttcattgctccagaatatgcatacaaaattgtcaagaaaggg
gactcagcaattatgaaaagtgaattggaatatggtaactgcaacaccaagtgtcaaact
ccaatgggggcgataaactctagtatgccattccacaacatacaccctctcaccatcggg
gaatgccccaaatatgtgaaatcaagcagattagtccttgcgactgggctcagaaatagc
cctcaaagagag------------agaagaaaaaagagaggactatttggagctatagca
ggttttatagagggaggatggcagggaatggtagatggttggtatgggtaccaccatagc
aatgagcaggggagtgggtacgctgcagacaaagaatccactcaaaaggcaatagatgga
gtcaccaataaggtcaactcgatcattgacaaaatgaacactcagtttgaggccgttgga
agggaatttaataacttagaaaggagaatagaaaatttaaacaagaagatggaagacgga
ttcctagatgtctggacttataatgctgaacttctggttctcatggaaaatgagagaact
ctagactttcatgactcaaatgtcaagaacctttacgacaaggtccgactacagcttagg
gataatgcaaaggagctgggtaacggttgtttcgagttctatcacagatgtgataatgaa
tgtatagaaagtgtaagaaacggaacgtatgactacccgcagtattcagaagaagcaaga
ttaaaaagagaggaaataagtggagtaaaattggaatcaataggaacttaccaaatactg
tcaatttattcaacagtggcaagttccctagcactggcaatcatggtggct
>A/whooper_swan/Hokkaido/2/2008_{2.3.2.1}
gatcatatttgcattggttaccatgcaaacaactcgacagagcaggttgacacaataatg
gaaaagaacgttactgttacacatgcccaagacatactggaaaggacacacaacgggaag
ctctgcgatctaaatggagtgaagcctctgattttaaaagattgtagtgtagcaggatgg
ctcctcggaaacccaatgtgtgacgaattcatcaatgtgccagaatggtcttacatagta
gagaaggccaatccagccaatgacctctgttacccagggaatttcaacgattatgaagaa
ctgaaacacctattgagcagaataaaccattttgagaaaatacagatcatccccaaagat
tcttggtcagatcatgaagcctcattgggggtgagctcagcatgtccataccagggaaat
tcctcctttttcagaaatgtggtatggcttatcaaaaaagacaatgtatacccaacaata
aagaaaagctacaataataccaaccaagaagatctcttggtactgtgggggattcaccat
cctaatgatgaggcagagcagacaaggctctatcaaaacccaaccacctatatttccatc
gggacatcaacactaaaccagagattggtaccaaaaatagccactagatccaaagtgaac
gggcaaagtggaaggatagatttcttctggacaattttaaaaccgaatgatgcaatcaac
tttgagagtaatggaaatttcattgctccagaatatgcatacaaaattgtcaagaaagga
gactcaacaattatgaaaagtgaagtggaatatggtaactgcaacaccaggtgtcagact
ccgatgggggcgataaactctagtatgccattccacaacatacaccctctcaccatcgga
gaatgtcccaaatatgtgaaatcaaacaaattagtccttgcgactgggctcagaaatagt
cctcaaagagag------------agaagaagaaaaagaggactgtttggagctatagca
ggttttatagagggaggatggcagggaatggtagatggttggtatgggtaccaccacagc
aatgagcagggaagtgggtacgctgcagacaaagaatccactcaaaaggcaatagacgga
gtcaccaataaggtcaactcgatcattgacaaaatgaacactcagtttgaggccgtagga
agggaatttaataacttagagaggagaatagagaatttaaacaagaagatggaagacgga
ttcctagatgtctggacttataatgctgaacttctggttctcatggaaaatgagagaact
ctagacttccatgattcaaatgtcaagaacctttacgacaaggtcagactacagcttagg
gataatgcaaaagagctgggtaacggttgtttcgagttctatcacaaatgtgataatgaa
tgtatggaaagtgtaagaaacgggacgtatgactacccgcagtattcagaagaagcaaga
ttaaaaagagaggaaataagtggagtaaaattggaatcaataggaacttaccaaatactg
tcaatttattcaacagtggcgagttccctagtactggcaatcatgatggct
>A/peregrine_falcon/Hong_Kong/810/2009_{2.3.4}
gatcagatttgcattggttaccatgcaaacaactcgacagagcaggttgacacaataatg
gaaaagaacgttactgttacacatgcccaggatatactggaaaagacacacaacgggaag
ctctgcgatctagatggagtgaagcctctaattttaagagattgtagtgtagctggatgg
ctcctcggaaacccaatgtgtgacaaattcaacgatgtaccggaatggtcttacatagta
gagaagaccaacccagccaatgacctctgttacccagggaatctcaacgactacgaggaa
ctgaaacacctattgagcagaataaatcactttgagaaaattcagattttccccaaaagc
tcgtggcccgatcatgaagcctcattgggagtgagcgcagcatgtccataccagggaatg
ccctcctttttcagaaatgtggtatggcttatcaaaaagaacaatacatacccaacaata
aagagtagctacaataataccaacaaagaagatctattgatactgtgggggattcatcat
tctaataatgaggcagagcagacagatctctatcaaaactcaaacacttatatttccgtt
gggacatcaacactaaaccagagattggtacccaaaatagctactagatccaaagtaaac
gggcaaagtggaaggatggatttcttctggacaattttaaaaccgaatgatgcaatcaac
ttcgagagtaacggaaatttcattgctccagaatatgcatacaaaattgtcaagaaaggg
gactcagcaattatgaaaagtgaagtaggttatggtaactgcaacaccaagtgtcaaact
ccaataggggcgataaactctagtatgccgttccacaacatacaccctctcaccatcggg
gaatgccccaaatatgtgaaatcaaacaaattagtccttgcgactgggctcagaaatagc
cctctaagagaa------------agaagaagaaaaagaggactatttggggctatagca
ggttttatagagggaggatggcagggaatggtagatggttggtatgggtaccaccatagc
aatgagcaggggagtggatacgctgcagacaaagaatccactcaaaaggcaatagatgga
gtcaccaataaggtcaactcgatcattgacaaaatgaacactcagtttgaggccgttgag
agggaatttaataacttagaaagaagaatagagaatttaaacaagaaaatggaagacgga
ttcctagatgtctggacttataatgctgaacttctggtcctcatggaaaatgagagaact
ctagacttccatgactcaaatgtcaagaacctttacgacaaggtccgactacagcttagg
gataatgcaaaggagctgggtaacggttgtttcgagttctatcacaaatgtgataatgaa
tgcatggaaagtgtaagaaacggaacgtatgactacccgcagtattcagaagaagcaaga
ttaaaaagagaggaaataagtggagtaaaattggaatcaataggaacttaccaaatactg
tcaatttattcaacagttgcgagttccctagcactggcaatcatggtggct
>A/feral_pigeon/Hong_Kong/3409/2009_{2.3.2.1b}
gatcatatttgcattggttaccatgcaaacaactcgacagagcaggttgacacaataatg
gaaaagaacgttactgttacacatgctcaagacatcctggagaagacacacaacgggaag
ctctgcgatctaaatggagtgaagcctctgattttaaaagattgtagtgtagcaggatgg
ctcctcgggaacccaatgtgtgacgaattcatcgatgtgccagaatggtcttacatagta
gagaaggccaatccagccaatgacctctgttacccagggaatttcaacgattatgaagaa
ttaaaacacctattgagcagaataaaccattttgagaaaatacggatcatccccaaagat
tcttggccagatcatgaagcctcattgggggtgagcgcagcatgtccataccagggaaat
tcctcctttttcagaaatgtggtatggcttatcaaaaaggacaatgcatacccaataata
aagaaaagctacaataataccaataaagaagatctcttggtactgtgggggatccaccat
cctaatgatgaggcagagcagacaaggctctatcaaaacccaaccacctatatttccatt
gggacatcaacactaaaccagagattggtaccaagaatagctactagatccaaagtaaac
gggcaaagtggaaggatagatttcttctggacaattttaaaaccgaatgatgcaatcaac
ttcgagagtaatggaaatttcattgctccagaatatgcatacaaaattgtcaagaaagga
gactcaacaattatgaaaagtgaagtggaatatggtaactgcaacaccaggtgtcagact
ccgatgggggcgataaactctagtatgccattccacaacatacaccctctcaccatcgga
gaatgtcccaaatatgtgaaatcaaacaaattagtccttgcgactgggctcagaaatagt
cctcaaatagagaga---------agaagaagaaaaagaggactgtttggagctatagca
ggttttatagagggaggatggcagggaatggtagatggttggtatgggtaccaccacagc
aatgagcaggggagtgggtatgctgcagacaaagaatccactcaaaaggcaatagatggg
gtcaccaataaagtcaactcgatcattgacaaaatgaacactcagtttgaggcagtagga
agggaatttaataacttggagaggagaatagagaatttaaacaagaagatggaagacgga
ttcctagatgtctggacgtataatgctgaactcctggttctcatggaaaatgagagaact
ctagacttccatgactcaaatgtcaagaacctttacgacaaggtcagactacagcttagg
gataatgcaaaagagctgggtaacggttgtttcgagttctatcacaaatgtgataatgaa
tgtatggaaagtgtaagaaacggaacgtatgactacccgcagtattcagaagaagcaaga
ttaaaaagagaggaaataagtggagtaaaattggaatcaataggaacttaccaaatactg
tcaatttattcaacagtggcgagttccctagtactggcaatcatgatggct
>A/whooper_swan/Hokkaido/4/2011_{2.3.2.1c}
gatcatatttgcattggttatcatgcaaataactcgacagagcaggttgacacaataatg
gaaaagaacgttactgttacacatgcccaagacatactggaaaagacacacaacgggaag
ctctgcgatctaaatggagtgaagcctctgattttaaaagattgtagtgtagcgggatgg
ctcctcggaaacccattgtgtgacgaattcatcaatgtgccagaatggtcttacatagta
gagaaggccaatccagccaatgacctctgttacccagggaatttcaacgattatgaagaa
ttgaaacacctattgagcaggataaaccattttgagaaaatacagatcatccccaaagac
tcttggtcagatcatgaagcctcattgggggtgagcgcagcatgttcataccagggaaat
tcctccttcttcagaaatgtggtatggcttatcaaaaaggacaatgcatacccaacaata
aagaaaggctacaataataccaaccaagaagatctcttggtactgtgggggattcaccac
cctaatgatgaggcagagcagacaaggctctatcaaaacccaaccacctatatttccatt
gggacatcaacactaaaccagagattggtaccaaaaatagccactagatccaaaataaac
gggcaaaggggcaggatagatttcttctggacaattttaaagccgaatgatgcaatccac
ttcgagagtaatggaaatttcattgctccagaatatgcatacaaaattgtcaagaaagga
gactccacaattatgaaaagtgaagtggaatatggtaactgcaacaccaggtgtcagact
ccgataggggcgataaactctagtatgccattccacaacatacaccctctcaccatcgga
gaatgtcccaaatatgtgaaatcaaacaaattagtccttgcgactgggctcagaaatagt
cctcaaagagag------------agaagaagaaaaagaggactgtttggagctatagca
ggttttatagagggaggatggcagggaatgatagatggttggtatgggtaccaccacagc
aatgagcaggggagtgggtacgctgcagacaaagaatctactcaaaaggcaatagacgga
gtcaccaataaggtcaactcgatcattgacaaaatgaacactcagtttgaggccgtagga
agggaatttaacaacttagagaggagaatagagaatttaaacaagaagatggaagacgga
ttcctagatgtttggacttataatgctgaacttctggttctcatggaaaatgagagaact
ctagatttccatgactcaaatgtcaagaacctttacgataaggtcagactacagcttaag
gataatgcaaaagagttgggtaacggttgtttcgagttctatcacaaatgtaataatgaa
tgtatggaaagtgtaagaaacggaacgtatgactacccgcagtattcagaagaagcaaaa
ctaaaaagagaggaaataagtggagtaaaattggaatcaataggaatctaccaaatactg
tcaatttattcaacagtggcgagttccctagtgctggcaatcatgatggct
>A/tree_sparrow/Indonesia/D10013/2010_{2.1.3.2a}
gatcagatttgcattggttaccatgcaaacaattcaacggagcaggttgacacaatcatg
gaaaagaacgttactgttacacatgcccaagacatactggagaagacacacaacgggaag
ctctgtgatctagatggagtgaagcctctaattttaaaaaattgcagtgtagctggatgg
ctcctcgggaacccaatgtgtgacgaattcatcaatgtaccagaatggtcttacatagtg
gagaaggccaatccaaccaatgacctctgttacccaggaagtttcaacgactatgaagaa
ctgaaacacctattgagcagaataaaccattttgagaaaattcagatcatccccaaaagt
tcttggtccgatcatgaagcatcatcaggagtgagctcagcatgtccatacctgggaagt
ccctcctttttcagaaacgtggtatggcttatcaaaaagaacagtacgtacccaacaata
aaggaaacctacaacaataccaaccaagaagatcttttgatactgtggggaattcaccat
cctaataatgaggcagagcagacaatgctatatcaaaacccaaccacctatatttccatt
gggacatcaacactaaaccagagattggtaccaaaaatagctactagatccaaagtaaac
gggcaaagtggaaggatggagtttttttggacaattttaaaaccaaatgatgcaatcaac
ttcgagagtaatggaaatttcattgctccagaatatgcatacaaaattgtcaagaaaggg
gactcagcaattatgaaaagtgaattggaatatggtaactgcaacaccaagtgtcaaact
ccaatgggagcgataaactctagtatgccattccacaacatacaccctatcaccattggg
gaatgccccaaatatgtgaaatcaaacagattagtcttagcaacagggctcagaaacagc
cctcaaagagagagc---------agaaggaaaaagagaggtctatttggagctatagca
ggttttatagagggaggatggcagggaatggtagatggttggtatgggtaccaccatagc
aatgagcaggggagtggatacgctgcagacaaagaatctactcaaaaggcaatagatgga
gtcaccaataaggtcaactcaattattgacaaaatgaacactcagtttgaggctgttgga
agggaatttagtaacttagaaaggagaatagagaatttaaacaagaagatggaagacggg
tttctagatgtttggacttataatgcagaacttctggttctcatggaaaatgagagaact
ctagactttcatgactcaaatgttaagaacctctatgacaaggtccgactacagctcagg
gataatgcaaaggagctgggtaacggttgtttcgagttctatcacaaatgtaataatgaa
tgtatggaaagtataaggaacggaacatacaactatccgcaatattcagaagaagcaaga
ttaaaaagagaggaaataagtggggtaaagttggaatcaataggaacttaccaaatactg
tcaatttactcaacagtggcgagttccctagcactggcaatcatgatagct
>A/chicken/Indonesia/D10014/2010_{2.1.3.2a}
gatcagatttgcattggttaccatgcaaacaattcaacggaacaggttgacacaatcatg
gaaaagaacgttactgttacacatgcccaagacatactggaaaggacacacaacgggaag
ctctgcgatctagatggagtgaagcctctaattttaaaagattgcagtgtagctggatgg
ctcctcgggaacccaatgtgtgacgaattcatcaacgtaccagaatggtcttacatagtg
gagaaggccaatccgaccaacgacctctgttacccagggagtttcaacgactatgaagaa
ctgaaacacctattaagcagaataaaccatttcgagaaaattcagatcatccataaaagt
tcttggtccgatcatgaagcatcatcaggagtgagctcagcatgcccatacctgggaagt
ccctccttttttagaaatgtggtatggcttatcaaaaagaacagtacgtacccaacaata
aagaaaacctacaataataccaaccaagaagatcttttgatactgtggggaattcatcat
cctaataatgaggcagagcagacaatgctatatcaaaacccaaccacctatatttccatt
gggacatcaacactaaaccagagattggtaccaaaaatagctactagatccaaagtaaac
gggcaaagtggaaggatggagtttttctggacaattttaaaaccaaatgatgcaatcaac
ttcgagagtaatggaaatttcattgctccagaatatgcatacaaaattgtcaagaaaggg
gactcagcaattatgaaaagtgaattggaatatggtaactgcaacaccaagtgtcaaact
ccaatgggggcgataaactctagtatgccattccacaacatacaccctctcaccatcggg
gaatgccccaaatatgtgaaatcagacagattagtcctagcaacagggctcagaaatagc
cctcaaagagaaagc---------agaaggaaaaagagaggtctatttggagctatagca
ggttttatagagggaggatggcagggaatggtagatggttggtatgggtaccaccacagc
aatgagcaggggagtggatacgctgcagacaaagaatctactcaaaaggcaatagatgga
gtcaccaataaggtcaactcaattattgacaaaatgaacactcagtttgaggctgttgga
agggaatttaacaacttagaaaggagaatagagaatttaaacaagaagatggaagacggg
tttctagatgtttggacttataatgccgaacttctggttctcatggaaaatgagagaact
ctagactttcatgactcaaatgttaagaacctctatgacaaggtccgactacagctcagg
gataatgcaaaggagctgggtaacggttgtttcgagttctatcacaaatgtgataatgaa
tgtatggaaagtataaggaacggaacatacaactatccgcagtattcagaagaagcaaga
ttaaaaagagaggaaataagtggagtaaagttggaatcaataggaacttaccaaatactg
tcaatttactcaacagtggcgagttccctagcactggcaatcatgatagct
>A/chicken/Indonesia/D10015/2010_{2.1.3.2}
gatcagatttgcattggttatcatgcaaacaattcaacagagcaggttgacacaatcatg
gaaaagaacgttactgttacacatgcccaagacatactggaaaagacacacaacggaaag
ctctgcgatctagatggagtgaagcctctaattttaagagattgtagtgtagctggatgg
ctcctcgggaacccaatgtgtgacgaattcatcaatgtaccagaatggtcttacatagtg
gagaaggccaatccaaccaatgacctctgttacccagggagtttcaacgactatgaagaa
ctgaaacatctattgagcagaataaaccattttgaaaaaattcaaatcatccccaaaaat
tcttggtccgatcatgaagcctcatcaggagtgagcgcagcatgtccatacctgggaagt
cattccttttttagaaatgtggtatggcttatcaaaaagaacagtacatacccaacaata
aagaaaagctacaataataccaaccaagaagatcttttggtactgtggggaattcaccat
cctaatgatgcggcagagcagacaaggctatatcaaaacccaaccacctatatttccatt
gggacatcaacactaaaccagagattggtgccaaaaatagctactagatccaaagtaaac
gggcaaagtggaaggatggagttcttctggacaattttaaaacctaatgacgcaatcaat
ttcgagagtaatggaaatttcattgctccagaatatgcatacaaaattgtcaaaaaaggg
gactcagcaattatgaaaagtgaattggaatatggtaattgcaacaccaagtgtcaatct
ccaatgggggcgataaactctagtatgccattccacaacatacaccctctcaccatcggg
gaatgccccaaatatgtaaagtcaaacagattagtccttgcaacagggctcagaaatagc
cctcaaagagaaagc---------agaagaaaaaagagaggactatttggagctatagca
ggttttatagagggaggatggcagggaatggtagatggttggtatgggtaccaccatagc
aatgagcaggggagtgggtacgctgcagacaaagaatccactcaaaaggcagtagatgga
gtcaccaataaggtcaactcaattattgacaaaatgaacactcagtttgaggctgttgga
agggaatttaataacttagagaggagaatagagaatttaaacaagaagatggaagacggg
tttctggatgtttggacttataatgctgaacttctggttctcatggaaaatgagagaact
ttagactttcatgattcaaatgttaagaacctctacgacaaggtccggctacagcttagg
gataatgcaaaggagctgggtaacggttgtttcgagttctatcacaaatgtgataatgga
tgtatggaaagtataagaaacggaacgtacaactatccgcagtattcagaagaagcaaga
ttaaaaagagaggaaataaatggggtaaaattggaatcaataggaacttaccaaatattg
tcaatttattcaacagtggcaagttccctagcactggcaatcatgatggct
>A/chicken/Miyazaki/11/2011_{2.3.2.1c}
gatcatatttgcattggttatcatgcaaataactcgacagagcaggttgacacaataatg
gaaaagaacgttactgttacacatgcccaagacatactggaaaagacacacaacgggaag
ctctgcgatctaaatggagtgaagcctctgattttaaaagattgtagtgtagcgggatgg
ctcctcggaaacccattgtgtgacgaattcatcaatgtgccagaatggtcttacatagta
gagaaggccaagccagccaatgacctctgttacccagggaatctcaacgattatgaagaa
ttgaaacacctattgagcaggataaaccattttgagaaaatacagatcatccccaaagac
tcttggtcagaacatgaagcctcattgggggtgagcgcagcatgttcataccagggaaat
tcctccttcttcagaaatgtggtatggcttatcaaaaaggacaatgcatacccaacaata
aagaaaggctacaataataccaaccaagaagatctcttggtactgtgggggattcaccat
cctaatgatgaggcagagcagacaaggctctatcaaaacccaaccacctatatttccatt
gggacatcaacactaaaccagagattggtaccaaaaatagccactagatccaaaataaac
gggcaaagtggcaggatagatttcttctggacaattttaaaaccgaatgatgcaatccac
ttcgagagtaatggaaatttcattgctccagaatatgcatacaaaattgtcaagaaagga
gactccacaattatgaaaagtgaagtggaatatggtaactgcaacaccaggtgccagact
ccgataggggcgataaactctagtatgccattccacaacatacaccctctcaccatcgga
gaatgtcccaaatatgtgaaatcaaacaaattagtccttgcgactgggctcaaaaatagt
cctcaaagagag------------agaagaagaaaaagaggactgtttggagctatagca
ggttttatagagggaggatggcagggaatggtagatggttggtatgggtaccaccacagc
aatgagcaggggagtgggtacgctgcagacaaagaatctactcaaaaggcaatagacgga
gtcaccaataaggtcaactcgatcattgacaaaatgaacactcagtttgaggccgtagga
agggaatttaataacttagagaggagaatagagaatttaaacaagaagatggaagacgga
ttcctagatgtttggacttataatgctgaacttctggttctcatggaaaatgagagaact
ctagatttccatgactcaaatgtcaagaacctttacgataaggtcagactacagcttaag
gataatgcaaaagagttgggtaacggttgtttcgagttctatcacaaatgtaataatgaa
tgtatggaaagtgtaagaaacggaacgtatgactacccgcagtattcagaagaagcaaga
ctaaaaagagaggaaataagtggagtaaaattggaatcaataggaatctaccaaatactg
tcaatttattcaacagtggcgagttccctagtgctggcaatcatgatggct
>A/chicken/EastKalimantan/UT581/2010_{2.1.3.1}
gatcagatttgcattggttaccatgcaaacaattcaacagagcaggttgacacaataatg
gaaaagaacgttactgttacacatgcccaagacatactggaaaagacacacaacgggaag
ctctgtgatctagatggagtgaagcctctaattttgaaagattgtagtgtagctggatgg
ctcctcgggaacccaatgtgtgacgaattcatcgatgtaccggaatggtcttacatagtg
gagaaggccaatccagccaatgacctctgttacccagggatgttcaacgactatgaagaa
ctgaaacacctgttgagcagaataaaccattttgagaaaattcagatcatccccaaaagt
tcttggtccgaccatgaagcctcatcaggagtgagctcggcatgtccatacctgggaagt
ccttccttttttagaaatgtggtatggattatcaaaaagaacaatacatacccgacaata
aagaaaaactacaataacaccaaccaagaagatcttttggtgctgtggggaattcaccat
cctaatgatgaagcagagcaaacaaggttatatcaaaacccaatcacctatgtttccgtt
gggacatcaacactaaaccagagatcggtaccaaaaatagctactagatccaaagtacac
gggcagagtggaaggatagagttcttctggacaattttaaaaccaaacgacgcaatcaac
ttcgagagtaatggaaatttcatagctccagaatatgcatacaaaattgtcaagaaaggg
gactcagcaatcatgaagagtgaattggaatatggtaattgcaacaccaagtgtcaaact
ccaatgggggcgataaactctagtatgccattccacaacatacaccctctcaccatcggg
gaatgccccaaatacgtgaaatcaaacaaattagtccttgcaacagggctcagaaatagc
cctcaaagagagagt---------agaagaaaaaagagaggactatttggagctatagca
ggttttatagagggaggatggcagggaatggtagatggttggtatgggtaccaccatagc
aatgagcaggggagtggatacgctgcagataaagaatccactcaaaaggcaatagatgga
gtcaccaataaagtcaactcaattattgacaaaatgaacactcagtttgaggccgttgga
agggaatttaataatttagaaaggagaatagagaatttaaacaaaaagatggaagacgga
tttctagatgtctggacttataatgctgaacttctggttctcatggaaaatgagagaact
ctagacttccatgactccaatgttaagaacctctacgacaaggtccgattacagcttagg
gacaatgcaaaggagctgggtaacggttgtttcgagttctatcacaaatgtgataatgaa
tgtatggaaagtataagaaacggaacgtataactacccacaatattcagaagaagcaaaa
ttaaaaagagaggaaataagtggagtaaagttggaatcaataggaacttaccaaatactg
tcaatttattcaacagtggcgagttccctagcactggcaatcatgatggct
>A/duck/Vietnam/OIE-0062/2012_{1.1.1}
gatcagatttgcattggttaccatgcaaacaactcgacagagcaggttgacacgataatg
gaaaagaacgttactgttacacatgcccaagacatactggaaaagacacataacgggaag
ctctgtgacctagatggaattaggcctctaattttgagggattgcagtgtagctggatgg
ctcctcggaaacccaatgtgtgacgaattcatcaatgtgccagaatggtcttacatagtg
gagaaggccaatccagtcaacgacctctgttacccaggagttttcaatgactatgaagaa
ttgaaacacctactgagccgaataaatcattttgagaaaattcaaatcatccccaagagt
tcttggcccaatcatgaagcctcattgggggtgagcgcagcatgtccataccagggaagg
tcctcttttttcagaaatgtggtatggcttatcaaaaagaacagtacatacccaacaata
aagaggagttacaataatacaggccaagaagatcttttggtaatgtgggggatccaccat
cctaatgatgcggcagagcaaacaaaactataccaaaatccaaccacctatatctccgtt
gggacatcaacgctaaaccagagattgacaccaagaatagctactagatccaaagtaaac
gggcaaagtgggaggatggagttcttctggacaattttaaaaccgaatgatgcaatcaac
ttcgagagtaatggaaattttattgctccagaatatgcatacaaaattgtcaagaaaggg
gactcaacaattatgaaaagtgaattggaatatggcaactgcagcaccaagtgccaaact
ccaatgggggcgataaactctagtatgccattccacaatatacatcctctcactattggg
gaatgccccaaatatgtgaaatcaaacagactagtacttgcgactgggctcagaaatagc
cctcaaagagaggga---------agaagaaaaaagagaggattatttggagctatagca
ggttttatagagggaggatggcaggggatggtagatggttggtatgggtaccaccatagc
aatgagcagggaagcgggtacgctgcagacaaagaatccactcaaaaggctatagatgga
gtcaccaataaggtcaactcgatcattgacaaaatgaacactcagtttgaggccgttgga
agggaatttaacaacttagaaagaagaatagagaatttaaacaagaaaatggaagacggg
ttcctagatgtctggacctataatgctgaacttctggttctcatggaaaatgagagaact
ctagacttccatgactcaaatgtaaagaacctttacgacaaggtccgattacagcttagg
gataatgcaaaggagctgggtaacggttgtttcgagttctatcacaaatgtgacaatgaa
tgtatggaaagtgtgagaaacgggacatatgactacccgcagtattcagaagaagcaaga
ttaaaaagagaggaaataagtggagtgaaattggaatcgataggagtttaccaaatacta
tcaatttattctacagtggcgagttccctagcattggcaatcatggtagct
>A/muscovy_duck/Vietnam/OIE-0043/2012_{1.1.2}
gaccagatttgcattggctaccatgcaaacaactcgacagagcaggttgacacgataatg
gaaaagaacgttactgttacacatgcccaagacatactagaaaagacacataacggaaaa
ctctgtgacttagatggagttaggcctctaattttgagagattgtagtgtagctggatgg
cttctcggaaacccaatgtgtgacgaattcatcaatgtgccagaatggtcttatatagtg
gagaaggccaatccagtcaatgacctctgttacccaggagttttcaatgactatgaagaa
ttgaaacacctattgagcagaataaaccattttgagaaaattcagatcatccccaagagt
tcttggcccagtcatgaagcctcattgggggtgagcgcagcatgtccataccaggggcag
tcctcttttttccgaaatgtggtgtggcttatcaaaaagaacagtacatacccaacaata
aaaaggagttacaataataccaaccaagaagatcttttggtaatgtgggggatccaccat
cctaatgatgcagcagaacagacaaaactctatcaaaatcccaccacctatatctccgtt
gggacgtcaacactaaaccagagattgacaccaagaatagctactagatccaaagtaaac
ggacaaagtgggaggatggagttcttttggacaatcttaaaaccgaatgatgcaatcaac
ttcgagagtaatggaaatttcattgctccagaatatgcatacaaaattgtcaagaaaggg
gactcaacaattatgagaagtgaattggaatatggtaactgcaacaccaagtgtcaaact
ccaatgggggcgataaactctagtatgccattccacaatatacatcctctcactattgga
gaatgccccaaatatgtgaaatcaaccagattagtccttgcgactgggctcagaaatagc
cctcaaagagaggaa---------agaagaaaaaagagaggattatttggagctatagca
gggtttatagaaggaggatggcaggggatggtagatggttggtatgggtatcatcatagc
aatgagcagggaagcgggtacgctgcagacaaagaatccactcaaaaggctatagatgga
gtcaccaataaggtcaactcgatcattgacaaaatgaacactcagtttgaggctgttgga
agggaatttaacaacttagaaagaagaatagagaatttaaacaagaagatggaagacggg
ttcctagatgtctggacttataatgctgaacttctggttctcatggaaaatgagagaact
ctagacttccatgactcaaatgtaaagaacctttacgacaaggtccgattacagcttagg
gataatgccaaggagctgggtaacggttgttttgagttctatcacaaatgtgataatgaa
tgcatggaaagtgtgagaaatgggacatatgactatccgcagtattcagaagaagcaaga
ttaaaaagagaggagataagtggagtgaaattggaatcgataggagtttaccaaatactg
tcaatttattctacagtggcgagttccctagcactggcaatcatggtagct
>A/Hong_Kong/156/97_{0}
gatcagatttgcattggttaccatgcaaacaactcgacagagcaggttgacacaataatg
gaaaagaatgttactgttacacatgcccaagacatactggaaaggacacacaacgggaag
ctctgcgatctaaatggagtgaagcctctcattttgagggattgtagtgtagctggatgg
ctcctcggaaaccctatgtgtgacgaattcatcaatgtgccggaatggtcttacatagtg
gagaaggccagtccagccaatgacctctgttatccagggaatttcaacgactatgaagaa
ctgaaacacctattgagcagaataaaccattttgagaaaattcagatcatccccaaaagt
tcttggtccaatcatgatgcctcatcaggggtgagctcagcatgtccataccttgggagg
tcctcctttttcagaaatgtggtatggcttatcaaaaagaacagtgcatacccaacaata
aagaggagctacaataataccaaccaagaagatcttttggtactgtgggggattcaccat
cctaatgatgcggcagagcagacaaagctctatcaaaatccaaccacctacatttccgtt
ggaacatcaacactgaaccagagattggttccagaaatagctactagacccaaagtaaac
gggcaaagtggaagaatggagttcttctggacaattttaaagccgaatgatgccatcaat
ttcgagagtaatggaaatttcattgctccagaatatgcatacaaaattgtcaagaaaggg
gactcaacaattatgaaaagtgaattggaatatggtaactgcaacaccaagtgtcaaact
ccaatgggggcgataaactctagtatgccattccacaacatacaccccctcaccatcggg
gaatgccccaaatatgtgaaatcaaacagattagtccttgcgactggactcagaaatacc
cctcaaagagagaga---------agaagaaaaaagagaggactatttggagctatagca
ggttttatagagggaggatggcagggaatggtagatggttggtatgggtaccaccatagc
aatgagcaggggagtggatacgctgcagacaaagaatccactcaaaaggcaatagatgga
gtcaccaataaggtcaactcgatcattaacaaaatgaacactcagtttgaggccgttgga
agggaatttaataacttggaaaggaggatagagaatttaaacaagaagatggaagacgga
ttcctagatgtctggacttacaatgctgaacttctggttctcatggaaaatgagagaact
ctcgactttcatgactcaaatgtcaagaacctttacgacaaggtccgactacagcttagg
gataatgcaaaggagctgggtaatggttgtttcgaattctatcacaaatgtgataatgaa
tgtatggaaagtgtaaaaaacggaacgtatgactacccgcagtattcagaagaagcaaga
ctaaacagagaggaaataagtggagtaaaattggaatcaatgggaacttaccaaatactg
tcaatttattcaacagtggcgagttccctagcactggcaatcatggtagct
>A/Hong_Kong/483/1997_{0}
gaccagatttgcattggttaccatgcaaacaactcgacagagcaggttgacacaataatg
gaaaagaatgttactgttacacatgcccaagacatactggaaaggacacacaacgggaag
ctctgcgatctaaatggagtgaagcctctgattttgagggattgtagtgtagctggatgg
ctcctcggaaaccctatgtgtgacgaattcatcaatgtgccggaatggtcttacatagtg
gagaaggccagtccagccaatgacctctgttatccagggaatttcaacgactatgaagaa
ctgaaacacctattgagcagaataaaccattttgagaaaattcagatcatccccaaaagt
tcttggtccaatcatgatgcctcatcaggggtaagctcagcatgtccataccttgggaag
tcctcctttttcagaaatgtggtatggcttatcaaaaagaacagtacatacccaacaata
aagaggagctacaataataccaaccaagaagatcttttggtactgtgggggattcaccat
cctaatgatgcggcagagcagacaaagctctatcaaaacccaaccacctacatttccgtt
ggaacatcaacactgaaccagagattggttccagaaatagctactagacccaaagtaaac
gggcaaagtggaagaatagagttcttctggacaattttaaagccgaatgatgccatcaat
ttcgagagtaatggaaatttcattgctccagaatatgcatacaaaattgtcaagaaaggg
gactcaacaattatgaaaagtgaattggaatatggtaactgcaacaccaagtgtcaaact
ccaatgggggcgataaactctagtatgccattccacaacatacaccccctcaccatcggg
gaatgccccaaatatgtgaaatcaaacagattagtccttgcgactggactcagaaatgcc
cctcaaagagagaga---------agaagaaaaaagagaggactatttggagctatagca
ggttttatagagggaggatggcagggaatggtagatggttggtatgggtaccaccatagc
aatgagcaggggagtggatacgctgcagaccaagaatccactcaaaaggcaatagatgga
gtcaccaataaggtcaactcgatcattaacaaaatgaacactcagtttgaggccgttgga
agggaatttaataacttggaaaggaggatagagaatttaaacaagaagatggaagacgga
ttcctagatgtctggacttacaatgccgaacttctggttctcatggaaaatgagagaact
ctagactttcatgactcaaatgtcaagaacctttacgacaaggtccgactacagcttagg
gataatgcaaaggagctgggtaatggttgtttcgaattctatcacaaatgtgataacgaa
tgtatggaaagtgtaaaaaacggaacgtatgactacccgcagtattcagaagaagcaaga
ctaaacagagaggaaataagtggagtaaaattggaatcaatgggaacttaccaaatactg
tcactttattcaacagtggcgagttccctagcactggcaatcatggtagct
>A/Goose/Guangdong/1/96_{0}
gatcagatttgcattggttaccatgcaaacaactcgacagagcaggttgacacaataatg
gaaaagaacgttactgttacacatgcccaagacatactggaaaagacacacaatgggaag
ctctgcgatctaaatggagtgaagcctctcattttgagagattgtagtgtagctggatgg
ctcctcggaaaccctatgtgtgacgaattcatcaatgtgccggaatggtcttacatagtg
gagaaggccagtccagccaatgacctctgttacccaggggatttcaacgactatgaagaa
ctgaaacacctattgagcagaacaaaccattttgagaagattcagatcatccccccaagt
tcttggtccaatcatgatgcctcatcaggggtgagctcagcatgtccataccatgggagg
tcctcctttttcagaaatgtggtatggcttatcaaaaagaacagtgcatacccaacaata
aagaggagctacaataataccaaccaagaagatcttttagtactgtgggggattcaccat
cctaatgatgcggcagagcagacaaagctatatcaaaacccaaccacttacatttccgtt
ggaacatcaacactgaaccagagattggttccagaaatagctactagacccaaagtaaac
gggcaaagtggaagaatggagttcttctggacaattttaaagccgaatgatgccatcaat
ttcgagagtaatggaaatttcattgctccagaatatgcatacaaaattgtcaagaaaggg
gactcagcaattatgaaaagtgaattggaatatggtaactgcaacaccaagtgtcaaact
ccaatgggggcgataaactctagtatgccattccacaacatacaccccctcaccatcggg
gaatgccccaaatatgtgaaatcaaacagattagtccttgcgactggactcagaaatacc
cctcaaagagagaga---------agaagaaaaaagagaggactatttggagctatagca
ggttttatagagggaggatggcagggaatggtaaatggttggtatgggtaccaccatagc
aatgagcaggggagtggatacgctgcagacaaagaatccactcaaaaggcaatagatgga
gtcaccaataaggtcaactcgatcattgacaaaatgaacactcagtttgaggccgttgga
agggaatttaataacttggaaaggaggatagagaatttaaacaagcagatggaagacgga
ttcctagatgtctggacttataatgctgaacttctggttctcatggaaaatgagagaact
ctagactttcatgactcaaatgtcaagcacctttatgacaaggtccgactacagcttagg
gataatgcaaaggagctgggtaatggttgtttcgagttctatcacaaatgtgataatgaa
tgtatggaaagtgtaaaaaacggaacgtatgactacccgcagtattcagaagaagcaaga
ctaaacagagaggaaataagtggagtaaaattggaatcaatgggaacttaccaaatactg
tcaatttattcaacagtggcgagttccctagcactggcaatcatggtagct
>A/Chicken/Hong_Kong/FY77/01_{3}
gatcagatttgcattggttaccatgcaaacaactcgacagagcaggttgacacaataatg
gaaaagaacgttactgttacacatgcccaagacatactggaaaagacacacaacgggaag
ctctgcgatctagatggagtgaagcctctaattctgagagattgtagtgtagctggatgg
ctcctcggaaacccaatgtgtgacgaattcatcaatgtgccggaatggtcttacatagtg
gagaaggccagtccagccaatgacctctgttacccaggggatttcaacgactatgaagaa
ctgaaacacctattgagcagaataaaccattttgagaaaattcagatcatccccaaaagt
tcttggtccaatcatgaagcctcatcaggggtgagctcagcatgtccatacctggggaag
tcctcctttttcagaaatgtggtatggctcatcaaaaagaacagtgcatacccaacaata
aagaggagctacaataataccaaccaagaagatcttttggtactgtgggggattcatcat
cctaatgatgcggcagagcagacaaagctctatcaaaacccaaccacctatatttccgtt
ggaacatcaacactaaaccagagattggtaccaaaaatagctactagatccaaagtaaac
gggcaaagtggaagaatggagttcttctggacaattttaaagccgaatgatgctatcaat
ttcgagagtaatggaaatttcattgctccagaatatgcatacaaaattgtcaagaaaggg
gactcagcaattatgaaaagtgaattggaatatggtaactgcaacaccaagtgtcaaact
ccaatgggggcgataaactctagtatgccattccacaacatacaccctctcaccatcggg
gaatgccccaaatatgtgaaatcaaacagattagtccttgcgactggactcagaaatacc
cctcaaagagagaga---------agaagaaaaaagagaggactatttggagctatagca
ggttttatagagggaggatggcagggaatggtagatggttggtatgggtaccaccatagc
aatgagcagggaagtggatacgctgcagacaaagaatccactcaaaaggcaatagatgga
gtcaccaataaggtcaactcgatcattgacaaaatgaacactcagtttgaggccgttgga
agggaatttaataacttagaacggagaatagaaaatttaaacaagaagatggaagacgga
ttcctagatgtctggacttataatgctgaacttctggttctcatggaaaatgagagaact
ctagactttcatgactcaaatgtcaagaacctttacgacaaggtccgactacagcttagg
gataatgcaaaggagctgggtaacggttgtttcgagttctatcacaaatgtgataatgaa
tgtatggaaagtgtaaaaaacggaacgtatgactacccacagtattcagaagaagcaaga
ctaaacagagaggaaataagtggagtaaaattggaatcaatgggaacttatcaaatactg
tcaatttattcaacagtggcgagttccctagcactggcaatcatggtagct
>A/Pheasant/HongKong/FY155/01_{3}
gatcagatttgcattggttaccatgcaaacaactcgacagagcaggttgacacaataatg
gaaaagaacgttactgttacacatgcccaagacatactggaaaagacacacaacgggaag
ctctgcgatctagatggagtgaagcctctaattctgagagattgtagtgtagctggatgg
ctcctcggaaacccaatgtgtgacgaattcatcaatgtgccggaatggtcttacatagtg
gagaaggccagtccagccaatgacctctgttacccaggggatttcaacgactatgaagaa
ctgaaacacctattgagcagaataaaccattttgagaaaattcagatcatccccaaaagt
tcttggtccaatcatgaagcctcatcaggggtgagctcagcatgtccatacctggggaag
tcctcctttttcagaaatgtggtatggctcatcaaaaagaacaatgcatacccaacaata
aagaggagctacaataataccaaccaagaagatcttttggtactgtgggggattcatcat
cctaatgatgcggcagagcagacaaagctctatcaaaacccaaccacctatatttccgtt
ggaacatcaacactaaaccagagattggtaccaaaaatagctactagatccaaagtaaac
gggcaaagtggaagaatggagttcttctggacaattttaaagccgaatgatgctatcaat
ttcgagagtaatggaaatttcattgctccagagtatgcatacaaaattgtcaagaaaggg
gactcagcaattatgaaaagtgaattggaatatggtaactgcaacaccaagtgtcaaact
ccaatgggggcgataaactctagtatgccattccacaacatacaccctctcaccatcggg
gaatgccccaaatatgtgaaatcaaacagattagtccttgcgactggactcagaaatacc
cctcaaagagagaga---------agaagaaaaaagagaggactatttggagctatagca
ggttttatagagggaggatggcagggaatggtagatggttggtatgggtaccaccatagc
aatgagcagggaagtggatacgctgcagacaaagaatccactcagaaggcaatagatgga
gtcaccaataaggtcaactcgatcattgacaaaatgaacactcagtttgaggccgttgga
agggaatttaataacttagaacggagaatagaaaatttaaacaagaagatggaagacgga
ttcctagatgtctggacttataatgctgaacttctggttctcatggaaaatgagagaact
ctagactttcatgactcaaatgtcaagaacctttacgacaaggtccgactacagcttagg
gataatgcaaaggagctgggtaacggttgtttcgagttctatcacaaatgtgataatgaa
tgtatggaaagtgtaaaaaacggaacgtatgactacccacagtatttacgaaaagcagga
ctaaacagagaggaaataagtggagtaaaattggaatcaatgggaacttatcaaatactg
tcaatttattcaacagtggcgagttccctagcactggcaatcatggtagct
>A/Ck/HK/61.9/02_{8}
gatcagatttgcattggttaccatgcaaacaactcgacagagcaggttgacacaataatg
gaaaagaacgttactgttacacatgcccaagacatactggaaaagacacacaacgggaag
ctctgcgatctagatggagtgaagcctctaattttgagagattgtagtgtagctggatgg
ctcctcggaaacccaatgtgtgacgaattcatcaatgtgccggaatggtcttacatagtg
gagaaggccagtccagccaatgacctctgttacccaggggatttcaacgactatgaagaa
ctgaaacacctattgagcagaataaaccattttgagaaaattcagatcatccccaaaagt
tcttggtccaatcatgaagcctcatcaggggtgagctcagcatgtccataccagggaaag
tcctcctttttcagaaatgtggtatggcttatcaaaaagaacagtgcatacccaacaata
aagaggagctacaataataccaaccaagaagatcttttagtactgtgggggattcaccat
cctaatgatgcggcagagcagacaaggctctatcaaaacccaaccacctatatttccgtt
ggaacatcaacactaaaccagagattggtaccaaaaatagctactagatccaaagtaaac
gggcaaagtggaaggatggagttcttctggacaattttaaaaccgaatgatgcaatcaac
ttcgagagtaatggaaatttcattgctccagaatatgcatacaaaattgtcaagaaaggg
gactcagcaattatgaaaagtgaattggaatatggtaactgcaacaccaagtgtcaaact
ccaatgggggcgataaactctagtatgccattccacaacatacaccctctcaccatcggg
gaatgccccaaatatgtgaaatcaaacagattagtccttgcgactgggctcagaaatagc
cctcaaagagagaga---------agaagaaaaaagagaggactatttggagctatagca
ggttttatagagggaggatggcagggaatggtagatggttggtatgggtaccaccatagc
aatgagcaggggagtggatacgctgcagacaaagaatccactcaaaaggcaatagatgga
gtcaccaataaggtcaactcgatcattgacaaaatgaacactcagtttgaggccgttgga
agggaatttaataacttagaaaggagaatagagaatttaaacaagaagatggaagacgga
ttcctagatgtctggacttataatgctgaacttctggttctcatggaaaatgagagaact
ctagactttcatgactcaaatgtcaagaacctttacgacaaggtccgactacagcttagg
gataatgcaaaggagctgggtaacggttgtttcgagttctatcacaaatgtgataatgaa
tgtatggaaagtgtaagaaacggaacgtatgactacccgcagtattcagaagaagcaaga
ctaaaaagagaggaaataagtggagtaaaattggaatcaataggaacttaccaaatactg
tcaatttattcaacagtggcgagttccctagcactggcaatcatggtagct
>A/Ck/HK/YU777/02_{8}
gatcagatttgcattggttaccatgcaaacaactcgacagagcaggttgacacaataatg
gaaaagaacgttactgttacacatgcccaagacatactggaaaagacacacaacgggaag
ctctgcgatctagatggagtgaagcctctaattttgagagattgtagtgtagctggatgg
ctcctcggaaacccaatgtgtgacgaattcatcaatgtgccggaatggtcttacatagtg
gagaaggccagtccagccaatgacctctgttacccaggggatttcaatgactatgaagaa
ctgaaacacctattgagcagaataaaccattttgagaaaattcagatcatccccaaaagt
tcttggtccaatcatgaagcctcatcaggggtgagctcagcatgtccataccagggaaag
tcctcctttttcagaaatgtggtatggcttatcaaaaagaacagtgcgtacccaacaata
aagaggagctacaataataccaaccaagaagatcttttagtactgtgggggattcaccat
cctaatgatgcggcagagcagacaaggctctatcaaaacccaaccacctatatttccgtt
ggaacatcaacactaaaccagagattggtaccaaaaatagctactagatccaaagtaaac
gggcaaagtggaaggatggagttcttctggacaattttaaaaccgaatgatgcaatcaac
ttcgagagtaatggaaatttcattgctccagaatatgcatacaaaattgtcaagaaaggg
gactcagcaattatgaaaagtgaattggaatatggtaactgcaacaccaagtgtcaaact
ccaatgggggcgataaactctagtatgccattccacaacatacaccctctcaccatcggg
gaatgccccaaatatgtgaaatcaaacagattagtccttgcgactgggctcagaaatagc
cctcaaagagagaga---------agaagaaaaaagagaggactatttggggctatagca
ggttttatagagggaggatggcagggaatggtagatggttggtatgggtaccaccatagc
aatgagcaggggagtggatacgctgcagacaaagaatccactcaaaaggcaatagatgga
gtcaccaataaggtcaactcgatcattgacaaaatgaacactcagtttgaggccgttgga
agggaatttaataacttagaaaggagaatagagaatttaaacaagaagatggaagacgga
ttcctagatgtctggacttataatgctgaacttctggttctcatggaaaatgagagaact
ctagactttcatgactcaaatgtcaagaacctttacgacaaggtccgactacagcttagg
gataatgcaaaggaactgggtaacggttgtttcgagttctatcacaaatgtgataatgaa
tgtatggaaagtgtaagaaacggaacgtatgactacccgcagtattcagaagaagcaaga
ctaaaaagagaggaaataagtggagtaaaattggaatcaataggaacttaccaaatactg
tcaatttattcaacagtggcgagttccctagcactggcaatcatggta---
>A/Vietnam/1194/2004_{1}
gatcagatttgcattggttaccatgcaaacaactcgacagagcaggttgacacaataatg
gaaaagaacgttactgttacacatgcccaagacatactggaaaagacacacaatgggaag
ctctgcgatctagatggagtgaagcctctaattttgagagattgtagtgtagctggatgg
ctcctcggaaacccaatgtgtgacgaattcatcaatgtgccggaatggtcttacatagtg
gagaaggccaatccagtcaatgacctctgttacccaggggatttcaatgactatgaagaa
ttgaaacacctattgagcagaataaaccattttgagaaaattcagatcatccccaaaagt
tcttggtccagtcatgaagcctcattgggggtgagctcagcatgtccataccagggaaag
tcctcctttttcagaaatgtggtatggcttatcaaaaagaacagtacatacccaacaata
aagaggagctacaataataccaaccaagaagatcttttggtactgtgggggattcaccat
cctaatgatgcggcagagcagacaaagctctatcaaaacccaaccacctatatttccgtt
gggacatcaacactaaaccagagattggtaccaagaatagctactagatccaaagtaaac
gggcaaagtggaaggatggagttcttctggacaattttaaaaccgaatgatgcaatcaac
ttcgagagtaatggaaatttcattgctccagaatatgcatacaaaattgtcaagaaaggg
gactcaacaattatgaaaagtgaattggaatatggtaactgcaacaccaagtgtcaaact
ccaatgggggcgataaactctagcatgccattccacaatatacaccctctcaccatcggg
gaatgccccaaatatgtgaaatcaaacagattagtccttgcgactgggctcagaaatagc
cctcaaagagagaga---------agaagaaaaaagagaggattatttggagctatagca
ggttttatagagggaggatggcagggaatggtagatggttggtatgggtaccaccatagc
aacgagcaggggagtgggtacgctgcagacaaagaatccactcaaaaggcaatagatgga
gtcaccaataaggtcaactcgattattgacaaaatgaacactcagtttgaggccgttgga
agggaatttaacaacttagaaaggagaatagagaatttaaacaagaagatggaagacggg
ttcctagatgtctggacttataatgctgaacttctagttctcatggaaaacgagagaact
ctagactttcatgactcaaatgtcaagaacctttacgacaaggtccgactacagcttagg
gataatgcaaaggagctgggtaacggttgtttcgagttctatcataaatgtgataatgaa
tgtatggaaagtgtaagaaacggaacgtatgactacccgcagtattcagaagaagcaaga
ctaaaaagagaggaaataagtggagtaaaattggaatcaataggaatttaccaaatattg
tcaatttattctacagtggcgagctccctagcactggcaatcatggtagct
>A/Ck/HK/YU22/2002_{8}
gatcagatttgcattggttaccatgcaaacaactcgacagagcaggttgacacaataatg
gaaaagaacgttactgttacacatgcccaagacatactggaaaagacacacaacgggaag
ctctgcgatctagatggagtgaagcctctaattttgagagattgtagtgtagctggatgg
ctcctcggaaacccaatgtgtgacgaattcatcaatgtgccggaatggtcttacatagtg
gagaaggccagtccagccaatgacctctgttacccaggggatttcaacgactatgaagaa
ctgaaacacctattgagcggaataaaccattttgacaaaatacacatcatccccaaaagt
tcttggtccaatcatgaagcctcatcatgggtcagttcagcatgtccataccagggaaag
tcctcctttttcagaaatgtggtatggcttatcaaaaagaacagttcataccccaccata
aagaggagctacgataataccaaccaagaagatcttttagtactgtgggggattcaccat
cctaatgatgcggcagagcagacaaggttctatcaaaacccaaccacctatattggcgtt
ggaacatcaacactaaaccagagattggtaccaaaaatagctactacatccaaagtagac
gggcaaagtggaaggatggagttcttctggacaattttaaaaccgaatgatgcaatcaac
ttcgagagtaatggaaatttcattgctccagaatatgcatacaaaattgtcaagaaaggg
gactcagcaattatgaaaagtgaattggaatatggtaactgcaacaccaagtgtcaaact
ccaatgggggcgataaactctagtatgccattccacaacatacaccctctcaccatcggg
gaatgccccaaatatgtgaaatcaaacagattagtccttgcgactgggctcagaaatagc
cctcaaagagagaga---------agaagaaaaaagagaggactatttggagctatagca
ggttttatagagggaggatggcagggaatggtagatggttggtatgggtaccaccatagc
aatgagcaggggagtggatacgctgcagacaaagaatccactcaaaaggcaatagatgga
gtcaccaataaggtcaactcgatcattgacaaaatgaacactcagtttgaggccgttgga
agggaatttaataacttagaaaggagaatagagaatttaaacaagaagatggaagacgga
ttcctagatgtctggacttataatgctgaacttctggttctcatggaaaatgagagaact
ctagactttcatgactcaaatgtcaagaacctttacgacaaggtccgactacagcttagg
gataatgcaaaggagctgggtaacggttgtttcgagttctatcacaaatgtgataatgaa
tgtatggaaagtgtaagaaacggaacgtatgactacccgcagtattcagaagaagcaaga
ctaaaaagagaggaaataagtggagtaaaattggaatcaataggaacttaccaaatactg
tcaatttattcaacagtggcgagttccctagcactggcaatcatggtagct
>A/blackbird/Hunan/1/2004_{6}
gatcagatttgcattggttaccatgcaaacaactcgacagagcaggttgacacaataatg
gaaaagaacgttactgttacacatgctcaagacgtactggacaagacacacaacgggaag
ctctgcgagctagatggagtgaaacctctaattttaagagattgtagtgtagctggatgg
ctcctcggaaacccaatgtgtgacgaattcatcaatgtgccggaatggtcttacatagta
gagaaggccagtccagccaatgacctctgttacccaggggatttcaacgactatgaagaa
ctgaaacacctattgagcagaataaaccattttgagaaaattcagatcatccccaaaagt
tcttggtccgatcatgaagcctcatcaggggtgagctcagcatgtccataccaggggaat
ccctcctttttcagaaatgtggtatggcttatcaaaaagaacagtgcatacccaacaata
aagaggagctacaataataccaaccaagcagatcttttggtactgtgggggattcaccat
cctaatgatgcggcagagcagacaaagctctatcaaaacccaaccacctatatttccgtt
ggaacatcaacactaaaccagagattggtaccaaaaatagctactagatccaaagtaaat
gggcaaagtggaagaatggagttcttctggacaattttaaagccgaatgacgctatcaac
ttcgagagtaatggaaatttcattgctccagaatatgcatacaaaattgtcaagaaaggg
gactcagcaattatgaaaagtgaattggaatatggtaactgcaacaccaagtgtcaaact
ccaatgggggcgataaactctagtatgccattccacaacatacaccctctcaccatcggg
gaatgccccaaatatgtgaaatcaaacagattagtccttgcgacagggctcagaaatagc
cctcaaagagagaga---------agaagaaaaaagagaggactatttggagctatagca
gggtttatagagggaggatggcagggaatggtagatggttggtatgggtaccaccatagc
aatgagcaggggagtggatacgctgcagacaaagaatccactcaaaaggcaatagatgga
gtcaccaataaggtcaactcgatcattgacaaaatgaacactcagtttgaggccgttgga
agggaatttaataacttagaaaggagaatagaaaatttaaacaagaagatggaggacgga
ttcctagatgtctggacttataatgctgaacttctggttctcatggaaaatgagagaact
ctagactttcatgactcaaatgtcaagaacctttacgaaaaggtccgactacaacttagg
gataatgcaaaggagctgggtaacggttgtttcgagttctatcacaaatgtgataatgaa
tgtatggaaagtgtaagaaacggaacgtatgactacccgcagtattcagaagaagcaaga
ctaaacagagaggaaataagtggagtaaaattggaatcaataggaacttaccaaatactg
tcaatttattcaacagtggcgagttccctagcactggcaatcatggtagct
>A/tree_sparrow/Henan/1/2004_{6}
gatcagattggcgttggttaccatgcagactactcgacagagcagggtgacacaataatg
gaaaagaacgttactgttacacatgctcaagacatattggaaaagacacacaacgggaag
ctctgcgacctagatggagtgaagcctctaattttgaaagattgtagtgtagctggatgg
ctcctcggaaacccaatgtgtgacgaattcatcaatgtgccggagtggtcttacatagtg
gagaaggccagtccagccaatgacctctgttacccaggggatttcaacgactatgaagaa
ctgaaacacctattgagcagaataaaccattttgaaaaaattcagatcatccccaaaagt
tcttggtccgatcatgaagcctcatcaggggtgagctcagcatgtccatacctggggaag
ccctcctttttcagaaatgtggtatggcttatcaaaaagaacagtacatacccaacaata
aagaggggctacaataataccaacccagaagatcttttggtactgtgggggattcaccat
cctaatgatgcggcagagcagataaagctctatcaaaacccaaccacctatatttccgtt
ggaacatcaacactaaaccagagattggtaccaaaaatagctactagatccaaagtaaat
gggcaaagtggaagaatggagttcttctggacaattttaaagccgaatgacgctatcaac
ttcgagagtaatggaaatttcattgctccagaatatgcataccaaattgtcaagaaaggg
gactcagcaattatgaaaagtgaattggaatatggtaactgcaacaccaagtgtcaaact
ccaatgggggcgataaactctagtatgccattccacaacatacaccctctcaccatcggg
gaatgccccaaatatgtgaaatcaaacagattagtccttgcgacagggctcagaaatagc
cctcaaagagagaga---------agaagaaaaaagagaggactatttggagctatagca
ggttttatagagggaggatggcagggaatggtagatggttggtatgggtaccaccatagc
aatgagcaggggagtggatacgctgcagacaaagaatccactcaaaaagcaatagatgga
gtcaccaataaggtcaactcgatcattgacaaaatgaacactcagtttgaggccgttgga
agggaatttaataacttagaaaggagaatagaaaatttaaacaagaagatggaggacgga
ttcctagatgtctggacttataatgctgaacttctggttctcatggaaaatgagagaact
ctagactttcatgactcaaatgtcaagaacctttacgaaaaggtccgactacaacttagg
gataatgcaaaggagctgggtaacggttgtttcgagttctatcacaaatgtgataatgaa
tgtatggaaagtgtaaaaaacggaacgtatgactacccgcagtattcagaagaagcaaga
ctaaacagagaggaaataagtggagtaaaattggaatcaataggaacttaccaaatactg
tcaatttattcaacagtggcgagttccctagcactggcaatcatggtagct
>A/chicken/Indonesia/CDC25/2005_{2.1.3.3}
gatcagatttgcattggttaccatgcaaacaattcaacagagcaggttgacacaataatg
gaaaagaacgttactgttacacatgcccaagacatactggaaaagacacacaacgggaag
ctctgcgatctagatggagtgaagcctctaattttaagagattgtagtgtagctggatgg
ctcctcgggaacccaatgtgtgacgaattcatcaatgtaccggaatggtcttacatagtg
gagaaggccaatccagccaatgacctctgttacccagggagtttcaacgactatgaagaa
ctgaaacacctattgagcagaataaaccattttgagaaaattcagatcatccccaaaagt
tcttggtccgatcatgaagcctcatcaggagtgagctcagcatgcccatacctgggaagt
ccctccttttttagaaatgtggtatggcttatcaaaaagaacaatacatacccaacaata
aagaaaagctacaataataccaaccaagaagatcttttggtactgtgggggattcaccat
cctaatgatgcagcagagcaaacaaggctatatcaaaacccaaccacctatatttccgtt
gggacatcaacactaaatcagagatcggtaccaaaaatagctactagatccaaagtaaac
gggcaaagtggaaggatggagttcttctggacaattttaaaaccgaatgatgcaatcaac
ttcgagagtaatggaaatttcattgctccagaatatgcatacaaaattgtcaagaaaggg
gactcagcaattatgaaaagtgaattggaatatggtaactgcaacaccaagtgtcaaact
ccaatgggggcgataaactctagtatgccattccacaacatacaccctctcaccatcggg
gaatgccccaaatatgtgaaatcaaacagattagtccttgcaacagggctcagaaatagc
cctcaaagggagaga---------agaagaaaaaagagaggactatttggagctatagca
ggttttatagagggaggatggcagggaatggtagatggttggtatgggtaccaccatagc
aatgagcaggggagtgggtacgctgcagacaaagaatccactcaaaaggcaatagatgga
gtcaccaataaggtcaactcaatcattgacaaaatgaacactcagtttgaggccgttgga
agagaatttaataacttagaaaggagaatagagaatttaaacaagaagatggaagacgga
tttctagatgtctggacttataatgccgaacttctggttctcatggaaaatgagagaact
ctagactttcatgactcaaatgttaagaacctctatgacaaggtccgactacagcttagg
gataatgcaaaggagctgggtaacggttgtttcgagttctatcacaaatgtgataatgaa
tgtatggaaagtataagaaacggaacgtataactacccgcagtattcagaagaagcaaga
ttaaaaagagaggaaataagtggagtaaaattggaatcaataggaacttatcaaatactg
tcaatttattcaacagtggcgagttccctagcactggcaatcatgatggct
>A/Indonesia/CDC595/2006_{2.1.2}
gatcagatttgcattggttaccatgcaaacaattcaacagagcaggttgacacaataatg
gaaaagaacgtcactgtcacacatgcccaagacatactggaaaagacacacaacgggaag
ctctgcgatctagatggagtgaagcctctaattttaagagattgtagtgtagctggatgg
ctcctcgggaacccaatgtgtgacgaattcatcaatgtaccggaatggtcttacatagtg
gagaaggccaatccagccaatggcctctgttacccagggaatttcaacgactatgaagaa
ctgaaacacctattgagcagaataaatcattttgaaaaacttcagataatccccaaaagt
tcttggtccgatcatgaagcctcattaggggtgagctcagcatgtccatacctgggaagg
tcctccttctttagaaatgtggtatggcttatcaaaaagaacaatacatacccaacaata
aagagaagctacaataataccaaccaagaagatcttttggtactgtgggggattcaccat
cctaatgatgcagcagagcagacaaggctatatcaaaacccaaccacttatatttccgtt
gggacatcaacactaaaccagagattggtaccaaaaatagctactagatccaaagtaaat
gggcaaagtggaaggatggaattcttctggacaattttaaaaccgaatgatgcaatcaac
ttcgagagtaatggaaatttcattgctccagaatatgcatacaaaattgtaaagaaaggg
gactctgcaattatgaaaagtgaattggaatatggtgactgcaacaccaagtgtcaaact
ccaatgggggcgataaactctagtatgccactccacaacatacaccctctcaccatcggg
gaatgccccaaatatgtgaagtcaaacagattagtccttgcgactgggctcagaaatagc
cctcaaagagagaga---------agaagaaaaaagagaggactatttggagctatagca
ggttttatagaagggggatggcagggaatggtagatggttggtatgggtaccaccatagc
aatgagcaggggagtgggtacgctgcagacaaagaatccactcaaaaggcaatagatgga
gtcaccaataaggtcaactcgatcattgacaaaatgaacactcagtttgaggccgttgga
agggaatttaataacctagaaaggagaatagagaatttaaacaagaaaatggaagatgga
ttcctagatgtctggacttataatgctgaactactggttctcatggaaaatgagagaact
ttggactttcatgattcaaatgttaagaacctctatgacaaggtccgattacagcttagg
gataatgcaaaggagctgggcaatggttgtttcgagttctatcacaaatgtgataatgaa
tgtatggaaagtataagaaacggaacgtataactacccgcagtattcagaagaagcaaga
ttaaaaagagaggaaataagcggagtaaaactggaatcaataggaatttaccaaatactg
tcaatttattcaacagtggcgagttccctagcactggcaatcatgatggct
>A/Indonesia/CDC1032N/2007_{2.1.3.2}
gatcagatttgcattggttaccatgcaaacaattcaacagagcaggttgacacaatcatg
gaaaagaacgttactgttacacatgcccaagacatactggaaaagacacacaacgggaag
ctctgcgatctagatggagtgaagcctctaattttaagagattgtagtgtagctggatgg
ctcctcgggaacccaatgtgtgacgaattcatcaacgtaccggaatggtcttacatagtg
gaaaaggccaatccaaccaatgacctctgttacccagggagtttcaacgactatgaagaa
ctgaaacacctattgagcagaataaaccattttgagaaaattcagatcatccccaaaagt
tcttggtccgatcatgaagcctcatcaggagtgagctcagcatgtccatacctgggaagt
ccctccttttttagaaatgtggtatggcttatcaaaaagaacagtacatacccaacaata
aagaaaagctacaataataccaaccaagaagatcttttggtactgtggggaattcaccat
cctaataatgaggaagagcagacaaggctatatcaaaacccaaccacctatatttccatt
gggacatcaacactaaaccagagattggtaccaaaaacagctactagatccaaagtaaac
gggcaaagtgggaggatggagttcttctggacaattttaaaaccaaatgatgcaatcaac
ttcgagagcaatggaaatttcattgctccagaatatgcatacaaaattgtcaagaaaggg
gactcagcaattatgaaaagtgaattggaatatagtaactgcaacaccaagtgtcaaact
ccaatgggggcgataaactctagtatgccattccacaacatacaccctctcaccatcggg
gaatgccccaaatatgtgaaatcaagcagattagtccttgcaacagggctcagaaatagc
cctcaaagagagagc---------agaagaaaaaagagaggtctatttggagctatagca
ggttttatagagggaggatggcagggaatggtagatggttggtatgggtaccaccatagc
aatgagcaggggagtgggtacgctgcagacaaagaatctactcaaaaggcaatagatgga
gtcaccaataaggtcaactcaattattgacaaaatgaacactcagtttgaggccgttgga
agggaatttaataacttagaaaggagaatagagaatttaaacaagaagatggaagacggg
tttctagatgtttggacttataatgccgaacttctggtcctcatggaaaatgagagaact
ctagactttcatgactcaaatgttaagaacctctatgacaaggtccgactacagcttagg
gataatgcaaaggagctgggtaacggttgtttcgagttctatcacaaatgtgataatgaa
tgtatggaaagtataagaaacggaacgtacaactatccgcagtattcagaagaagcaaga
ttaaaaagagaggaaataagtggggtaaagttggaatcaataggaacttaccaaatactg
tcaatttactcaacagtggcgagttccctagcactggcaatcatgatagct
>A/duck/Hunan/795/2002_{2.1.1}
gatcagatttgcattggttaccatgcaaacaactcgacagagcaggttgacacaataatg
gaaaagaacgttactgttacacatgcccaagacatactggaaaagacacacaacgggaag
ctctgcgatctagatggagtgaagcctctaatattaagagattgtagtgtagctggatgg
ctcctcgggaacccaatgtgtgacgaattcatcaatgtaccggaatggtcttacatagtg
gagaaggccaatccagccaatgacctctgttacccagggaatttcaacgactatgaagaa
ctgaaacacctattgagcagaataaaccattttgagaaaattcagatcatccccaaaagt
tcttggtccgatcatgaagcctcatcaggggtgagctcagcatgtccataccagggaaag
tcctcctttttcagaaatgtggtatggcttatcaaaaagaacagtgcatacccaacaata
aagagaagctacaataataccaaccaagaagatcttttggtactgtgggggattcaccat
cctaatgatgcggcagagcagacaaggctatatcaaaacccaaccacctatatttccgtt
gggacatcaacactaaaccagagattggtaccaaaaatagctactagatccaaagtaaac
gggcaaagtggaaggatggagttcttctggacaattttaaaaccgaatgatgcaatcaac
ttcgagagtaatggaaatttcattgctccagaatatgcatacaaaattgtcaagaaaggg
gactcagcaattatgaaaagtgaattggaatatggtaactgcaacaccaagtgtcaaact
ccaatgggggcgataaactctagtatgccattccacaacatacaccctctcaccatcggg
gaatgccccaaatatgtgaaatcaaacagattagtccttgcgactgggctcagaaatagc
cttcaaagagagaga---------agaagaaaaaagagaggactatttggagctatagca
ggttttatagagggaggatggcagggaatggtagatggttggtatgggtaccaccatagc
aatgagcaggggagtgggtacgctgcagacaaagaatccactcaaaaggcaatagatgga
gtcaccaataaggtcaactcgatcattgacaaaatgaacactcagtttgaggccgttgga
agggaatttaataatttagaaaggagaatagagaatttaaacaagaagatggaagacgga
ttcctagatgtctggacttataatgctgaacttctggttctcatggaaaatgagagaact
ctagactttcatgactcaaatgttaagaacctctacgacaaggtccgactacagcttagg
gataatgcaaaggagctgggtaacggttgtttcgagttctatcacaaatgtgataatgaa
tgtatggaaagtataagaaacggaacgtataactacccgcagtattcagaagaagcaaga
ttaaaaagagaggaaataagtggagtaaaattggaatcaataggaacttaccaaatactg
tcaatttattcaacagtggcgagttccctagcactggcaatcatggtggct
>A/duck/Vietnam/1233/2005_{1.1}
gatcagatttgcattggttaccatgcaaacaactcgacagagcaggttgacacaataatg
gaaaagaacgttactgttacacatgcccaagacatactggaaaagacacataacgggaag
ctctgtgatctagatggagtgaagcctctaattttgagagattgtagtgtagctggatgg
ctcctcggaaacccaatgtgtgacgaattcatcaatgtgccggaatggtcttacatagtg
gagaaggccaatccagtcaatgacctctgttacccaggggatttcaatgactatgaagaa
ttgaaacacctattgagcagaataaaccattttgagaaaattcagatcatccccaaaagt
tcttggtccagtcatgaagcctcattgggggtgagcgcagcatgtccataccagggaaag
ccctcttttttcagaaatgtggtatggcttatcaaaaagaacagtacatacccaacaata
aagaggagctacaataataccaaccaagaagatcttttggtaatgtgggggatccaccat
cctaatgatgcggcagagcagacaaagctctatcaaaacccaaccacctatatttccgtt
gggacatcaacactaaaccagagattgacaccaagaatagctactagatccaaagtaaac
gggcaaagtgggaggatggagttcttctggacaattttaaaaccgaatgatgcaatcaac
ttcgagagtaatggaaatttcattgctccagaatatgcatacaaaattgtcaagaaaggg
gactcaacaattatgaaaagtgaattggaatatggtaactgcaacaccaagtgtcaaact
ccaatgggggcgataaactctagtatgccattccacaatatacaccctctcaccattggg
gagtgccccaaatatgtgaaatcaaacagattagtccttgcgactgggctcagaaatagc
cctcaaagagaggga---------agaagaaaaaagagaggattatttggagctatagca
ggttttatagagggaggatggcagggaatggtagatggttggtatgggtaccaccatagc
aatgagcaggggagtgggtacgctgcagacaaagaatccactcaaaaggctatagatgga
gtcaccaataaggtcaactcgatcattgacaaaatgaacactcagtttgaggccgttgga
agggaatttaacaacttagaaaggagaatagagaatttaaacaagaagatggaagacggg
ttcctagatgtctggacttataatgctgaacttctggttctcatggaaaatgagagaact
ctagacttccatgactcaaatgtaaagaacctttacgacaaggtccgactacagcttagg
gataatgcaaaggagctgggtaacggttgtttcgagttctatcacaaatgtgataatgaa
tgtatggaaagtgtgagaaacgggacgtatgactacccgcagtattcagaagaagcaaga
ttaaaaagagaggaaataagtggagtgaaattggaatcaataggaatttaccaaatactg
tcaatttattctacagtggcgagttccctagcactggcaatcatggtagct
>A/duck/Vietnam/NCVD-16/2007_{1.1}
gatcagatttgcattggttaccatgcaaacaactcgacagagcaggttgacacaataatg
gaaaagaacgttactgttacacatgcccaagacatactggaaaagacacataacgggaag
ctctgtgatctagatggagtgaagcctctaattttgagagattgtagtgtagctggatgg
cttctcggaaacccaatgtgtgacgaattcatcaatgtgccggaatggtcttacatagtg
gagaaggccaatccagtcaatgacctctgttacccaggagttttcaatgactatgaagaa
ttgaaacacctattgagcagaataaaccattttgagaaaattcagatcatccccaaaagt
tcttggcccagtcatgaagcctcattgggggtgagcgcagcatgtccataccagggaaag
tcctcttttttcagaaatgtggtatggcttatcaaaaagaacagtacatacccaacaata
aagaggagttacaataataccaaccaagaagatcttttggtgatgtgggggatccaccat
cctaatgatgcggcagagcagacaaagctctatcaaaatccaaccacctatatctccgtt
gggacatcaacactaaaccagagattgacaccaagaatagctactagatcaaaagtaaac
gggcaaagtgggaggatggagttcttctggacaattttaaaaccgaatgatgcaatcaac
ttcgagagtaatggaaatttcattgctccagaatatgcatacaaaattgtcaagaaaggg
gactcaacaattatgaaaagtgaattggaatatggtaactgcaacaccaagtgtcaaact
ccaatgggggcgataaactctagtatgccattccacaatatacatcctctcactattggg
gaatgccccaaatatgtgaaatcaaacagattagtccttgcgactgggctcagaaatagc
cctcaaagagaggga---------agaagaaaaaagagaggattatttggagctatagca
gggtttatagagggaggatggcagggaatggtagatggttggtatgggtaccaccatagc
aatgagcaggggagtgggtacgctgcagacaaagaatccactcaaaaggctatagatgga
gtcaccaataaggtcaactcgatcattgacaaaatgaacactcagtttgaggccgttgga
agggaatttaacaacttagaaagaagaatagagaatttaaacaagaagatggaagacggg
ttcctagatgtctggacttataatgctgaacttctggttctcatggaaaatgagagaact
ctagacttccatgactcaaatgtaaagaacctttacgacaaggtccgattacagcttagg
gataatgcaaaggagctgggtaacggttgtttcgagttctatcacaaatgtgataatgaa
tgtatggaaagtgtgagaaacgggacgtatgactacccgcagtattcagaagaagcaaga
ttaaaaagagaggaaataagtggagtgaaattggaatcgataggaatttaccaaatactg
tcaatttattctacagtggcgagttccctagcactggcaatcatggtagct
>A/chicken/Vietnam/NCVD-20/2007_{2.3.4.3}
gatcagatttgcattggttaccatgcaaacaactcgacagagcaggttgacacaataatg
gaaaagaacgttactgttacacatgctcaagatatactggaaaagacacacaacgggaag
ctctgcgatctagatggagtgaagcctctgattttaagagattgtagtgtagctggatgg
ctcctcggaaacccaatgtgtgacgaattcatcaatgtgccggaatggtcttacatagtg
gagaaggccaacccagccaatgacctctgttacccagggaatttcaacgactatgaagaa
ctgaaacacctattgagcaggataaaccattttgagaaaattcagatcatccccaaaagt
tcttggtccgatcatgaagcctcatcaggggtgagctcagcatgtccataccagggaatg
ccctcttttttcagaaatgtggtatggcttatcaaaaagaacaatacatacccaacaata
aagagaagctacaataataccaaccaggaagatcttttgatactgtgggggattcatcat
tctaatgatgcagcagagcagacaaagctctatcaaaacccaaccacctatatttccgtt
gggacatcaacactgaaccagagattggtaccaaaaatagctactagatccaaagtaaac
gggcaaagtggaaggatggatttcttctggacaattttaaaaccgaatgatgcaatcaac
ttcgagagtaatggaaatttcattgctccagaatatgcatacaaaattgtcaagaaaggg
gactcggcaattatgaaaagtgaggtggagtatggtaactgcaacaccaagtgtcaaact
ccaataggggcgataaactctagtatgccattccacaacatacaccctctcaccatcggg
gaatgccccaaatatgtgaaatcaaacaaattagtccttgcgactgggctcagaaatagt
cctctaagagaa------------agaagaagaaaaagaggactatttggagctatagca
ggttttatagagggcggatggcagggaatggtagatggttggtatgggtttcaccatagc
aatgagcaggggagtgggtacgctgcagacaaagaatccactcaaaaggcaatagatgga
gtcaccaataaggtcaactcaatcattgacaaaatgaacactcagtttgaggccgttgga
agggaatttaataacttagagaggagaatagagaatttaaacaagaaaatggaagacgga
ttcctagatgtctggacttataatgctgaacttctggttctcatggaaaatgagagaact
ctagacttccatgattcaaatgtcaagaacctttacgacaaggtccgactacagcttagg
gataatgcaaaggagctgggtaacggttgtttcgagttctatcacaaatgtgataatgaa
tgcatggaaagtgtaagaaacggaacgtatgactacccgcagtattcagaagaagcaaga
ttaaaaagagaggaaataagtggagtaaaattggaatcaataggaacttaccaaatactg
tcaatttattcaacagttgcgagttctctagcactggcaatcatggtggct
>A/peregrine_falcon/Hong_Kong/2142/2008_{2.3.4}
gatcagatttgcattggttaccatgcaaacaactcgacagagcaggttgacacaataatg
gaaaagaacgttactgttacacatgcccaagatatactggaaaagacacacaacgggaag
ctctgcgatctagatggagtgaagcctctaattttaagagattgtagtgtagctggatgg
ctcctcggaaacccaatgtgtgacaaattcaacgatgtgccggaatggtcttacatagtg
gagaaggccaacccagccaatgacctctgttacccagggaatctcaacgactatgaagaa
ctgaaacacctattgagcagaataaaccattttgagaaaattcagattttccccaaaagc
tcttggtccgatcatgaagcctcattgggggtgagcgcggcatgtccataccagggaatg
ccctcctttttcagaaatgtggtatggcttatcaaaaagaacaatacatacccaacaata
aagagtagctacaataataccaaccaagaagatcttttgatactgtgggggattcatcat
tctaatgatgaggcagaacagacaaagctctatcaaaactcaaacacctatatttccgtt
gggacatcaacactaaaccagagattggtaccaaaaatagctactagatccaaagtaaac
gggcaaagtggaaggatggatttcttctggacaattttaaaaccgaatgatgcaatcaac
ttcgagagtaacggaaatttcattgctccagaatatgcatacaaaattgtcaagaaagga
gactcagcaattatgaaaagtgaagtaggatatggtgactgcaacaccaagtgtcaaact
ccaataggggcgataaactctagtatgccattccacaacatacaccctctcaccatcggg
gaatgccccaaatatgtgaaatcaaacaaattagtccttgcgactgggctcagaaatagt
cctctaagagaa------------agaagaagaaaaagaggactatttggggctatagca
ggttttatagagggaggatggcagggaatggtagatggttggtatgggtaccaccatagc
aatgaacaggggagtgggtacgctgcagacaaagaatccactcaaaaggcaatagatgga
gtcaccaataaggtcaactcgatcattgacaaaatgaacactcagtttgaggccgttgag
agggaatttaataacttagaaaggagaatagagaatttgaacaagaaaatggaagacgga
ttcctagatgtctggacttataatgctgaacttctggtcctcatggaaaatgagagaact
ctagacttccatgactcaaatgtcaagaacctttacgacaaggtccgactacagcttagg
gataatgcaaaggagctgggtaacggttgttttgagttctatcacaaatgtgataatgaa
tgcatggaaagtgtaagaaacggaacgtatgactacccgcagtattcagaagaagcaaga
ttaaaaagagaggaaataagtggagtaaaattggaatcaataggaacttaccaaatactg
tcaatttattcaacagttgcaagttccctagcactggcaatcatggtggct
>A/duck/Laos/22/2006_{2.3.4}
gatcagatttgcattggttaccatgcaaacaactcgacagagcaggttgacacaataatg
gaaaagaacgttactgttacacatgcccaagatatactggaaaagacacacaacgggaag
ctctgcgatctagatggagtgaagcctctgattttaagagattgtagtgtagctggatgg
ctcctcggaaacccaatgtgtgacgaattcatcaatgtgccggaatggtcttacatagtg
gagaaggccaatccagccaatgacctctgttacccagggaatttcaacgactatgaagaa
ctgaaacacctattgagcagaataaaccattttgagaaaattcagatcatccccaaaagt
tcttggtccgatcatgaagcctcatcaggggtgagctcagcatgtccataccagggaacg
ccctcctttttcagaaatgtggtatggctcatcaaaaagaacaatacatacccaacaata
aagagaagctacaataataccaaccaggaagatcttttgatactgtgggggattcatcat
tctaatgatgcggcagagcagacaaagctctatcaaaacccaaccacctatatttccgtt
gggacatcaacactaaaccagagattggtaccaaaaatagctactagatccaaagtaaac
gggcaaagtggaaggatggatttcttctggacaatgttaaaaccgaatgatgcaatcaac
ttcgagagtaatggaaatttcattgctccagaatatgcatacaaaattgtcaagaaaggg
gactcagcaattatgaaaagtgaagtggaatatggtaactgcaacaccaagtgtcaaact
ccaataggggcgataaactctagtatgccattccacaacatacaccctctcaccatcggg
gaatgccccaaatatgtgaaatcaaacaaattagtccttgcgactgggctcagaaatagt
cctctaagagaa------------agaagaagaaaaagaggactatttggagctatagca
ggttttatagagggaggatggcagggaatggtagatggttggtatgggtaccaccatagc
aatgagcaggggagtgggtacgctgcagacaaagaatccactcaaaaggcaatagatgga
gtcaccaataaggtcaactcgatcattgacaaaatgaacactcagtttgaggccgttgga
agggaatttaataacttagaaaggagaatagagaatttaaacaagaaaatggaagacgga
ttcctagatgtctggacttacaatgctgaacttctggttctcatggaaaatgagagaact
ctagatttccatgactcaaatgtcaagaacctttacgacaaggtccgactacagcttagg
gataatgcaaaggagctgggtaacggttgtttcgagttctatcacaaatgtgataatgaa
tgcatggaaagtgtaagaaacggaacgtatgactacccgcagtattcagaagaagcaaga
ttaaaaagagaggaaataagtggagtaaaattggaatcaataggaacttaccaaatactg
tcaatttattcaacagctgcgagttctctagcactggcaatcatggtggct
>A/chicken/Bangladesh/490/2007_{2.2.2}
gatcagatttgcattggttaccatgcaaacaactcgacagagcaggttgacacaataatg
gaaaagaacgtcactgttacacacgcccaagacatactggaaaagacacacaacgggaag
ctctgtgatctagacggagtgaagcctctaattttgagagattgtagtgtagctggatgg
ctcctcgggaatccaatgtgtgacgaattcctcaatgtgccggaatggtcttacatagtg
gagaagatcaatccagccaatgacctctgttacccagggaatttcaacgactatgaagaa
ctgaaacacctattgagcagaataaaccattttgagaaaattcagatcatccccaaaagt
tcttggtcagatcatgaagcctcatcaggggtgagctcagcatgtccataccagggaagg
tcctccttttttagaaatgtggtatggcttatcaaaaagaacgatgcatacccaacaata
aaaataagttacaataataccaaccaagaagatcttttggtattgtgggggattcaccat
ccaaatgatgcggcagagcaaacaaggctctatcaaaacccaaccacctatatttccgtt
gggacatcaacactaaacctgagattggtaccaaaaatagctactagatccaaggtaaac
gggcaaagtggaaggatggagttcttttggacaattttaaaaccgaatgatgcaataaat
tttgagagtaatggaaatttcattgctccagaaaatgcatacaaaattgtcaagaaaggg
gactcaacaatcatgaaaagtgaattggaatatggtaactgcaacaccaagtgtcaaact
ccaataggggcgataaactctagtatgccattccacaacatccaccctctcaccataggg
gaatgccccaaatatgtgaaatcaaacagattagtccttgcgactgggctcagaaatagc
cctcaaggagagaga---------agaagaaaaaagagaggactatttggagctatagca
ggttttatagagggaggatggcagggaatggtagatggttggtatgggtaccaccatagt
aacgagcaggggagtgggtacgctgcagacaaagaatccactcaaaaggcaatagatgga
gtcaccaataaggtcaactcgatcattgacaaaatgaacactcagtttgaggccgttgga
agggaatttaataacttagaaaggagaatagagaatttaaacaagaagatggaagacgga
tttctagatgtctggacttataatgctgaacttctggttctcatggaaaatgagagaact
ctagactttcatgactcaaatgtcaagaacctttacgacaaggtccgactacagcttagg
gataatgcaaaggagcttggtaacggttgtttcgagttctatcacagatgtgataatgaa
tgtatggaaagtgtaagaaacggaacgtatgactacccgcagtattcagaagaatcaaga
ttaaaaagagaggaaataagtggagtaaaattggagtcaataggaacttatcaaatactg
tcaatttattcaacagtggcgagctccctagcactggcaatcatggtggct
>A/chicken/Bangladesh/394/2007_{2.2.2}
gatcagatttgcattggttaccatgcaaacaactcgacagagcaggttgacacaataatg
gaaaagaacgtcactgttacacacgcccaagacatactggaaaagacacacaacgggaag
ctctgtgatctggacggagtgaagcctctaattttgagagattgtagtgtagccggatgg
ctcctcgggaatccaatgtgtgacgaattcctcaatgtgccggaatggtcttacatagtg
gagaagataaatccagccaatgacctctgttacccagggaatttcaacgactatgaagaa
ctgaaacacctattgagcagaataaaccattttgagaaaattcagatcatccccaaaagt
tcttggtcagatcatgaagcctcatcaggggtgagctcagcatgtccataccagggaagg
tcctccttttttagaaatgtggtatggcttatcaaaaagaacgatgcatacccaacaata
aagataagttacaataataccaaccaagaagatcttttggtattgtgggggattcaccat
ccaaatgatgcggcagagcagacaaggctctatcaaaacccaaccacctatatttccgtt
gggacatcaacactaaacctgagattggtaccaaaaatagctactagatccaaggtaaac
gggcaaagtggaaggatggagttcttttggacaattttaaaaccgaatgatgcaataaat
tttgagagtaatggaaatttcattgctccagaaaatgcatacaaaattgtcaagaaaggg
gactcaacaatcatgaaaagtgaattggaatatggtaactgcaacaccaagtgtcaaact
ccaataggggcgataaactctagtatgccattccacaacatccaccctctcaccataggg
gaatgccccaaatatgtgaaatcaaacagattagtccttgcgactgggctcagaaatagc
cctcaaggagagaga---------agaagaaagaagagaggactatttggagctatagca
ggttttatagagggaggatggcagggaatggtagatggttggtatgggtaccaccatagt
aacgagcaggggagtgggtacgctgcagacaaagaatccactcaaaaggcaatagatgga
gtcaccaataaggtcaactcgatcattgacaaaatgaacactcagtttgaggccgttgga
agggaatttaataacttagaaaggagaatagagaatttaaacaagaagatggaagacgga
tttctagatgtctggacttataatgctgaacttctggttctcatggaaaatgagagaact
ctagactttcatgactcaaatgtcaagaacctttacgacaaggtccgactacagcttagg
gataatgcaaaggagcttggtaacggttgtttcgagttctatcacagatgtgataatgaa
tgtatggaaagtgtaagaaacggaacgtatgactacccgcagtattcagaagaatcaaga
ttaaaaagagaggaaataagtggagtaaaattggagtcaataggaacttatcaaatactg
tcaatttattcaacagtggcgagctccctagcactggcaatcatggtggct
>A/chicken/Thailand/CU-354/2008_{1}
gatcagatttgcattggttaccatgcaaacaactcgacagagcaggttgacacaataatg
gaaaagaacgttactgttacacatgcccaagacatactggaaaagacacacaacgggaag
ctctgcgatctagatggagtgaagcctctaattttgagagattgtagtgtagctggatgg
ctactcggaaacccaatgtgtgacgaattcatcaatgtgccggaatggtcttacatagtg
gagaaggccaatccagtcaatgacctctgttacccaggggatttcaatgactatgaagaa
ttgaaacacctattgagcagaataaaccattttgagaaaattcagatcatccccaaaagt
tcttggtccagtcatgaagcctcattaggggtgagctcagcatgtccataccagggaaag
tcctcctttttcagaaatgtggtatggcttatcaaaaagaacagtacatacccaacaata
aagaggagctacaataataccaaccaagaagatctgttggtactgtgggggattcaccat
cctaatgatgcggcagagcagacaaagctctatcaaaacccaaccacctatatttccgtt
gggacatcaacactaaaccagagattggtaccaagaatagctactagatccaaagtgaac
gggcaaagtggaaggatggagttcttctggacaattttaaaaccgaatgatgcaatcaac
ttcgagagtaatggaaatttcattgctccagaatatgcatacaaaattgtcaagaaaggg
gactcaacaattatgaaaagtgaattggaatatggtaactgcaacaccaagtgtcaaact
ccaatgggggcgataaactctagcatgccattccacaatatacaccctctcaccatcggg
gaatgccccaaatatgtgaaatcaaacagattagttcttgcgactgggctcagaaatagc
cctcaaagagagaga---------agaagaaaaaagagaggattatttggagctatagca
ggttttatagagggaggatggcagggaatggtagatggttggtatgggtaccaccatagc
aatgagcaggggagtgggtacgctgcagacaaagaatccactcaaaaggcaatagatgga
gtcaccaataaggtcaactcgatcattaacaaaatgaacactcagtttgaggccgttgga
agggaatttaacaacttagaaaggagaatagagaatttaaacaagaagatggaagacgga
ttcctagatgtctggacttataatgctgaacttctggttctcatggaaaatgagagaact
ctagactttcatgactcaaatgtcaagaacctttacgacaaggtccgactacagcttagg
gataatgcaaaggagctgggtaacggttgtttcgagttctatcataaatgtgataatgaa
tgtatggaaagtgtaagaaacggaacgtatgactacccgcagtattcagaagaagcaaga
ctaaaaagagaggaaataagtggagtaaaattggaatcaataggaatttaccaaatactg
tcaatttattctacagtggcgagttccctagcactggcaatcatggtagct
>A/Egypt/N09539/2009_{2.2.1}
gatcagatttgcattggttaccatgcaaacaactcgacagagcaggttgacacaataatg
gaaaagaacgtcactgttacacatgcccaagacatactggaaaagacacacaacgggaaa
ctctgcaatctagatggagtgaagcctctaattttaagagattgtagtgtagctggatgg
ctcctcgggaacccaatgtgcgacgaattcctcaatgtgccggaatggtcttacatagtg
gagaagatcaatccagccaatgacctctgttatccagggaatttcaacgactatgaagaa
ctgaaacacctattgagcagaataaaccattttgagaaaattcagatcattcccaaaaat
tcttggtcagatcatgaagcctca---ggagtgagctcagcatgtccataccagggaaga
tcctccttttttagaaatgtggtatggcttaccaaaaagaacaatgcatacccaacaata
aagaaaagttacaataataccaaccaagaagatcttttggtactatgggggattcaccat
ccaaatgatgcggcagagcagacaaggctttatcaaaacccaactacctatatttccgtt
gggacatcaacactaaaccagagattggtaccaaaaatagctactagatctaaggtaaac
gggcaaagtggaaggatggagttcttttggacaattttaaaatcgaatgatgcaataaac
tttgagagtaatggaaatttcattgctccagaaaatgcatacaaaattgtcaagaaaggg
gactcaacaattatgaaaagtgagttggaatatggtaactgcaacaccaagtgtcagact
ccaataggggcgataaactccagtatgccattccacaacatccaccctctcaccatcggg
gaatgccccaaatatgtgaaatcaaacagattagtccttgctactgggctcagaaatagc
cctcaaggagagaga---------agaagaaaaaagagaggactatttggagcaatagca
ggttttatagagggaggatggcagggaatggtagatggttggtatgggtaccaccatagc
aacgagcaggggagtgggtacgctgcagacaaagaatccactcaaaaggcaatagatgga
gtcaccaataaggtcaactcgatcattgacaaaatgaacactcagtttgaggctgttgga
agggaatttaataacttagaaaggagaatagaaaatttaaacaagaagatggaagacgga
ttcctagatgtctggacttataatgctgaacttctggttctcatggaaaatgagagaact
ctagactttcatgactcaaatgtcaagaacctttatgacaaggtccgactacagcttagg
gataatgcaaaggagcttggtaacggttgtttcgagttctatcacagatgtgataatgaa
tgtatggaaagtgtaagaaacggaacgtatgactacccgcagtattcagaagaagcaaga
ttaaaaagagaggaaataagtggagtaaaattggagtcaataggaacttaccaaatactg
tcaatttattcaacagtggcgagctccctagcactggcaatcatggtggct
>A/Egypt/N01982/2010_{2.2.1}
gatcagatttgcattggttaccatgcaaacaactcgacagagcaggttgacacaataatg
gaaaagaacgtcactgttacacacgcccaagacatactggaaaagacacacaacgggaaa
ctctgcaatctagatggagtgaagcctctaattttaagagattgtagtgtagctggatgg
ctcctcgggaacccaatgtgcgacgaattcctcaatgtgccggaatggtcttacatagtg
gagaagatcaatccagccaatgacctctgttatccagggaatttcaacgactatgaagaa
ctgaaacacctattgagcagaataaaccattttgagaaaattcagatcatccccaaagat
tcttggtcagatcatgaagcctca---ggagtgagctcagcatgtccataccagggaaga
tcctccttttttagaaatgtggtatggcttaccaaaaagaacaatgcatacccaacaata
aagaaaagttacaataataccaaccaagaagatcttttggtactatgggggattcaccat
ccaaatgatgcggcagagcagacaaggctttatcaaaacccaactacctatatttccgtt
gggacatcaacactaaaccagagattggtacccaaaatagctactagatctaaggtaaac
gggcaaagtggaaggatggagttcttttggacaattttaaaatcgaatgatgcaataaac
tttgagagtaatggaaatttcattgctccagaaaatgcatacaaaattgtcaagaaaggg
gactcaacaattatgaaaagtgagttggaatatggtaactgcaacaccaagtgtcagact
ccaataggggcgataaactccagtatgccattccacaacatccaccctctcaccatcggg
gaatgccccaaatatgtgaaatcaaacagattagtccttgctactgggctcagaaatagc
cctcaaggagagaga---------agaagaaaaaagagaggactatttggagctatagca
ggttttatagagggaggatggcagggaatggtagatggttggtatgggtaccaccatagc
aacgagcaggggagtgggtacgctgcagacaaagaatccactcaaaaggcaatagatgga
gtcaccaataaggtcaactcgatcattgacaaaatgaacactcagtttgaggctgttgga
agggaatttaataacttagaaaggagaatagaaaatttaaacaagaagatggaagacgga
ttcctagatgtctggacttataatgctgaacttctggttctcatggaaaatgagaggact
ctagactttcatgactcaaatgtcaagaacctttatgacaaggtccgactacagcttagg
gataatgcaaaggagcttggtaacggttgtttcgagttctatcacagatgtgataatgaa
tgtatggaaagtgtaagaaacggaacgtatgrctacccgcagtattcagaagaagcaaga
ttaaaaagagaggaaataagtggagtaaaattggagtcaataggaacttaccaaatactg
tcaatttattcaacagtggcgagctccctagcactggcaatcatggtggct
>A/Egypt/N03072/2010_{2.2.1}
gatcagatttgcattggttaccatgcaaacaactcgacagagcaggttgacacaataatg
gaaaagaacgtcactgttacacacgcccaagacatactggaaaagacacacaacgggaaa
ctctgcaatctagatggagtgaagcctctaattttaagagattgtagcgtagccggatgg
ctcctcgggaacccaatgtgcgacgaattcctcaatgtgccggaatggtcttacatagtg
gagaagatcaatccagccaatgacctctgttatccagggaatttcaacgactatgaagaa
ctgaaacacctattgagcagaataaaccattttgagaaaattcagatcatccccaaaagt
tcttggtcagatcatgaagcctca---ggagtgagctcagyatgtccataccagggaaga
tcctccttttttagaaatgtggtatggcttaccaaaaaggacaatgcatacccaacaata
aagagaagttacaataataccaaccaagaagatcttttggtactatgggggattcaccat
ccaaatgatgcggcagagcagacaaggctttatcaaaacccaactacctatatttccgtt
gggacatcaacactaaaccagagattggtaccaaaaatagctactagatctaaggtaaac
gggcaaagtggaaggatggagttcttttggacaattttaaaatcgaatgatgcaataaac
tttgagagtaatggaaatttcattgctccagaaaatgcatacaaaattgtcaagaaaggg
gactcaacaattatgaaaagtgagttggaatatggtaactgcaacaccaagtgtcagact
ccaataggggcgataaactccagtatgccattccacaacatccaccctctcaccatcggg
gaatgccccaaatatgtgaaatcaaacagattagtccttgctactgggctaagaaatagc
cctcaaggagagaga---------agaagaaaaaagagaggactatttggagctatagca
ggttttatagagggaggatggcagggaatggtagatggttggtatgggtaccaccatagc
aacgagcaggggagtgggtacgctgcagacaaagaatccactcaaaaggcaatagatgga
gtcaccaataaggtcaactcaatcattgacaaaatgaacactcagtttgaggctgttgga
agggaatttaataacttagaaaggagaatagaaaatttaaacaagaagatggaagacgga
ttcctagatgtctggacttataatgctgaacttctggttctcatggaaaatgagagaact
ctagactttcatgactcaaatgtcaagaacctttacgacaaggtccggctacagcttagg
gataatgcaaaggagcttggtaacggttgtttcgagttctatcacagatgtgataatgaa
tgtatggaaagtgtaagaaacggaacgtatgactacccgcagtattcagaagaagcaaga
ttaaaaagagaggaaataagtggagtaaaattggagtcaataggaacttaccaaatactg
tcaatttattcaacagtggcgagctccctagcactggcaatcatggtggct
>A/chicken/Egypt/38-2/2008_{2.2.1.1}
gatcagattggcattggttaccatgcaaacaactcaacagagcaggtggacacaataatg
gaaaagaacgtcactgttacacacgctcaagacatactggaaaagacacacaacgggaaa
ctctgcgatctagatggagtgaagcctctaattttaagagattgtagtgtagctggatgg
ctcctcgggaacccaatgtgtgacgaattcctcaatgtgtcggaatggtcttacatagtg
gagaagatcaatccagccaatgacctctgttacccagggaatcccaacaactatgaacaa
ctgaaacacctatcgagcacaataaaccgtcccgagaaaatccacatcatccccaaaagt
ccttggccagatcatgaagcctcatcacgagtgagcgcagcatgtccataccagggagga
ccctccttttatagaaatgtggtatggctcatcaaaaagaacaatacatacccaacaata
gagaaaagttaccataataccaatcaagaagatcttttggtgctgtgggggattcaccat
ccaaatgatgaggcagagcagacaaggatctataaaaacccaactacctatatttccgtt
gggacatcaacactaaaccagagattggtaccaaagatagccactagatctaaggtaaac
gggcaaagtggaagggtggagttcttttggacaattttaaaatcaaatgatacaataaac
tttgagagtaatggaaatttcattgctccagaaaatgcatacaaaattgtcaagaaaggg
gactcaacaattatgaaaagtgagttggaatatggtaactgcaacaccaagtgtcaaact
ccaataggggcgataaactccagtatgccattccacaacatccaccctctcaccatcggg
gaatgccccaaatatgtgaaatcaaacagattagtccttgctactgggctcagaaatagc
cctcaaggagagaga---------agaagaaaaaagagaggactatttggagctatagca
ggttttatagagggaggatggcagggaatggtagatggttggtatgggtaccaccatagc
aacgagcaggggagtgggtacgctgcagacaaagaatccactcaaaaggcaatagatgga
gtcaccaataaggtcaactcgatcattgacaaaatgaacactcagtttgaggctgttgga
agggaatttaataacttggaaaggagaatagaaaatttaaacaagaagatggaagacggg
ttcctaaatgtctggacttataatgctgaacttctggttctcatggaaaatgagagaact
ctagactttcatgactcaaatgtcaagaacctttacgacaaggtgcgactacagcttagg
gataatgcaaaggagcttggtaacggttgtttcgagttctatcacagatgcgataatgaa
tgtatggaaagtgtaagaaacggaacgtatgactacccgcagtattcagaagaagcaaga
ttaaaaagagaggaaataagtggagtaaaattggaatcaataggaacttaccaaatactg
tcaatttattcaacggtggcgagttccctagtactggcaatcatgatggct
>A/great_crested-grebe/Qinghai/1/2009_{2.3.2.1c}
gatcatatttgcattggttatcatgcaaataactcgacagagcaggttgacacaataatg
gaaaagaacgttactgttacacatgcccaagacatactggaaaagacacacaacgggaag
ctctgcgatctaaatggagtgaagcctctgattttaaaagattgtagtgtagcgggatgg
ctcctcggaaacccattgtgtgacgaattcatcaatgtgccagaatggtcttacatagta
gagaaggccaatccagccaatgacctctgttacccagggaatttcaacgattatgaagaa
ttgaaacacctattgagcaggataaaccattttgagaaaatacagatcatccccaaagat
tcttggtcagatcatgaagcctcattgggggtgagcgcagcatgtccataccagggaaat
tcctccttcttcagaaatgtggtatggcttatcaaaaaggacaatgcatacccaacaata
aagaaaggctacaataataccaaccaagaagatctcttggtactgtgggggattcaccat
cctaatgatgaggcagagcagacaaggctctatcaaaacccaaccacctatatttccatt
gggacatcaacactaaaccagagattggtaccaaaaatagccactagatccaaaataaac
gggcaaagtggcaggatagatttcttctggacaattttaaaaccgaatgatgcaatccac
ttcgagagtaatggaaatttcattgctccagaatatgcatacaaaattgtcaagaaagga
gactccacaattatgaaaagtgaagtggaatatggtaactgcaacaccaggtgtcagact
ccgataggggcgataaactctagtatgccattccacaacatacaccctctcaccatcgga
gaatgtcccaaatatgtgaaatcaaacaaattagtccttgcgactgggctcagaaatagt
cctcaaagagag------------agaagaagaaaaagaggactgtttggagctatagca
ggttttatagaaggaggatggcagggaatggtagatggttggtatgggtaccaccacagc
aatgagcaggggagtgggtacgctgcagacaaagaatctactcaaaaggcaatagacgga
gtcaccaataaggtcaactcgatcattgacaaaatgaacactcagtttgaggccgtagga
agggaatttaataacttagagaggagaatagagaatttaaacaagaagatggaagacgga
ttcctagatgtctggacttataatgctgaacttctggttctcatggaaaatgagagaact
ctagacttccatgactcaaatgtcaagaacctttacgataaggtcagactacagcttaag
gataatgcaaaagagttgggtaacggttgtttcgagttctatcacaaatgtaataatgaa
tgtatggaaagtgtaagaaacggaacgtatgactacccgcagtattcagaagaagcaaga
ttaaaaagagaggaaataagtggagtaaaattggaatcaataggaatctaccaaatactg
tcaatttattcaacagtggcgagttccctagtgctggcaatcatgatggct
>A/chicken/Bhutan/248009/2010_{2.2.2.1}
gatcagatttgcattggttaccatgcaaacaactcgacagagcaggttgacacaataatg
gaaaagaacgtcactgttacacacgcccaagacatactggaaaaaacacacaacgggaag
ctctgtgatctagacggagtgaagcctctaattttgagagattgtagtgtagctggatgg
ctcctcgggaatccaatgtgtgacgaattcctcaatgtgcccgaatggtcttacatagtg
gaaaagatcaatccagccaatgacctctgttacccagggaatttcaacgactatgaagaa
ctgaaacacctactgagcagaataaaccattttgagaaaattcagatcatccccaaaagt
tcttggtcagatcatgaagcctcatcaggggtgagctcagcatgcccataccagggaagg
tcctccttttttagaaatgtggtatggcttatcaaaaagaacaatgcatacccaacaata
aagataagttacaataataccaaccaagaagatcttttggtattgtgggggattcaccat
ccaaatgatgctgcagagcagacaaaactttatcaaaacccaaccacctatatttctgtt
gggacatcaacactaaacctgagattggtaccaaaaatagctactagatccaaagtaaac
gggcaaagtggaaggatggagttcttttggacaattttaaaaccgaatgatacaataaat
tttgagagtaatggaaatttcattgctccagaaaatgcatacaaaattgtcaagaaaggg
gactcaacgatcatgaaaagtgaattggaatatggtaactgcaacaccaagtgtcaaact
ccagtaggagcggtaaactctagtatgccattccacaacatccaccctctcaccataggg
gaatgccccaaatatgtgaaatcaaacagattagtccttgcgactgggctcagaaatagc
cctcaaggagagaga---------agaagaaaaaagagaggactatttggagctatagca
ggttttatagagggaggatggcagggaatggtagatggttggtatgggtaccaccatagt
aacgagcaggggagtgggtacgctgcagacaaagaatccactcaaaaggcaatagatgga
gtcaccaataaggtcaactcgatcattgacaaaatgaacactcagtttgaggccgttgga
agggaatttaataacttagaaaggagaatagagaatttaaacaagaagatggaagacgga
tttctagatgtctggacttataatgctgaacttctggttctcatggaaaatgagagaact
ctagactttcatgactcaaatgtcaagaatctttacgacaaggtccgactacagcttaga
gataatgcaaaggagcttggtaacggttgtttcgagttctaccacagatgtgataatgaa
tgtatggaaagtgtaagaaacggaacgtatgactatcctcagtattcagaagaatcaaga
ttaaaaagagaggaaataagtggagtaaaattggagtcaataggaacttatcaaatactg
tcaatttattcaacagtggcgagctccctagtgctggcaatcatggtggct
>A/Bangladesh/3233/2011_{2.2.2.1}
gatcagatttgcattggttaccatgcaaacaactcgacagagcaggttgacacaataatg
gaaaagaacgtcactgttacacacgcccaagacatactggaaaagacacacaacgggaag
ctctgtgatctagacggagtgaagcctctaattttgagagattgtagtgtagctggatgg
ctcctcgggaatccaatgtgtgacgaattcctcaatgtgccggaatggtcttacatagtg
gaaaagatcaatccagccaatgacctctgttacccagggaatttcaacgactatgaagaa
ctgaaacacctactgagcagaatcaaccattttgagaaaattcagatcatccccaaaagt
tcttggtcagatcatgaagcctcatcaggggtgagctcagcatgtccgtaccagggaagg
tcctccttttttagaaatgtggtatggcttatcaaaaagaacgatgcatacccaacaata
aagataagttacaataataccaaccaagaagatcttttggtattgtgggggattcaccat
ccaaatgatgcggcagagcagacaaaactttatcaaaatccaaccacctatatttccgtt
gggacatcaacacttaatctgagattggtaccaaaaatagctactagatccaaagtaaac
gggcaaagtggaaggatggagttcttttggacaattttaaaaccaaatgatgcaataaat
tttgagagtaatggaaatttcattgctccagaaaatgcatacaaaattgtcaagaaaggg
gactcaacgatcatgaaaagtgaattggaatatggcaactgcaacaccaagtgtcaaact
ccagtaggggcgataaactctagtatgccattccacaacatccaccctctcaccataggg
gaatgccccaaatatgtgaaatcaaacagattagttcttgcgactgggctcagaaatagc
cctcaaggagaaaga---------agaagaaaaaagagaggactatttggagctatagca
ggctttatagagggaggatggcagggaatggtagatggttggtatgggtaccaccatagt
aacgagcaggggagtgggtacgctgcagacaaagaatccactcaaaaggcaataaatgga
gtcaccaataaggtcaactcgatcattgacaaaatgaacactcagtttgaggccgttgga
agggaatttaataacttagaaaggagaatagaaaatttaaacaagaagatggaagacgga
tttctagatgtctggacttataatgctgaacttctggttctcatggaaaatgagagaact
ctagactttcatgactcaaatgtcaagaatctttacgataaagtccgactacagcttaga
gataatgcaaaggagcttggtaacggttgtttcgagttctaccacagatgtgataatgaa
tgtatggaaagtgttagaaacggaacgtatgactaccctcagtattcagaagaatcaaga
ttaaaaagagaggaaataagtggagtaaaattggagtcaataggaatttatcaaatactg
tcaatttattcaacagcggcgagctccctagcactggcaatcatggtggct
>A/chicken/India/241272/2010_{2.2.2}
gatcagatttgcattggttaccatgcaaacaactcgacagagcaggttgacacaataatg
gaaaagaacgtcactgttacacacgcccaagacatactggaaaagacacacaacgggaag
ctctgtgatctggacggagtgaagcctctaattttgagagattgtagtgtagccggatgg
ctcctcgggaatccaatgtgtgacgaattcctcaatgtgccggaatggtcttacatagtg
gagaagataaatccagccaatgacctctgttatccagggactttcaacgactatgaagaa
ctgaaacacctattgagcagaataaaccattttgagaaaattcaaatcatccccaaaaat
tcttggtcagatcatgaagcctcatcaggggtgagctcagcgtgtccataccagggaagg
tcctccttttttagaaatgtggtatggcttatcaaaaagaacgatgcatacccaacaata
aagataagttacaataataccaaccaagaagatcttttggtattgtgggggattcaccat
ccaaatgatgcggcagagcagacaaggctctatcaaaacccaaccacctatatttccgtt
gggacatcaacactaaacctgagattggtaccaaaaatagctactagatccaaagtaaac
gggcaaagtggaaggatggagttcttttggacaattttaaaaccgaatgatgcaataaat
tttgagagtaatggaaatttcattgctccagaaaatgcatacaaaattgtcaagaaaggg
gactcaacaatcatgaaaagtgaattggaatatggtaactgcaacactaagtgtcaaact
ccaataggggcgataaactctagtatgccattccacaacatccaccccctcaccataggg
gaatgccccaaatatgtaaaatcaaacagattagtccttgcgactgggctcagaaatagc
cctcaaggagagagg---------agaagaaagaaaagaggactatttggagctatagca
ggttttatagagggaggatggcagggaatggtagatggttggtatgggtaccaccatagt
aacgagcaggggagtgggtacgctgcagacaaagaatccactcaaaaggcaatagatgga
gtcaccaataaggtcaactcgatcattgacaaaatgaacacccagtttgaggccgttgga
agggaatttaataacttagaaaggagaatagagaatttaaacaagaagatggaagacgga
tttctagatgtctggacttataatgctgaacttctggttctcatggagaatgagagaact
ctagactttcatgactcaaatgtcaagaacctttacgacaaggtccgactacagcttagg
gataatgcaaaggagcttggtaacggttgtttcgagttctaccacagatgtgataatgaa
tgtatagaaagtgtaagaaacggaacgtatgactacccgcagtattcagaagaatcaaga
ttaaaaagagaggaaataagtggagtaaaattggagtcaataggaacttatcaaatactg
tcaatttattcaacagtggcgagctccctagcactggcaatcatggtggct
>A/chicken/Denpasar/BBVD-182/2007_{2.1.1}
gatcagatctgcattggttaccatgcaaacaattcaacagagcaggttgacacaataatg
gaaaagaacgttactgttacacatgccaaagacatactggaaaagacacacaacgggaag
ctctgcgatctagatggggtgaagcctctaattttaagagattgtagtgtagctggatgg
ctcctcgggaacccaatgtgtgacgaattcatcaatgtaccggaatggtcttacatagtg
gagaaggccaatccagctaatgacctctgttacccaggaaacttcaacgactatgaagaa
ctgaaacacctattgagcagaataaaccattttgagaaaattcagatcatccccaaaagt
tcttggtccgatcatgaagcctcattaggggtgagctcagcatgtccataccagggacag
tcctccttttttagaaatgtggtatggcttatcaaaaagaacagtgcatacccaacaata
aagagaagctacaataataccaaccaagaagatcttttggtactgtgggggattcaccat
cctaacgatgcggcagaacagacaaggctatatcaaaacccaaccacttatatttctgtt
gggacatcaacactaaaccagagattggtaccaaaaatagctactaggtccaaagtaaac
gggcaaagtggaaggatggaattcttctggacaattttaaaaccgaatgatgcaatcaac
ttcgaaagcaatggaaatttcattgccccagaatatgcatacaaaattgtcaagaaaggg
gactcagcaattatgaaaagtgaattggaatatggtaactgcaacaccaagtgtcaaact
ccaatgggggcgataaactctagtatgccgttccacaacatacaccctctcaccatcggg
gaatgccccaaatatgtgaaatcaagtaggttagtccttgcgactgggctcagaaatagt
cctcaaagagagaga---------agaagagaaaagagaggactatttggagctatagca
ggttttatagagggaggatggcagggaatggtagatggttggtatggataccaccatagc
aatgagcaggggagtgggtacgctgcagacaaagaatccactcaaaaggcaatagatgga
gttaccaataaggtcaactctatcattgacaaaatgaacactcagtttgaggccgttgga
agggaatttaataacttggaaaggagaatagagaatttaaacaagaagatggaagacgga
ttcctagatgtctggacttataatgctgaacttctggttctcatggaaaatgagagaact
ctagactttcatgactcaaatgttaagaacctctacgacaaggtccgactacaacttaag
gataatgcaaaggagctgggtaacggttgtttcgagttctatcacaaatgtgataatgaa
tgtatgggaagtataagaaacggaacgtacaactacccgcagtattcagaagaagcaagg
ttaaaaagagaggaaataagtggagtaaaattggaatcaataggaacttaccaaatactg
tcaatttattcaacagtggcgagttccctagcactggcaatcatgatgtct
>A/chicken/Ampenan/BBVD-282/2007_{2.1.1}
gatcagatttgcattggttaccatgcaaacaattcaacagagcaggttgacacaataatg
gaaaagaacgttactgttacacatgcccaagacatactggaaaaggcacacaacgggaag
ctctgcgatctagatggagtgaagcctctaattttaagagattgtagtgtagctggatgg
ctcctcgggaacccaatgtgtgacgaattcagcaatgtaccggaatggtcttacatagtg
gagaaggccaatccagccaatgacctctgttacccagggaatttcaacaactatgaagaa
ctgaaacacctattgagcagaataaaccattttgagaaaactcagatcatccccaaaagt
tcttggtccgatcatgaagcctcatcaggggtgagctcagcatgtccataccagggaagg
tcctccttctttagaaatgtagtatggcttatcaaaaagaacagtgcatacccaacaata
aagagaagctacaataataccaaccaagaagatcttttgatactgtgggggattcaccat
cctaatgatgcggcagaacagacaaggctatatcaaaacccaaccacctatatttccgtt
gggacatcaacactaaaccagagattggtaccaaaaatagctactagatccaaagtaaac
gggcaaagtggaaggatggaattcttctggacaattttaaaaccgaatgatgcaatcaac
ttcgagagtaatggaaatttcattgctccagaatatgcatacaaaattgtcaagaaaggg
gattctgcaattatgaaaagtgaattggaatatggtaactgcaacaccaagtgtcaaact
ccaatgggggcgataaactctagtatgccgttccacaacatacaccctctcaccatcggg
gaatgccccaaatatgtgaaatcaaacagattagtccttgctactgggctcagaaatagc
cctcaaagagagaga---------agaagaaaaaagagagggctatttggagctatagca
ggttttatagagggaggatggcagggaatggtagatggttggtatgggtaccaccatagc
aatgagcaggggagtgggtacgctgcagacaaagaatccactcaaaaggcaatagatgga
gtcaccaataaggtcaactcgatcattgacaaaatgaacacccagtttgaggccgttgga
agggaatttaataacttagaaaggagaatagagaatttaaacaagaagatggaagacgga
ttcctagatgtctggacttataatgctgaacttctggttctcatggaaaatgagagaact
ctagactttcatgactcaaatgttaagaacctctacgacaaggtccgactacagcttagg
gataatgcaaaggagctgggtaacggttgtttcgagttctatcacaaatgtgataatgaa
tgtatggaaagtataagaaacggaacgtataactacccgcagtattcagaagaagcaaga
ttaaaaagagaggaaataagtggagtaaaattggaatcaataggaacttaccaaatactg
tcgatttattcaacagtggcgagttccctagcactggcaatcatgatggct
>A/chicken/Badung/BBVD-277/2007_{2.1.3}
gatcagatttgcattggttaccatgcaaacaattcaacagagcaggttgacacaataatg
gaaaagaacgttactgttacacatgcccaagacatactggaaaagacacacaacgggaag
ctctgtgatctagatggagtgaagcctctaattttaagagattgtagtgtagctggatgg
ctcctcgggaacccaatgtgtgatgaattcatcaatgtaccggaatggtcttacatagtg
gagaaggccaatccagccaatgacctctgctatccagggaatttcaatgactatgaagaa
ctgaaacacctattgagcagaataaaccattttgagaaaattcagatcatccccaaaagt
tcttggtccgatcatgaagcctcatcaggggtgagctcagcatgtccatacctgggaacg
ccctccttttttagaaatgtggtatggcttatcaaaaagaacagtacatacccaacaata
aaaagaagctacaataataccaaccaagaagatcttttggtactgtgggggattcaccat
cctaatgatgcggcagagcaaacgaggctatatcaaaatccaatcacctatatttccgtt
gggacatcaacactgaaccagagattggtaccaaaaatagctaccagatccaaagtaaac
ggacaaagtggaaggatggagttcttctggacaattttaaaacctaatgatgcaatcaac
ttcgagagtaatggaaatttcattgctccagaatatgcctacaaaattgtcaagaaaggg
gactcagcaattatgaaaagtgaattggaatatggcaactgcaacaccaagtgtcaaact
ccaatgggggcgataaactctagtatgccattccacaacatacaccctctcaccatcggg
gaatgccccaaatatgtgaaatcaaacagattagtccttgcgactgggctcagaaatagc
cctcaaagagagaga---------agaagaaaaaagagaggactatttggagctatagca
ggttttatagaaggaggatggcaggggatggtagatggttggtatgggtaccaccacagc
aatgagcaggggagtgggtacgctgcagacaaagaatccactcaaaaggcaatagatgga
gtcaccaataaggtcaattcgatcattgacaaaatgaacactcagtttgaggccgttgga
agggaatttaataacttagaaaggagaatagagaatttaaacaagaagatggaagacgga
ttcctagatgtttggacttataatgctgaacttctggttctcatggaaaatgagagaact
ctagactttcatgactcaaatgttaagaacctctacgacaaggtccgactacagcttagg
gataatgcaaaggagctgggtaacggttgtttcgagttctatcacaaatgtgatgatgaa
tgtatggaaagtgtaagaaatgggacgtataactacccgcagtattcagaagaagcaaga
ttaaaaagaggggaaataagtggggtaaaattggaatcaataggaatttaccaaatactg
tcaatttattcaacagtagcgagttccctagcactggcaatcatgatggct
>A/chicken/Badung/BBVD-302/2007_{2.1.1}
gatcagatatgcattggttaccatgcaaacaattcaacagagcaggttgacacaataatg
gaaaagaacgttactgttacacatgccaaagacatactggaaaagacacacaacgggaag
ctttgcgatctagatggagtgaagcctctaattttaagagattgtagtgtagctggatgg
ctcctcgggaacccaatgtgtgacgaattcatcaatgtaccggaatggtcttacatagtg
gagaaggccaatccagctaatgacctctgttacccggggaatttcaacgactatgaagaa
ctgaaacacctattgagcagaataaaccattttgagaaaattcagatcatccccaaaagt
tcttggtccgatcatgaagcctcattaggggtgagctcagcatgtccataccagggacag
tcctccttttttagaaatgtggtgtggcttatcaaaaagaacagtgcatacccaacaata
aagaaaagctacaataataccaaccaagaagatcttttggtactgtggggaattcaccat
cctaatgatgcggcagaacagacaaggctatatcaaaacccaaccacctatatttccgtt
gggacatcaacactaaaccagagattggtaccaaaaatagctactagatccaaagtaaac
gggcaaagtggaaggatggaattcttctggacaattttaaaaccgaatgatgcaatcaac
ttcgagagtaatggaaatttcattgccccagaatatgcatacaaaattgtcaagaaaggg
gactcagcaattatgaaaagtgaattggaatatggtaattgcaacaccaagtgtcaaact
ccaatgggggcgataaactctagtatgccattccacaacatacaccctctcaccatcggg
gaatgccccaaatatgtgaagtcaagcagattggtccttgcgactgggctcagaaatagc
cctcaaatagagaga---------agaagaaaaaagagaggattatttggagctatagca
ggttttatagagggaggatggcagggaatggtagatggttggtatggataccaccatagc
aatgagcaggggagtgggtacgctgcagacaaagaatccactcaaaaggcaatagatgga
gttaccaataaggtcaactcgattattgacaaaatgaacactcagtttgaggccgttgga
agggaatttaataacttagaaaggagaatagagaatttaaacaagaagatggaagacgga
ttcctagatgtttggacttataatgctgaacttctggtcctcatggaaaatgagagaact
ctagactttcatgactcaaatgttaagaacctctacgacaaggtccgactacaacttaag
gataatgcacaggagctgggtaacggttgttttgagttctaccacaaatgtgataatgaa
tgtatggaaagtataagaaacggaacgtataactacccgcagtattcagaagaagcaaga
ttaaaaagagaggaaataagtggagtaaaattggaatcaataggaacttaccaaatactg
tcaatttattcaacagtggcgagttccctagcactggcaatcatgatggct
>A/chicken/Sleman/BBVW-493-214/2007_{2.1.3.2}
gatcagatttgcattggttaccatgcaaacaattcaacagagcaggttgacacaatcatg
gaaaagaacgttactgttacacatgcccaagacatactggaaaagacacacaacgggaag
ctctgcgatctagatggagtgaagcctctaattttaagagattgtagtgtagctggatgg
ctcctcgggaacccaatgtgtgacgaattcatcaatgtaccggaatggtcttacatagtg
gagaaggccaacccaaccaatgacctctgttacccagggagtttcaacgactatgaagaa
ctgaaacacctattgagcagaataaaccactttgagaaaattcaaatcatccccaaaagt
tcttggtccgatcatgaagcctcatcaggagtgagctcagcatgtccatatctgggaagt
ccctccttttttagaaatgtggtatggcttatcaaaaagaacagtacatacccaacaata
aagaaaagctacaataacaccaaccaagaagatcttttggtactgtggggaattcaccat
cctaatgatgcagcagagcagacaaggctatatcaaaacccaaccacctatatttccatt
gggacatcaacactaaaccagagattggtaccaaaaatagctactagatccaaagtaaac
gggcaaagtggaaggatggagttcttctggacaattttaaaacctaatgatgcaatcaac
ttcgagagtaatggaaatttcattgctccagaatatgcatacaaaattgtcaagaaaggg
gactcagcaattatgaaaagtgaattggaatatggtaactgcaacaccaagtgtcaaact
ccaatgggggcgataaactctagtatgccattccacaacatacaccctctcaccatcggg
gaatgccccaaatatgtaaaatcaaacagattagtccttgcaacagggctcagaaatagc
cctcaaagagagagc---------agaagaaaaaagagaggactatttggagctatagca
ggatttatagagggaggatggcagggaatgatagatggttggtatgggtaccaccatagc
aatgagcaggggagtgggtacgctgctgacaaagaatccactcaaaaggcaatagatgga
gtcaccaataaggtcaactcaattattgacaaaatgaacactcagtttgaggccgttgga
agggaatttaataacttagaaaggagaatagagaatttaaacaagaagatggaagacggg
tttctagatgtttggacttataatgccgaacttctggttctcatggaaaatgagagaact
ctagactttcatgactcaaatgttaagaacctctatgacaaggtccgactacagcttagg
gataatgcaaaggagctgggtaacggttgttttgagttctatcacaaatgtgataatgaa
tgtatggaaagtataagaaacggaacgtacaactatccgcagtattcagaagaagcaaga
ttaaaaagagaggaaataagtggggtaaaattggaatcaataggaacttaccaaatactg
tcaatttattcaacagtggcgagttccctagcactggcaatcatgatagct
>A/chicken/Lao/LH2/2010_{2.3.4.1}
gatcagatttgcattggttaccatgcaaacaactcgacagagcaggttgacacaataatg
gaaaagaacgtcactgttacacatgcccaagacatactggaaaagacacacaacgggaag
ctctgcgatctagatggagtgaagcctttgattttaagagattgtagtgtagctggatgg
ctcctcggaaacccaatgtgtgacgaatttatcaatgtgccagaatggtcttacatagtg
gagaaggccaacccagccaatgacctctgttacccagggaatttcaatgactatgaagaa
ctgaaacacctattgagcagaataaatcattttgagaaaattcagatcatccccaaaagt
tcttggtccgatcatgaagcctcatcaggggtgagctcagcatgtccgtatcagggaacg
ccctcttttttcaggaatgtagtatggcttatcaaaaagaacaatacatacccaacaata
aagagaagctacaataacaccaaccaggaagatcttttggtactgtgggggattcaccat
tctaatgatgcgacagaacagataaagctctatcaaaacccaaccacctatgtttccgtt
ggaacatcaacactaaaccagagattggtaccaaaaatagctactagatccaaagtaaac
gggcaaagtggaaggatggatttcttctggacaattttaaaatcgaatgatgcaatcaac
ttcgagagtaatgggaatttcattgctccagaatatgcatacaaaattgtcaagaaaggg
gactcagcaattatgaaaagtgaagtggaatatggtaactgcagcaccaagtgtcaaact
ccaataggggcgataaactctagtatgccattccacaatatacaccctctcaccatcggg
gaatgccccaaatatgtgaaatcaaacaaattagtccttgcgactgggctcagaaatagt
cctctaagagag------------agaagaagaaaaagaggactatttggagctatagca
gggtttatagagggaggatggcagggaatggtagatggttggtatgggtaccaccatagt
aatgagcaggggagtgggtacgctgcagacagagaatccacccaaaaggcaatagatgga
gtcaccaataaggtcaactctatcattgacaaaatgaacactcagtttgaggccgttgga
agggaatttaataacttagaaaggagaatagagaatttaaacaagaaaatggaagacgga
ttcctagatgtctggacgtataatgctgaacttctggttctcatggaaaatgagaggact
ctagacttccatgactcaaatgttaggaacctttacgacaaggtacgactacagctgagg
gataatgcaaaggagctgggtaacggttgcttcgagttctatcacagatgtgataatgaa
tgtatggaaagtgtaaggaacggaacgtatgactacccgcagtattcagaagaagcaaga
ttaaaaagagaggaaattagtggagtaaaattggaatcaataggaacttaccaaatactg
tcaatttattcaacagttgcgagttcactagtgctggcaatcatggtggct
>A/Hunan/1/2009_{2.3.4.1}
gatcagatttgcattggttaccatgcaaacaactcgacagagcaggttgacacaataatg
gaaaagaacgttactgttacacatgcccaagacatactggaaaagacacacaacgggaag
ctctgcgatctagatggagtgaagcctctgattttaagagattgtagtgtagctggatgg
ctcctcggaaacccaatgtgtgacgaatttatcaatgtgccagaatggtcttacatagtg
gagaaggccaacccagccaatgacctctgttacccagggaatttcaacgactatgaagaa
ctgaaacacctattgagcagaataaatcattttgagaaaattcagatcatccccaaaagt
tcttggtccgatcatgaagcctcatcaggggtgagctcagyatgtccgtaccagggaacg
ccctcctttttcagaaatgtagtatggcttatcaaaaagaacaatacatacccaacaata
aaaagaagctacaacaacaccaatcaggaagatctcttggtactgtgggggattcaccat
tctaatgatgcggcagaacagataaagctctatcaaaacccaaccacctatatttccgtt
ggaacatcaacactaaaccagagattggtgccaaaaatagctactagatccaaagtaaac
gggcaaagtggaaggatggatttcttctggacaattttaaaatcgaatgatgcaatcaac
ttcgagagtaatgggaatttcattgctccagaatatgcatacaaaattgtcaagaaaggg
gactcagcaattatgaaaagtgaagtggaatatggtaactgcaacaccaaatgtcaaact
ccaataggggcgataaactctagtatgccattccacaacatacaccctctcaccatcggg
gaatgccccaaatatgtgaaatcaaacaaattagtccttgcgactgggctcagaaatagt
cctctaagagaa------------agaagaaggaaaagaggactatttggagctatagca
gggtttatagagggaggatggcagggaatggtagatggttggtatggataccaccatagc
aatgagcaggggagtgggtacgctgcagacaaagaatccacccaaaaggcaatagacgga
gtcaccaataaggtcaactctatcattgacaaaatgaacactcagtttgaggccgttgga
agggaatttaataacttagaaaggagaatagagaatttaaacaagaaaatggaagacgga
ttcctagatgtctggacctataatgctgaacttctggttctcatggaaaatgagaggact
ctagacttccatgactcaaatgtcaagaacctttacgacagggtccgactacagctgagg
gacaatgcaaaagagctgggtaacggttgcttcgagttctatcacaaatgtaatgatgaa
tgtatggaaagtgtaagaaacggaacgtatgactacccgcagtattctgaagaagcaaga
ttaaaaagagaggaaataagtggaataaaattggaatcaataggaacttaccaaatactg
tcaatttattcaacagttgcgagttctctagcactggcaatcatggtggct
>A/Hunan/2/2009_{2.3.4.1}
gatcagatttgcattggttaccatgcaaacaactcgacagagcaggttgacacaataatg
gaaaagaacgttactgttacacatgcccaaaacatactggaaaagacacacaacgggaag
ctctgcgatctagatggagtgaagcctttgattttaagagattgcagtgtagctggatgg
ctcctcggaaacccaatgtgtgacgaatttatcaatgtgccagaatggtcttacatagtg
gagaaggccaacccagccaatgacctctgttacccagggaatttcaacgactatgaagaa
ctgaaacacctattgagcagaataaatcattttgagaaaattcagatcatccccaaaagt
tcttggtccgatcatgaagcctcatcaggggtgagctcagcatgtccgtatcagggaacg
ccctcttttttcaggaatgtagtatggcttatcaaaaagaacaatacatacccaacaata
aagagaagctacaataacaccaaccaggaagatcttttggtactgtgggggattcaccat
tctaatgatgcgacagaacagataaagctctatcaaaacccaaccacctatgtttccgtt
ggaacatcaacactaaaccagagattggtaccaaaaatagctactagatccaaagtaaac
gggcaaagtggaaggatggatttcttctggacaattttaaaatcgaatgatgcaatcaac
ttcgaaagtaatgggaatttcattgctccagaatatgcatacaaaattgtcaagaaaggg
gactcagcaattatgaaaagtgaagtggaatatggtaactgcagcaccaagtgtcaaact
ccgataggggcgataaactctagtatgccattccacaatatacaccctctcaccatcggg
gaatgccccaaatatgtgaaatcaaacaaattagtccttgcgactgggctcagaaatagt
cctctaagagaa------------agaagaagaaaaagaggactatttggagctatagca
gggtttatagagggaggatggcagggaatggtagatggttggtatgggtaccaccatagt
aatgagcaggggagtgggtacgctgcagacaaagaatccacccaaaaggcaatagatgga
gtcaccaataaggtcaactctatcattgacaaaatgaacactcagtttgaggccgttgga
agggaatttaataacttagaaaggagaatagagaatttaaacaagaaaatggaagacgga
ttcctagatgtctggacttataatgctgaacttctggttctcatggaaaatgagaggact
ctagacttccatgactcaaatgtcaagaacctttacgacaaggtccgactacagctgagg
gataatgcaaaggagctgggtaacggttgcttcgagttctatcacaaatgtgataatgaa
tgtatggaaagtgtaagaaacggaacgtatgactacccgcagtattcagaagaagcaaga
ttaaaaagagaggaaattagtggggtaaaattggaatcaataggaacttaccaaatactg
tcaatttattcaacagttgcgagttctctagcgctggcaatcatggtggct
>A/Hubei/1/2010_{2.3.2.1a}
gatcatatttgcattggttatcatgcaaataactcgacagagcaggttgacacaataatg
gaaaagaacgtgactgttacacatgcccaagacatactggaaaagacacacaacggtaag
ctctgcgatctaaatggagtgaagcctctgattttaaaagattgtagtgtagcaggatgg
ctcctcggaaatccaatgtgtgacgaattcatcaatgtgccagaatggtcttacatagta
gagaaggccaatccagccaatgacctctgttacccagggaatttcaacgattatgaagaa
ttgaaacacctattgagcaggataaaccattttgagaaaatacagatcatccccaaaaat
tcttggtcagatcatgaagcctcgttgggggtgagtgcagcatgtccataccagggaaaa
tcctccttcttcagaaatgtggtatggcttatcaaaaaggacaatgcatacccaacaata
aagaaaggctacaataataccaaccaagaagatctcttggtactgtgggggattcaccat
cctaatgatgaggcagagcagacaaggctctatcaaaacccaaccacctatatttccatt
gggacatcaacactaaaccagagattggtaccaaaaatagccactaggtccaaaataaac
gggcaaagtggcaggatagatttcttctggacaattttaaaaccgaatgatgcaatccac
ttcgagagtaatggaaatttcattgctccagaatatgcatacaaaattgtcaagaaagga
gactcaacaattatgaaaagtgaagtggaatatggtaactgcaacaccaggtgtcagact
ccaataggggcgataaactccagtatgccattccacaacatacaccctctcaccatcgga
gaatgtcccaaatatgtgaaatcaaacaaactagtccttgcgactgggctcagaaatagt
cctcaaagagag------------agaaggagaaaaagaggattgtttggagctatagca
ggttttatagagggaggatggcagggaatggtagatggttggtatgggtaccaccacagc
aatgagcaggggagtgggtacgctgcagacaaagaatctactcaaaaggcaatagacggg
gtcaccaataaggtcaactcgatcattgacaaaatgaacactcagtttgaggccgtagga
agggaatttaataacttagagaggagaatagagaatttgaacaagaagatggaagacgga
ttcctagatgtctggacttataatgctgaacttctggttctcatggaaaatgagagaact
ctagacttccatgactcaaatgtcaggaacctttacgacaaggtcagactacagcttaag
gataatgcaaaagagctgggtaacggttgtttcgagttctatcacaaatgtgataatgaa
tgtatggaaagtgtaagaaacggaacgtatgactacccgcagtattcagaagaagcaaga
ttaaaaagagaggaaataagtggagtaaaattggaatcaataggaatctaccaaatactg
tcaatttattcaacagtggcgagttccctagtactggcaatcatgatggct
>A/environment/Guizhou/2/2009_{2.3.4.2}
gatcagatttgcattggttaccatgcaaacaactcgacagagcaggttgacacaataatg
gaaaagaacgttactgttacacatgcccaagatatactggaaaagacacacaacgggaag
ctctgtgatctagatggagtgaagcctctgattttaagagattgtagtgtagctggatgg
ctcctcggaaacccaatgtgtgacgaattcatcaatgtgccggaatggtcttacatagtg
gagaaggccaacccagccaatgacctctgttacccagggaatctcaacgactatgaagaa
ctgaaacacctattgagcagaataaaccattttgagaaaattcaaatcatccccaaaagt
tcttggtccgatcatgaagcctcattaggggtgagctcagcatgtccataccagggaaca
ccctcctttttcagaaatgtgatatggcttatcaagaagaacaatacatacccaacaata
aagagaagctacaataataccaaccaggaagatcttttgatactgtgggggattcatcat
tctaatgatgaggcagagcagataaagctctatcaaaacccaaccacctatatttccgtt
gggacatcaacactaaatcagagattggtaccaaaaatagctactagatccaaagtaaac
gggcaaagtggaaggatggatttcttctggacaattttaaaaccggacgatgcaatcaac
ttcgagagtaatggaaatttcattgctccagaatatgcatacaaaattgtcaagaaagga
gactcagcaattatgaaaagtgaagtggaatatggtaactgcaacaccaagtgtcaaact
ccaataggggcgataaattctagtatgccattccacaacatacaccctctcactatcggg
gaatgccccaaatatgtgaaatcaaacaaattagtccttgcgactgggctcagaaatagt
cctctaagagaa------------aaaagaagaaaaagaggactatttggagctatagca
ggttttatagagggaggatggcagggaatggtagatggttggtatgggtaccaccatagc
aatgagcaggggagtgggtacgctgcagacaaagaatccactcaaaaggcaatagatgga
gtcaccaataaggtcaactcgatcattgacaaaatgaacactcagtttgaggccgttgga
agggaatttaataacttagaaaggagaatagagaatttaaacaagaaaatggaagacgga
ttcctagatgtctggacttataatgctgaacttctggttctcatggaaaatgagagaact
ctagacttccatgactcaaatgtcaagaacctttacgacaaggtccgactacagcttagg
gataatgcaaaggaactgggtaacggttgtttcgagttctatcacaaatgtgataatgaa
tgcatggaaagtgtaagaaacggaacgtatgactacccgcagtattcagaagaagcaaga
ttaaaaagagaggaaataagtggagtaaaattggaatcaataggaacataccaaatactg
tcaatttattcaacagttgcgagttctctagcactggcaatcatggtggct
>A/environment/Guizhou/4/2009_{2.3.4.2}
gatcagatttgcattggttaccatgcaaacaactcgacagagcaggttgacacaataatg
gaaaagaacgttactgttacacatgcccaagatatactggaaaagacacacaacgggaag
ctctgcgatctagatggagtgaagcctctgattttaagagattgtagtgtagctggatgg
ctcctcggaaacccaatgtgtgacgaattcatcaatgtgccggaatggtcttacatagtg
gagaaagccaacccagccaatgacctctgttacccagggaatctcaacgactatgaagaa
ctgaaacacctattgagcagaataaaccattttgagaaaattcagatcatccccaaaagt
tcttggtccgatcatgaagcctcattaggagtgagctcagcatgtccataccagggaaca
ccctcctttttcagaaatgtggtatggcttatcaagaagaacaatacatacccaacaata
aagagaagctacaataataccaaccaggaagatcttttgatactgtgggggattcatcat
tctaatgatgaggcagagcagataaagctctatcaaaatccaaccacctatatttccgtt
gggacatcaacactaaaccagagattggttccaaaaatagctactagatccaaagtaaac
gggcaaagtggaaggatggatttcttctggacaattttaaaaccggacgatgcaatcaac
ttcgagagtaatggaaatttcattgctccagaatatgcatacaaaattgtcaagaaagga
gactctgcaattatgaaaagtgaagtggaatacggtaactgcaacaccaagtgtcaaact
ccaataggggcgataaactctagtatgccattccacaacatacaccctctcactatcggg
gaatgccccaaatatgtgaaatcaaacaaattagtccttgcgactgggctcagaaatagt
cctctaagagaa------------agaagaagaaaaagaggactatttggagctatagca
ggttttatagagggaggatggcagggaatggtagatggttggtatgggtaccaccatagc
aatgagcaggggagtgggtacgctgcagacaaagaatccactcaaaaggcaatagatgga
gtcaccaataaggtcaactcgattattgacaaaatgaacactcagtttgaggccgttgga
agggaatttagtaacttagaaaggagaatagagaatttaaacaagaaaatggaagacggg
ttcctagatgtctggacttataatgctgaacttctggttctcatggaaaatgagagaact
ctagacttccatgactcaaatgtcaagaacctttacgacaaggtccgactacagcttagg
gataatgcaaaggaactgggtaacggttgtttcgagttctatcacaaatgtgataatgaa
tgcatggaaagtgtaagaaacggaacgtatgactacccgcagtattcagaagaagcaaga
ttaaaaagagaggaaataagtggagtaaaattggaatcaataggaacttaccaaatactg
tcaatttattcaacagttgcgagttctctagcactggcaatcatggtggct
>A/chicken/Menofia/CAI35/2010_{2.2.1.1a}
gatcaaatttgcattggttaccatgcaaacaactcaacagagcaggttgacacaataatg
gaaaagaacgtcactgttacacacgctcaagacatactggaaaagacacacaacgggaaa
ctctgcgatctagatggagtgaagcctctaattttaagagattgtagtgtagctggatgg
ctcctcgggaacccaatgtgtggcgaattccccaatgtgtcggaatggtcctacatagtg
gagaagatcaatccagccaatgacctctgttacccagggaatttcaacaactatgaagaa
ctgaaacacctattgagcagaataaaccggtttgaaaaaattaagatcatacccaaaagt
tcttggccagatcatgaagcctcattaggagtgagctcagcatgtctataccaaggagga
ccctccttttatagaaatgtggtatggcttatcaaaaagaacaatacatacccaataata
aaggaaagttaccataataccaatcaagaagatcttttggtgctgtgggggattcaccat
ccaaatgatgaggaagagcagacaaggatctataaaaacccaattacctatatttccgtt
gggacatcaacactaaaccagagactggtaccaaagatagccactagacccaaggtaaac
gggcaaagtggaagagtggagttcttttggacaattttaaaatcaaatgatacaataaac
tttgagagtaatggaaatttcattgctccagaaaatgcatacaaaattgtcaagaaaggg
gactcaacaattatgaaaagtgagttggaatatggtaactgcagcaccaagtgtcaaact
ccaataggggcgataaactccagtatgccattccacaacatccaccctctcaccatcggg
gaatgccccaaatatgtgaaatcaaacagattagtccttgctactgggctcagaaatagc
cctcaaggagaggga---------agaagaaaaaagagaggactatttggagctatagca
ggttttatagagggaggatggcagggaatggtagatggttggtatgggtaccatcatagc
aacgagcaggggagtgggtacgctgcagacaaagaatccactcaaaaggcaatagatgga
gtcaccaataaggtcaactcgatcattgacaaaatgaatactcagtttgaggctgttggg
agggaatttaataacttggaaaagagaatagaaaatttaaacaagaagatggaagacggg
ttcctagatgtttggacttataatgctgaactcctggttctaatggaaaatgagagaact
ctagactttcatgactcaaatgtcaagaacctttatgacaaggtgcgactacagcttagg
gacaatgcaaaggagcttggtaacggttgtttcgagttctatcacagatgcgataatgaa
tgtatggaaagtgtaagaaacggaacgtatgactacccgcagtactcagaagaagcaaga
ttaaaaagagaggaaataagtggagtaaaattggaatcaataggaacttaccaaatacta
tcaatttattcaacagtggcaagttccctagcactggcaatcatggtggct
>A/Chicken/Yunnan/447/05_{2.4}
gatcagatctgcattggttaccatgcaaacaactcaacagagcaggttgacacaataatg
gaaaagaacgttactgttacacatgcccaagacatactggaaaagacacacaacgggaag
ctctgcgatctagatggagtgaagcctctaattttaaaagattgtagtgtagctggatgg
ctcctcgggaacccaatgtgtgacgaattcatcaatgtgccggaatggtcttatatagta
gagaaggccaatccagccaatgacctctgttacccagggattttcaacgactatgaagaa
ctgaaacacctattgagcagaataaaccattttgagaaaattcagatcatccccaaaagt
tcttggcccgatcatgaagcctcatcaggggtgagcgcagcatgtccataccagggaaag
tcctcctttttcagaaatgtggtatggcttatcaaaaagaacaatacatacccaacaata
aagataagctacaataataccaaccaagaagatcttttggtactgtgggggattcaccac
cctaatgatggggcagagcagacaaggctctatcaaaatccaaccacctatatttccgtt
gggacatcaacactaaaccagagattggtaccaaaaatagccactagatccaaagtaaac
gggcaaagtggaaggatggagttcttctggacaattttaaaaccgaatgatgcaatcaac
ttcgaaagtaatggaaatttcattgctccagaatatgcatacaaaattgtcaagaaaggg
gactcaacaattatgaaaagtgaattggaatatggtaactgcaacaccaagtgtcaaacc
ccaatgggggcgataaactctagtatgccattccacaacatacatcctctcaccatcggg
gaatgccccaagtatgtgaaatcaaacagattagtccttgcgactgggctcagaaatagc
cctcaaagagag------------agaagaagaaaaagaggactatttggagctatagca
ggttttatagaggggggatggcagggaatggtagatggttggtatgggtaccaccatagc
aatgagcaggggagtgggtacgctgcagacaaagaatccactcaaaaggcaatagatgga
gttaccaataaggtcaactcgatcattgacaaaatgaacactcagtttgaggccgttgga
agggaatttaataacttagaaaggagaatagagaatttaaacaagaagatggaagacgga
ttcctagatgtctggacttataatgctgaactcctagttctcatggaaaatgagagaact
ctagactttcatgactcaaacgtcaagaacctttacgacaaggtccgactacagcttagg
gataatgcaaaggagctgggtaacggttgtttcgagttctatcacaaatgtgataatgaa
tgtatggaaagtgtaagaaacggaacgtatgactacccgcagtattcagaagaagcaaga
ttaaaaagagaggaaataaatggagtaaaattggaatcaataggaacttaccaaatactg
tcaatttattcaacagtggcgagttccctagcactggcaatcatggtggct
>A/Chicken/Shantou/810/05_{2.3.2}
gatcagatttgcattggttaccatgcaaacaactcgacagagcaggttgacacaataatg
gaaaagaacgttactgttacacatgcccaagacatactggaaaagacacacaacggaaag
ctctgcgatctagatggagtgaagcctctgattttaagagattgtagtgtagctggatgg
ctcctcggaaacccaatgtgtgacgaattcatcaatgtaccggaatggtcttacatggtg
gagaaagccaatccagccaatgacctctgttacccaggaaatttcaacgactatgaagaa
ctgaaacacctattgagcagaataaaccattttgagaaaatacagatcatccccaagagt
tcttggtccgatcatgaagcctcattgggggtgagctcagcatgtccataccagggaagt
tcctcctttttcagaaatgtggtatggcttatcaaaaagaacaatgcatacccaacaata
aagaggagctacaataataccaaccaagaagatctcttggtattgtgggggattcaccat
cctaatgatgaggcagagcagacaaggctctatcagaatccaaccacctatatttccgtt
gggacatcaacactaaaccagagattgataccaaaaatagctactagatccaaagtaaac
gggcaaagtggaaggatggatttcttctggacaattttaaaaccgaatgatgcaatcaac
ttcgagagtaatggaaatttcattgctccagaatatgcatacaaaattgtcaagaaagga
gactcggcaattatgaaaagtgaagtggaatatggtaactgcaacaccaagtgtcaaact
ccaatgggggcgataaactctagtatgccattccacaacatacaccctctcaccatcggg
gaatgtcccaaatatgtgaaatcaaacaaattagttcttgcgactgggctcagaaatagc
cctcaaagagag------------agaagaagaaaaagaggactatttggagctatagca
ggttttatagagggaggatggcagggaatggtagatggttggtatgggtaccaccatagc
aatgagcaggggagtgggtatgctgcagacaaagaatccactcaaaaagcaatagatgga
gtcaccaataaggtcaactcgatcattgacaaaatgaacactcagtttgaggccgttgga
agggaatttaataacttagaaaggagaatagagaatttaaacaagaagatggaagacgga
ttcctagatgtctggacttataatgctgaacttctggttctcatggaaaatgagagaact
ctagacttccatgactcaaatgtcaagaacctttacgacaaggtccgactacagcttagg
gataatgcaaaggagctgggtaacggttgttttgagttctatcacaaatgtgataatgaa
tgtatggaaagtgtaagaaacggaacgtatgactacccgcagtattcagaagaagcaaga
ttaaaaagagaggaaataagtggagtaaaattggaatcaataggaacttaccaaatacta
tcaatttattcaacagtggcgagttccctagcactggcaatcatggtggct
>A/duck/Fujian/897/2005_{9}
gatcagatttgcatcggttaccatgcaaacaactcgacagagcaggttgacacaataatg
gaaaagaacgttactgttacacatgcccaagacatactggaaaagacacacaatgggaag
ctctgcgacttagatggggtgaagcctctaattttgagagattgtagtgtagctggatgg
ctcctcgggaacccaatgtgtgacgaattcatcaatgtaccggaatggtcttacatagtg
gagaaggccagtccagccaatgacctctgttacccaggtgatttcaacgattatgaagaa
ctgaaacacctattgagcagaataaaccattttgagaaaattcagatcatccccaaaagt
tcttggtccaatcatgaagcctcatcaggggtgagctcagcatgtccatacctgggaaag
ccctcctttttcagaaatgtggtatggcttatcaaaaagaacagtgcatacccaacaata
aagaggagctacaataataccaaccaagaagatcttttggtactgtgggggattcaccat
cctaatgatgcggcagagcagacaaagctctatcaaaacccaaccacctatatttccgtt
ggaacatcaacactaaaccagagattggtaccaaaaatagccaccagatccaaagtaaac
gggcaaagtggaaggatggagttcttctggacaattttaaaaccgaatgattcaatcaac
ttcgagagtaatggaaatttcattgctccagaatatgcatacaaaattgtcaagaaaggg
gactcagcaattatgaaaagcgaattggaatatggtaactgcaacaccaagtgtcaaact
ccaatgggggcggtaaactctagtatgccattccacaacatacaccctctcaccatcggg
gaatgccccaaatatgtgaaatcaaacagattagtccttgcgactgggctcagaaatagc
cctcaaagagagaga---------agaagaaagaagagaggactatttggagctatagca
ggttttatagagggaggatggcagggaatggtagatggttggtatggataccaccatagc
aatgagcaggggagtggatacgctgcagacaaagaatccactcaaagggcaatagatgga
gtcaccaataaggtcaactcgatcattgacaaaatgaacactcagtttgaggccgttgga
agggaatttaataacttagaaaggagaatagagaatttaaacaagaagatggaagacgga
ttcctagatgtctggacttataatgctgaacttctggttctcatggaaaatgagagaact
ctagactttcatgactcaaatgtcaagaacctttacgacaaggtccgactacagcttagg
gataatgcaaaagagctaggtaacggttgtttcgagttctatcacaaatgtgataatgaa
tgcatggaaagtgtaagaaacggaacgtatgactacccgcagtattcagaagaagcaagg
ctaaaaagagaggaaattagtggagtaaaattggaatcaataggaacttaccaaatactg
tcaatttattcaacagtggcaagttccctagcgctggcaatcatggtagct
>A/chicken/Fujian/1042/2005_{9}
gatcagatttgcattggttaccatgcaaacaattcgacagagcaggttgacacaataatg
gaaaagaacgttactgttacacatgcccaagacatactggaaaagacacacaatgggaag
ctctgcgacttagatggggtgaagcctctaattttgagagattgtagtgtagctggatgg
ctcctcgggaacccaatgtgtgacgaattcatcaatgtaccggaatggtcttacatagtg
gagaaggccagtccagccaatgacctctgttacccaggtgatttcaacgattatgaagaa
ctgaaacacctattgagcagaataaaccattttgagaaaattcagatcatccccaaaagt
tcttggtccaatcatgaagcctcatcaggggtgagctcagcatgtccatacctgggaaag
ccctcctttttcagaaatgtggtatggcttatcaaaaagaacagtgcatacccaacaata
aagaggagctacaataataccaaccaagaagatcttttggtactgtgggggattcaccat
cctaatgatgcggcagagcagacaaagctctatcaaaacccaaccacctatatttccgtt
ggaacatcaacactaaaccagagattggtaccaaaaatagccaccagatccaaagtaaac
gggcaaagtggaaggatggagttcttctggacaattttaaaaccgaatgattcaatcaac
ttcgagagtaatggaaatttcattgctccagaatatgcatacaaaattgtcaagaaaggg
gactcagcaattatgaaaagcgaattggaatatggtaactgcaacaccaagtgtcaaact
ccaatgggggcgataaactctagtatgccattccacaacatacaccctctcaccatcggg
gaatgccccaaatatgtgaaatcaaacagattagtccttgcgactgggctcagaaatagc
cctcaaagagagaga---------agaagaaagaagagaggactatttggagctatagca
ggttttatagagggaggatggcagggaatggtagatggttggtatggataccaccatagc
aatgagcaggggagtggatacgctgcagacaaagaatccactcaaagggcaatagatgga
gtcaccaataaggtcaactcgatcattgacaaaatgaacactcagtttgaggccgttgga
agggaatttaacaacttagaaaggagaatagagaatttaaacaagaagatggaagacgga
ttcctagatgtctggacttataatgctgaacttctggttctcatggaaaatgagagaact
ctagactttcatgactcaaatgtcaagaacctttacgacaaggtccgactacagcttagg
gataatgcaaaagagctaggtaacggttgtttcgagttctatcacaaatgtgataatgaa
tgcatggaaagtgtaagaaacggaacgtatgactacccgcagtattcagaagaagcaagg
ctaaaaagagaggaaattagtggagtaaaattggaatcaataggaacttaccaaatactg
tcaatttattcaacagtggcaagttccctagcgctggcaatcatggtagct
>A/duck/Guangxi/668/2004_{5}
gatcagatttgcattggttaccatgcaaacaactcgacagagcaggttgatacaataatg
gaaaagaatgttactgttacacatgcccaagacatactggaaaagacacacaacgggaaa
ctctgcgatctagatggagtgaagcctctaattttgagagattgtagtgttgcgggatgg
ctcctcggaaacccaatgtgtgatgaattcatcaatgtgccggaatggtcttacatagtg
gagaaggccagtccagccaatgacctctgttacccaggagatttcaacgactatgaagaa
ctaaaacacctattgagcagaataaatcattttgagaaaattcagatcatccccaaaagt
tcttggtccaatcatgaagcctcatcaggggtgagctcagcatgtccataccaggggagg
ccctcctttttcaggaatgtggtatggcttatcaaaaagaacagtgcataccctacaata
aagaggagctacaataataccagtcaagaagatcttttggtactgtgggggattcaccat
cctaatgatgcggcagagcagacaaagctctatcaaaacccaactacctatatttccgtt
ggaacatcaacactaaaccagagattagtaccaaaaatagctactagatccaaagtaaac
gggcagagtggaagaatggagttcttctggacaattttaaagccgaatgatgctatcaac
ttcgagagtaatggaaatttcattgctccagaatatgcctacaaaattgtcaagaaaggg
gactcagcaattatgaaaagtgaattggaatatggtaactgcaacaccaaatgtcaaact
ccaatgggggcgataaactctagtatgccattccacaacatacaccctctcaccatcggg
gaatgccccaagtatgtgaaatcaagcagattagtccttgcgacagggctcaggaatagc
cctcaaagagagata---------agaagaaaaaagagaggactatttggagctatagca
ggctttatagagggaggatggcagggaatggtagatggttggtatgggtaccaccatagc
aacgagcaggggagtggatacgctgcagacaaagaatccactcaaaaggcaatagatgga
gtcaccaataaagtcaattcgatcattgacaaaatgaacactcagtttgaggccgttgga
agggaatttaataatttagaaaggagaatagagaatttaaacaaaaagatggaggacgga
ttcctagatgtctggacttataatgctgaacttctggttctcatggaaaatgagagaact
ctagactttcatgactcaaatgtcaagaacctttacgacagggtccgactacagcttagg
gataatgcaaaggagctggggaacggttgtttcgagttctatcacaagtgtgacaatgaa
tgcatggaaagtgtaagaaacggaacgtatgactacccgcagtattcagaagaagcaaga
ctaaagagagaggaaataagtggagtaaaattggaatcgataggaacttaccaaatactg
tcaatttattcaacagtggcgagttccctagcgctggcaatcatggtagct
>A/goose/Guangxi/914/2004_{5}
gatcagatttgcattggttaccatgcaaacaactcgacagagcaggttgatacaataatg
gaaaagaatgttactgttacacatgcccaagacatactggaaaagacacacaacgggaaa
ctctgcgatctagatggagtgaagcctctaattttgagagattgtagtgtagctggatgg
ctcctcggaaacccaatgtgtgatgaattcatcaatgtgccggaatggtcttacatagtg
gagaaggccagtccagtcaatgacctctgttacccaggagatttcaacgactatgaagaa
ctgaaacacttattgagcagaataaaccattttgagaaaattcagatcatccccaaaagt
tcttggtccaatcatgaagcctcatcaggggtgagctcagcatgtccatacctggggagg
ccctcctttttcaggaatgtggtatggcttatcaaaaagaacagtgcataccctacaata
aagaggagctacaataataccaatcaagaagatcttttggtactgtgggggattcaccat
cctaatgatgcggcagagcagacaaagctctatcaaaacccaactacctatatttccgtt
ggaacatcaacactaaaccagagattagtaccaaaaatagctactagatccaaagtaaac
gggcagagtggaagaatggagttcttctggacaattttaaagccgaatgatgctatcaac
ttcgagagtaatggaaatttcattgccccagaatatgcctacaaaattgtcaagaaaggg
gactcagcaattatgaaaagtgaattggaatatggtaactgcaacaccaaatgtcaaact
ccaatgggggcgataaactctagtatgccattccacaatatacaccctctcaccattggg
gaatgccccaagtatgtgaaatcaaacagattagtccttgcgacagggctcagaaatagc
cctcaaagagagata---------agaagaaaaaagagaggactatttggagctatagca
ggctttatagagggaggatggcagggaatggtagatggttggtatgggtaccaccatagc
aacgagcaggggagtggatacgctgcagacaaagaatccactcaaaaggcaatagatgga
gtcaccaataaagtcaattcgatcattgacaaaatgaacactcagtttgaggccgttgga
agggaatttaataatttagaaaggagaatagagaatttaaacaaaaagatggaggacgga
ttcctagatgtctggacttataatgctgaacttctggttctcatggaaaatgagagaact
ctagactttcatgactcaaatgtcaagaacctttacgacaaggtccgactacagcttagg
gataatgcaaaggagctggggaacggttgtttcgagttctatcacaagtgtgacaatgaa
tgcatggaaagcgtaagaaacggaacgtatgactacccgcagtattcagaagaagcaaga
ctaaagagagaggaaataagtggagtaaaattggaatcgataggaacttaccaaatactg
tcaatttattcaacagtggcgagttctctagcgctggcaatcatggtagct
>A/goose/Guangxi/1097/2004_{5}
gatcagatttgcattggttaccatgcaaacaactcgacagagcaggttgatacaataatg
gaaaagaatgttactgttacacatgcccaagacatactggaaaagacacacaacgggaaa
ctctgcgatctagatggagtgaagcctctaattttgagagattgtagtgttgcgggatgg
ctcctcggaaacccaatgtgtgatgaattcatcaatgtgccggaatggtcttacatagtg
gagaaggccagtccagccaatgacctctgttacccaggagatttcaacgactatgaagaa
ctaaaacacctattgagcagaataaatcattttgagaaaattcagatcatccccaaaagt
tcttggtccaatcatgaagcctcatcaggggtgagctcagcatgtccataccaggggagg
ccctcctttttcaggaatgtggtatggcttatcaaaaagaacagtgcataccctacaata
aagaggagctacaataataccagtcaagaagatcttttggtactgtgggggattcaccat
cctaatgatgcggcagagcagacaaagctctatcaaaacccaactacctatatttccgtt
ggaacatcaacactaaaccagagattagtaccaaaaatagctactagatccaaagtaaac
gggcagagtggaagaatggagttcttctggacaattttaaagccgaatgatgctatcaac
ttcgagagtaatggaaatttcattgctccagaatatgcctacaaaattgtcaagaaaggg
gactcagcaattatgaaaagtgaattggaatatggtaactgcaacaccaaatgtcaaact
ccaatgggggcgataaactctagtatgccattccacaacatacaccctctcaccatcggg
gaatgccccaagtatgtgaaatcaagcagattagtccttgcgacagggctcaggaatagc
cctcaaagagagata---------agaagaaaaaagagaggactatttggagctatagct
ggctttatagagggaggatggcagggaatggtagatggttggtatgggtaccaccatagc
aacgagcaggggagtggatacgctgcagacaaagaatccactcaaaaggcaatagatgga
gtcaccaataaagtcaattcgatcattgacaaaatgaacactcaatttgaggccgttgga
agggaatttaataatttagaaaggagaatagagaatttaaacaaaaagatggaagacgga
ttcctagatgtctggacttataatgctgaacttctggttctcatggaaaatgagagaact
ctagactttcatgactcaaatgtcaagaacctttacgacagggtccgactacagcttagg
gataatgcaaaggagctggggaacggttgtttcgagttctatcacaagtgtgacaatgaa
tgcatggaaagtgtaagaaacggaacgtatgactacccgcagtattcagaagaagcaaga
ctaaagagagaggaaataagtggagtaaaattggaatcgataggaacttaccaaatactg
tcaatttattcaacagtggcgagttccctagcactggcaatcatggtagct
>A/goose/Guangxi/345/2005_{2.3.2}
gatcagatttgcattggttaccatgcaaacaactcgacagagcaggttgacacaataatg
gaaaagaacgttactgttacacatgcccaagacatactggaaaagacacacaacgggaag
ctctgcgatctagatggagtgaagcctctgattttaagagattgtagtgtagctggatgg
ctcctcggaaacccaatgtgtgacgaattcatcaatgtgccggaatggtcttacatagtg
gagaaggccaatccagccaatgacctctgttacccagggaatttcaacgactatgaagaa
ttgaaacacctattgagcagaataaaccattttgagaaaatacagatcatccccaaaagt
tcttggtccgatcatgaagcctcattaggggtgagctcagcatgtccataccagggaagt
tcctcctttttcagaaatgtggtatggcttatcaaaaagaacaatgcatacccaacaata
aagagaagctacaataataccaaccaagaagatctcttggtactgtgggggattcaccat
cctaatgatgaggcagagcagacaaggctctatcaaaatccaaccacctatatttccatt
gggacatcaacactaaaccagagattggtaccaaaaatagccactagatccaaagtaaac
gggcaaagtggaaggatggatttcttctggacaattttaaaaccgaatgatgcaatcaac
tttgagagtaatggaaatttcattgctccagaatatgcatacaaaattgtcaagaaagga
gactcagcaattatgaaaagtgaagtggaatatggtaactgcaacaccaagtgtcaaact
ccaatgggggcgataaactctagtatgccattccacaacatacaccctctcaccatcggg
gaatgtcccaaatatgtgaaatcaaacaaattagtccttgcgactgggctcagaaatagc
cctcaaagagag------------agaagaagaaaaagaggactatttggagctatagca
gggtttatagagggaggatggcagggaatggtagatggttggtatgggtaccaccatagc
aatgagcaggggagtgggtacgctgcagacaaagaatccactcaaaaggcaatagatgga
gtcaccaataaggtcaactcgatcattgacaaaatgaacactcagtttgaggccgttgga
agggaatttaataacttagaaaggagaatagagaatttaaacaagaagatggaagacgga
ttcctagatgtctggacttataatgctgaacttctggttctcatggaaaatgagagaact
ctagactttcatgactcaaatgtcaagaacctttacgacaaggtccgactacagcttagg
gataatgcaaaagagctgggtaacggttgtttcgagttctatcacaaatgtgataatgaa
tgtatggaaagtgtaagaaacggaacgtatgactacccgcagtattcagaagaagcaaga
ttaaaaagggaggaaataagtggagtaaagttggaatcaataggaacttaccaaatactg
tcaatttattcaacagtggcgagttccctagtactggcaatcatggtggct
>A/duck/Hunan/127/2005_{2.3.1}
gatcagatttgcattggttaccatgcaaacaactcgacagagcaggttgacacaataatg
gaaaagaacgttactgttacacatgcccaagacatactggaaaagacacacaacgggaag
ctctgcgatctagatggagtgaagcctctgatcttaagagattgtagtgtagctggatgg
ctcctcggaaacccaatgtgtgacgaattcattaatgtgccggaatggtcttacatagtg
gagaaggccaatccagtcaatgacctctgttacccagggaatttcaacgactatgaagaa
ctgaaacacctattgagcagaataaaccattttgagaaaattcagatcatccccaaaagt
tcttggtccgatcatgaagcctcatcaggggtgagctcagcatgtccataccagggaaaa
tcctcctttttcagaaatgtggtatggcttatcaaaaagaacaatgcatacccaacaata
aagataagctacaataataccaaccaagaagatcttttggtactgtgggggattcaccat
cctaatgatgcagcagagcagacaaggatctatcaaaacccaacaacctatatttctgtt
gggacatcaacactaaaccagagattggtaccaaaaatagctactagatccaaagtaaac
gggcaaagtggaaggatggatttcttctggacaattttaaaaccgaatgatgcaatcaac
ttcgagagtaatggaaatttcattgctccagaatatgcatacaaaattgtcaagaaaggg
gactcggcaattatgaaaagtgaagtggaatatggtaattgcaacaccaagtgtcaaacc
ccaatgggggcgataaactctagtatgccattccacaacatacaccctctcaccatcggg
gaatgtcccaaatatgtgaaatcaaacaaattagtccttgcgactgggctcagaaatagc
cctcaaagagag------------agaagaagaaaaagaggactatttggagctatagca
ggttttatagagggaggatggcagggaatggtagatggttggtatgggtaccaccatagc
aatgagcaggggagtgggtacgctgcagataaagaatccactcaaaaggcaatagatgga
gtcaccaataaggtcaactcgatcattgacaaaatgaacactcagtttgaggctgttgga
agggaatttaataacttagaaaggagaatagagaatttaaacaagaagatggaagacgga
ttcctagatgtctggacttataatgctgaacttctggttctcatggagaatgaaagaact
ctagacttccatgactcaaatgtcaagaacctttacgacaaggtccgactacagcttagg
gacaatgcaaaggagctgggtaacggttgtttcgagttctatcacaaatgtgataatgaa
tgtatggaaagtgtaagaaacggaacgtatgactacccgcagtattcagaagaagcaaga
ttaaaaagagaggaaataagtggagtaaagttggaatcaataggaacttatcaaatactg
tcaatttattcaacagtggcgagttccctagcactggcaatcatggtggct
>A/duck/Vietnam/568/2005_{2.3.2}
gatcagatttgcattggttaccatgcaaacaactcgacagagcaggttgacacaataatg
gaaaagaacgttactgttacacatgcccaagacatactggaaaagacacacaacgggaag
ctctgcgatctagatggagtgaagcctctaattttaaaagattgtagtgtagctggatgg
ctcctcggaaacccaatgtgtgacgaattcatcaatgtgccggaatggtcttacatagtg
gagaaggccaatccagcctatgacctctgttacccagggaatttcaacgactatgaagaa
ttgaaacacctattgagcagaataaaccattttgagaaaatacagatcatccccaaaagt
tcttggtccgatcatgaagcctcattaggggtgagctcagcatgtccataccagggaaat
tcctcctttttcagaaatgtggtatggcttatcaaaaagaacgatgcatacccaacaata
aagagaagctacaataataccaaccaagaagatctcttggtactgtgggggattcaccat
cctaatgatgaggcagagcagacaaggctctatcaaaacccaaccacctatgtttccatt
gggacatcaacactaaaccagagattggtaccaaaaatagccactagatccaaagtaaac
gggcaaagtggaaggatagatttcttctggacaattttaaaaccgaatgatgcaatcaat
tttgagagtaatggaaatttcattgctccagaatatgcatacaaaattgtcaagaaagga
gactcagcaattatgaaaagtgaagtggaatatggtaactgcaacaccaagtgtcaaact
ccaatgggggcgataaactctagtatgccattccacaacatacaccctctcaccatcggg
gaatgtcccaaatatgtgaaatcaaacaaattagtccttgcgactgggctcagaaatagc
cctcaaagagag------------agaagaagaaaaagaggactatttggagctatagca
ggttttatagagggaggatggcagggaatggtagatggttggtatgggtaccaccatagc
aatgagcaggggagtgggtacgctgcagacaaagaatccactcaaaaggcaatagatgga
gtcaccaataaggtcaactcgatcattgacaaaatgaacactcagtttgaggccgttgga
agggaatttaataacttagaaaggagaatagagaatttaaacaagaagatggaagacgga
ttcctagatgtctggacttataatgctgaacttctggttctcatggaaaatgagagaact
ctagacttccatgactcaaatgtcaagaacctttatgacaaggtccgactacagcttagg
gataatgcaaaagagctgggtaacggttgtttcgagttctatcacaaatgtgataatgaa
tgtatggaaagtgtaagaaacgggacgtatgactacccgcagtattcagaagaagcaaga
ttaaaaagagaggaaataagtggagtaaaattggaatcaataggaacttaccaaatactg
tcaatttattcaacagtggcgagttccctagtactggcaatcatggtggct
>A/chicken/Hebei/326/2005_{7}
gatcagatttgcattggttaccatgcaaacaactcgacagagcaggttgacacaataatg
gaaaagaacgttactgttacacatgctcaagacatactggagaagacacacaacgggaag
ctctgcaacccagatggagtgaagcctctaattttgaaagattgtagtgtagctggatgg
ctcctcggaaacccaatgtgtgacgaatttatcaatgtgccggaatggtcttacatagtg
gagaaggccagtccagccaatggcctctgttacccaggggatttcaatgactatgaagaa
ctgaaacacctattgagcagaataaaccattttgagaaaattcagatcatccccaaaagt
tcttggtccgatcatggagcctcatcaggggtgagctcagcatgttcctatctggggaag
ccctcctttttcagaaatgtggtatggcttatcaaaaagaataatacatacccaccaata
aaggtgagctacaacaataccaaccaagaagatcttttggtactgtgggggattcaccat
cccaatgatgaggcagagcagataaagatctatcaaaacccaaccacctatatttccgtt
ggaacatcaacactaaaccagagattggtaccaaaaatagctactagatccaaagtaaac
gggcaaagtggaagaatggagttcttctggacaattttaaagccgaatgatgctatcaat
ttcgatagtaatggaaatttcattgctccagaatatgcatacaaaattgtcaagaaaggg
gactcagcgattatgaaaagtgaattggaatatggcaactgcaacaccaagtgtcaaact
ccaatgggggcgataaattctagtatgccattccacaacatacaccctctcaccgtcggg
gaatgccccaaatatgtgaaatcaaacagattagtcctcgcgactggactcagaaatgcc
cctcaaagagaggga---------ggaagaaaaaagagaggactatttggagccatagca
gggtttatagagggaggatggcagggaatggtagatggttggtatgggtaccaccatagc
aatgagcaggggagtggatacgctgcagacaaagaatccactcaaaaggcaatagatgga
gtcaccaataaggtcaactcgatcattgacaaaatgaacactcagtttgaggccgttgga
agggaatttaataacttagaaaggagaatagaaaatttaaacaagaagatggaggacgga
ttcctagatgtctggacttataacgctgaacttctggttctcatggaaaatgagagaact
ctagactttcatgactcaaatgtcaagaacctttacgaaaaggtccgactacagcttagg
gataatgcaaaggagctgggtaacggttgtttcgagttctatcacaaatgtgataatgaa
tgtatggaaagtgtaaaaaacggaacgtatgactacccgcagtattcagaagaagcaaga
ctaaacagagaggaaataagtggagtaaaattggaatcaatgggaacttaccaaatactg
tcaatttattcaacagtggcgagttccctagcattggcaatcatggtagct
>A/Thailand/676/2005_{1}
gatcagatttgcattggttaccatgcaaacaactcaacagagcaggttgacacaataatg
gaaaagaacgttactgttacacatgcccaagacatactggaaaagacacacaacgggaag
ctctgtgatctagatggagtgaagcctctaattttgagagattgtagtgtagctggatgg
ctccttggaaacccaatgtgtgatgaattcatcaatgtgccggaatggtcttacatagtg
gagaagcccaatccagccaatgacctctgttacccaggggatttcaatgactatgaagaa
ttgaaacacctattgagcagaataaaccattttgagaaaattcagatcatccccaaaagt
tcttggtccagtcatgaagcctcagtaggagtgagctcagtatgtccatatcagggaaag
tcctcctttttcagaaatgtggtatggcttatcaaaaagaacagtacatacccaacaata
aagaggagctacaataataccaaccaagaagatcttttggtactgtgggggattcaccat
cctaatgatgcggcagagcagacaaagctctatcaaaacccaaccacctacatttccgtt
gggacatcaacactaaaccagagattggtaccaagaatagctactagatccaaagtaaac
gggcaaagtggacggatggagttcttctggacaattttaaaaccgaatgatgcaatcaac
ttcgagagtaatggaaatttcattgctccagaatatgcatacaaaattgtcaagaaaggg
gactcaacaattatgaaaagtgaattggaatacggtaactgcaacaccaagtgtcaaact
ccaatgggggcgataaactctagtatgccattccacaatatacaccctctcaccatcggg
gaatgccccaaatatgtgaaatcaaacagattagtccttgcgactggactcagaaatagc
cctcaaagagagaaa---------agaagaaaaaagagaggattatttggagctatagca
ggttttatagagggaggatggcagggaatggtagatggttggtatgggtaccaccatagc
aatgagcaggggagtgggtacgctgcagacaaagaatccactcaaaaggcaatagatgga
gtcaccaataaggtcaactcgatcattgacaaaatgaacactcagtttgaggccgttgga
agggaatttaacaacttagaaaggagaatagagaatctaaacaagaagatggaagacggg
ttcctagatgtctggacttataatgctgaacttctggttctcatggaaaatgagagaact
ctagactttcatgactcaaatgtcaagaacctttacgacaaggtccgattacagcttagg
gataatgcaaaggagctgggtaacggttgtttcgagttctatcataaatgtgataatgaa
tgtatggaaagtgtaagaaacggaacgtatgactacccgcagtattcagaagaagcaaga
ctaaaaagagaggaaataagtggagtaaaattggaatcaataggaatttaccaaatactg
tcaatttattctacagtggcgagttccctagcactggcaatcatggtagct
>A/duck/Guangxi/13/2004_{2.4}
gatcagatttgcattggttaccatgcaaacaactcaacagagcaggttgacacaataatg
gaaaagaacgttactgttacacatgcccaagacatactggaaaagacacacaacgggaag
ctctgcgatctagatggagtgaagcctctaattttaaaagattgtagtgtagctggatgg
ctcctcgggaacccaatgtgtgacgaattcatcaatgtgccggaatggtcttacatagtg
gagaaggccaatccagccaatgacctctgttacccagggattttcaacgactatgaagaa
ctgaaacacctattgagcagaataaaccattttgagaaaattcagatcatccctaaaagt
tcttggtccgatcatgaagcctcatcaggggtgagctcagcatgtccataccagggaaag
tcctcttttttcagaaatgtggtatggcttatcaaaaagaacagtgcatacccaacaata
aagataagctacaataataccaaccaagaagatcttttggtactgtgggggattcaccat
cctaatgacgcggcagagcagacaaggctctatcaaaacccaaccacctatatttccgtt
gggacgtcaacactaaaccagagattggtaccaaaaatagctactagatccaaagtaaac
gggcaaagtggaaggatggagttcttctggacaattttaaaaccgaatgatgcagtcaac
ttcgaaagtaatggaaatttcattgctccagaatatgcatacaaaattgtcaagaaaggg
gactcaacaattatgaaaagtgagttggaatatggtgactgcaacaccaagtgtcaaact
ccaatgggggcgataaactctagcatgccattccacaacatacatcctctcaccataggg
gaatgccccaagtatgtgaaatcaaacagattagtccttgcgactgggctcagaaatagc
cctcaaagagaa------------agaagaaaaaaaagaggactatttggagcaatagca
ggttttatagagggaggatggcagggaatggtagatggttggtatgggtaccaccatagc
aatgagcaggggagtgggtacgctgcagacaaagaatccactcaaaaggcaatagatgga
gtaaccaataaggtcaactcgatcattgacaaaatgaacactcagtttgaggctgttgga
agggaatttaataacttagaaaggagaatagagaatttaaacaagaagatggaagacgga
ttcctagatgtctggacttacaatgctgaactcctagttctcatggaaaatgagagaact
ctagactttcatgactcaaacgtcaagaacctttacgacaaggtccgactacaacttagg
gataatgcaaaggagctgggtaacggttgtttcgagttctatcacaaatgtgataatgaa
tgtatggaaagtgtaagaaacggaacgtatgactacccgcagtattcagaagaagcaaga
ttaaaaagagaggaaataagtggagtaaaattggaatcaataggaacttaccaaatactg
tcaatttattcaacagtggcgagttccctagcactggcaatcatggtggct
>A/Anhui/1/2005_{2.3.4}
gatcagatttgcattggttaccatgcaaacaactcgacagagcaggttgacacaataatg
gaaaagaacgttactgttacacatgcccaagacatactggaaaagacacacaacgggaag
ctctgcgatctagatggagtgaagcctctgattttaagagattgtagtgtagctggatgg
ctcctcggaaacccaatgtgtgacgaattcatcaatgtgccggaatggtcttacatagtg
gagaaggccaacccagccaatgacctctgttacccagggaatttcaacgactatgaagaa
ctgaaacacctattgagcagaataaaccattttgagaaaattcagatcatccccaaaagt
tcttggtccgatcatgaagcctcatcaggggtgagctcagcatgtccataccagggaacg
ccctcctttttcagaaatgtggtatggcttatcaaaaagaacaatacatacccaacaata
aagagaagctacaataataccaaccaggaagatcttttgatactgtgggggattcatcat
tctaatgatgcggcagagcagacaaagctctatcaaaacccaaccacctatatttccgtt
gggacatcaacactaaaccagagattggtaccaaaaatagctactagatccaaagtaaac
gggcaaagtggaaggatggatttcttctggacaattttaaaaccgaatgatgcaatcaac
ttcgagagtaatggaaatttcattgctccagaatatgcatacaaaattgtcaagaaaggg
gactcagcaattgttaaaagtgaagtggaatatggtaactgcaacacaaagtgtcaaact
ccaataggggcgataaactctagtatgccattccacaacatacaccctctcaccatcggg
gaatgccccaaatatgtgaaatcaaacaaattagtccttgcgactgggctcagaaatagt
cctctaagagaa------------agaagaagaaaaagaggactatttggagctatagca
gggtttatagagggaggatggcagggaatggtagatggttggtatgggtaccaccatagc
aatgagcaggggagtgggtacgctgcagacaaagaatccactcaaaaggcaatagatgga
gtcaccaataaggtcaactcgatcattgacaaaatgaacactcagtttgaggccgttgga
agggaatttaataacttagaaaggagaatagagaatttaaacaagaaaatggaagacgga
ttcctagatgtctggacttataatgctgaacttctggttctcatggaaaatgagagaact
ctagacttccatgattcaaatgtcaagaacctttacgacaaggtccgactacagcttagg
gataatgcaaaggagctgggtaacggttgtttcgagttctatcacaaatgtgataatgaa
tgtatggaaagtgtaagaaacggaacgtatgactacccgcagtattcagaagaagcaaga
ttaaaaagagaggaaataagtggagtaaaattggaatcaataggaacttaccaaatactg
tcaatttattcaacagttgcgagttctctagcactggcaatcatggtggct
>A/Guangxi/1/2005_{2.3.4}
gatcagatttgcattggttaccatgcaaacaactcgacagagcaggttgacacaataatg
gaaaagaacgttactgttacacatgcccaagatatactggaaaagacacacaacgggaag
ctctgcgatctagatggagtgaagcctctgattttaagagattgtagtgtagctggatgg
ctcctcgggaacccaatgtgtgacgaattcatcaatgtgccggaatggtcttacatagtg
gagaaggccaacccagccaatgacctctgttacccagggaatttcaacgactatgaagaa
ctgaaacacctattgagcagaataaaccattttgagaaaattcagatcatccccaaaagt
tcttggtccgatcatgaagcctcatcaggggggagctcagcatgtccataccagggaacg
ccctcctttttcagaaatgtggtatggcttatcaaaaagaacaatacatacccaacaata
aagagaagctacaataataccaaccaggaagatcttttgatactgtgggggattcatcat
tctaatgatgcggcagagcagacaaagctctatcaaaacccaaccacctatatttccgtt
gggacatcaacactaaaccagagattggtaccaaaaatagctactagatccaaagtaaac
gggcaaagtggaaggatggatttcttctggacaattttaaaaccgaatgatgcaatcaac
ttcgagagtaatggaaatttcattgctccagaatatgcatacaaaattgtcaagaaaggg
gactcagcaattatgaaaagtgaagtggaatatggtaactgcaacaccaagtgtcaaact
ccaataggggcgataaactctagtatgccattccacaacatacaccctctcaccatcggg
gaatgccccaaatatgtgaaatcaaacaaattagtccttgcgactgggctcagaaatagt
cctctaagagaa------------agaagaagaaaaagaggactatttggagctatagca
ggttttatagagggaggatggcagggaatggtagatggttggtatgggtaccaccatagc
aatgagcaggggagtgggtacgctgcagacaaagaatccactcaaaaggcaatagatgga
gtcaccaataaggtcaactcgatcattgacaaaatgaacactcagtttgaggccgttgga
agggaatttaacaacttagaaaggagaatagagaatttaaacaagaaaatggaagacgga
ttcctagatgtctggacttataatgctgaacttctggttctcatggaaaatgagagaact
ctagacttccatgactcaaatgtcaagaacctttacgacaaggtccgactacagcttagg
gataatgcaaaggagctgggtaacggttgtttcgagttctatcacaaatgtgataatgaa
tgcatggaaagtgtaagaaacggaacgtatgactacccgcagtattcagaagaagcaaga
ttaaaaagagaggaaataagtggagtaaaattggaatcaataggaacttaccaaatactg
tcaatttattcaacagttgcgagttctctagcactggcaatcatggtggct
>A/turkey/Turkey/1/2005_{2.2.1}
gatcagatttgcattggttaccatgcaaacaactcgacagagcaggttgacacaataatg
gaaaagaacgtcactgttacacacgcccaagacatactggaaaagacacacaacgggaaa
ctctgcgatctagatggagtgaagcctctaattttaagagattgtagtgtagctggatgg
ctcctcgggaacccaatgtgtgacgaattcctcaatgtgccggaatggtcttacatagtg
gagaagatcaatccagccaatgacctctgttacccagggaatttcaacgactatgaagaa
ctgaaacacctattgagcagaataaaccattttgagaaaattcagatcatccccaaaagt
tcttggtcagatcatgaagcctcagcaggggtgagctcagcatgtccataccagggaagg
tcctccttttttagaaatgtggtatggcttatcaaaaaggacaatgcatacccaacaata
aagagaagttacaataataccaaccaagaagatcttttggtattgtgggggattcaccat
ccaaatgatgcggcagagcagacaaggctctatcaaaacccaactacctatatttccgtt
gggacatcaacactaaaccagagattggtaccaaaaatagccactagatctaaggtaaac
gggcaaagtggaaggatggagttcttttggacaattttaaaaccgaatgatgcaataaac
tttgagagtaatggaaatttcattgctccagaaaatgcatacaaaattgtcaagaaaggg
gactcaacaattatgaaaagtgagttggaatatggtaactgcaacaccaagtgtcaaact
ccaataggggcgataaactctagtatgccattccacaacatccaccctctcaccatcggg
gaatgccccaaatatgtgaaatcaagcagattagtccttgctactgggctcagaaatagc
cctcaaggagagaga---------agaagaaaaaagagaggactatttggagctatagca
ggttttatagagggaggatggcagggaatggtagatggttggtatgggtaccaccatagc
aacgagcaggggagtgggtacgctgcagacaaagaatccactcaaaaggcaatagatgga
gtcaccaataaggtcaactcgatcattgacaaaatgaacactcagtttgaggctgttgga
agggaatttaataacttagaaaggagaatagaaaatttaaacaagaagatggaagacgga
ttcctagatgtctggacttataatgctgaacttctggttctcatggaaaatgagagaact
ctagactttcatgactcaaatgtcaagaacctttacgacaaggtccgactacagcttagg
gataatgcaaaggagcttggtaacggttgtttcgagttctatcacagatgtgataatgaa
tgtatggaaagtgtaagaaacggaacgtatgactacccgcagtattcagaagaagcaaga
ttaaaaagagaggaaataagtggagtaaaattggaatcaataggaacttaccaaatactg
tcaatttattcaacagtggcgagctccctagcactggcaatcatggtggct
>A/turkey/Kedaton/BPPV3/2004_{2.1.2}
gatcagatttgcattggttaccatgcaaacaattcaacagagcaggttgacacaataatg
gaaaagaacgttactgttacacatgcccaagacatactggaaaagacacacaacgggaag
ctctgcgatctagatggagtgaagcctctaattttaagagattgtagtgtagctggatgg
ctcctcgggaacccaatgtgtgacgaattcatcaatgtaccggaatggtcttacatagtg
gagaaggccaatccagccaatgacctctgttacccagggaatttcaacgattacgaagaa
ctgaaacacctattgagcagaataaaccattttgagaaaattcagatcatccccaaaagt
tcttggtccgatcatgaagcctcatcaggggtgagctcagcatgtccatacctgggaaag
tcctccttttttagaaatgtggtatggcttatcaaaaagaacagtgcatacccaacaata
aagagaagctacaataataccaaccaagaagatcttttggtactgtgggggattcaccat
cctaatgatgcggcagagcagacaaggctatatcaaaacccaaccacctatatttccgtt
gggacatcaacactaaaccagagattggtaccaaaaatagctactagatccaaagtaaat
gggcaaagtggaaggatggagttcttctggacaattttaaaaccgaatgatgcaatcaac
ttcgagagtaatggaaatttcattgctccagaatatgcatacaaaattgtcaagaaaggg
gactcagcaattatgaaaagtgaattggaatatggtaactgcaacaccaagtgtcaaact
ccaatgggggcgataaactctagtatgccattccacaacatacaccctctcaccatcggg
gaatgccccaaatatgtgaaatcaaacagattagttcttgcgactgggctcagaaatagc
cctcaaagagagaga---------agaagaaaaaagagaggactatttggagctatagca
ggttttatagagggaggatggcagggaatggtagatggttggtatgggtaccaccatagc
aatgagcaggggagtgggtacgctgcagacaaagaatccactcaaaaggcaatagatgga
gtcaccaataaggtcaactcgatcattgacaaaatgaacactcagtttgaggccgttgga
agggaatttaataacttagaaaggagaatagagaatttaaacaagaagatggaagacgga
ttcctagatgtctggacttataatgctgaacttctggttctcatggaaaatgagagaact
ctagactttcatgactcaaatgttaagaacctctacgacaaggtccgactacagcttagg
gataatgcaaaggagctgggtaacggttgtttcgagttctatcacaaatgtgataatgaa
tgtatggaaagtataagaaacggaacgtataactacccgcagtattcagaagaagcaagg
ttaaaaagagaggaaataagtggagtaaaattggaatcaataggaatttaccaaatactg
tcaatttattcaacagtggcgagttccctagcactggcaatcatgatggct
>A/chicken/Dairi/BPPVI/2005_{2.1.2}
gatcagatttgcattggttaccatgcaaacaattcaacagagcaggttgacacaataatg
gaaaagaacgttactgtcacacatgcccaagacatactggaaaagacacacaacgggaag
ctctgcgatctagatggagtgaagcctctaattttaagagattgtagtgtagctggatgg
ctcctcgggaacccaatgtgtgacgaattcatcaatgtaccggaatggtcttacatagtg
gagaaggccaatccagccaatggcctctgttacccagggaatttcaacgactatgaagaa
ctgaaacacctattgagcagaataaatcattttgagaaaattcagataatccccaaaagt
tcttggtccgatcatgaagcctcattaggggtgagctcagcatgtccatacctgggaagg
tcctccttttttagaaatgtggtatggcttatcaaaaagaacagtacatacccaacaata
aagagaagctacaataataccaaccaagaagatcttttggtactgtgggggattcaccat
cctaatgatgcagcagagcagacaaggctatatcaaaacccaaccacctatatttccgtt
gggacatcaacactaaaccagagattggtaccaaaaatagctactagatccaaagtaaat
gggcaaagtggaaggatggagttcttctggacaattttaaaaccgaatgatgcaatcaac
ttcgagagtaatggaaatttcattgctccagaatatgcatacaaaattgtcaagaaaggg
gactcagcaattatgaaaagtgaattggaatatggtaactgcaacaccaagtgtcaaact
ccaatgggggcgataaactctagtatgccattccacaacatacaccctctcaccatcggg
gaatgccccaaatatgtgaaatcaaacagattagtccttgcgactgggctcagaaatagc
cctcaaagagagaga---------agaagaaaaaagagaggactatttggagctatagca
ggttttatagaaggaggatggcagggaatggtagatggttggtatgggtaccaccatagc
aatgagcaggggagtgggtacgctgcagacaaagaatccactcaaaaggcaatagatgga
gtcaccaataaggtcaactcgatcattgacaaaatgaacactcagtttgaggccgttgga
agggaatttaataacttagaaaggagaatagagaatttaaacaagaaaatggaagatgga
ttcctagatgtctggacttataatgctgaactactggttctcatggaaaatgagagaact
ttagactttcatgactcaaatgttaagaacctctacgacaaggtccgactacagcttagg
gataatgcaaaggagctgggcaacggttgtttcgagttctatcacaaatgtgataatgaa
tgtatggaaagtataagaaacggaacgtataactacccgcagtattcagaagaagcaaga
ttaaaaagagaggaaataagtggagtaaaactggaatcaataggaatttaccaaatactg
tcaatttattcaacagtggcgagttccctagcactggcaatcatgatggct
>A/bar_headed_goose/Qinghai/1A/2005_{2.2}
gatcagatttgcattggttaccatgcaaacaactcgacagagcaggttgacacaataatg
gaaaagaacgtcactgttacacacgcccaagacatactggaaaagacacacaacgggaag
ctctgcgatctagatggagtgaagcctctaattttaagagattgtagtgtagctggatgg
ctcctcgggaacccaatgtgtgacgaattcctcaatgtgccggaatggtcttacatagtg
gagaagatcaatccagccaatgacctctgttacccagggaatttcaacgactatgaagaa
ctgaaacacctattgagcagaataaaccattttgagaaaattcagatcatccccaaaagt
tcttggtcagatcatgaagcctcatcaggggtgagctcagcatgtccataccagggaagg
tcctccttttttagaaatgtggtatggcttatcaaaaagaacaatgcatacccaacaata
aagagaagttacaataataccaaccaagaagatcttttggtactgtgggggattcaccat
ccaaatgatgcggcagagcagacaaggctctatcaaaacccaaccacctatatttccgtt
gggacatcaacactaaaccagagattggtaccaaaaatagctactagatccaaggtaaac
gggcaaagtggaaggatggagttcttttggacaattttaaaaccgaatgatgcaataaac
tttgagagtaatggaaatttcattgctccagaaaatgcatacaaaattgtcaagaaaggg
gactcaacaattatgaaaagtgaattggaatatggtaactgcaacaccaagtgtcaaact
ccaataggggcgataaactctagtatgccattccacaacatccaccctctcaccatcggg
gaatgccccaaatatgtgaaatcaaacagattagtccttgcgactgggctcagaaatagc
cctcaaattgaa---------------------actagaggattatttggagctatagca
ggttttatagagggaggatggcagggaatggtagatggttggtatgggtaccaccatagc
aacgagcaggggagtgggtacgctgcagacaaagaatccactcaaaaggcaatagatgga
gtcaccaataaggtcaactcgatcattgacaaaatgaacactcagtttgaggccgttgga
agggaatttaataacttagaaaggagaatagaaaatttaaacaagaagatggaagacgga
ttcctagatgtctggacttataatgctgaacttctggttctcatggaaaatgagagaact
ctagactttcatgactcaaatgtcaagaacctttacgacaaggtccgactacagcttagg
gataatgcaaaggagcttggtaacggttgtttcgagttctatcacagatgtgataatgaa
tgtatggaaagtgtaagaaacggaacgtatgactacccgcagtattcagaagaagcaaga
ttaaaaagagaggaaataagtggagtaaaattggaatcaataggaacttaccaaatactg
tcaatttattcaacagtggcgagctccctagcactggcaatcatggtggct
>A/chicken/Shanxi/2/2006_{7}
gatcagatttgcgttggttaccatgcaaacaactcaacagagcaggttgacacaataatg
gaaaagaacgttactgttacacatgctcaagacatactggagaagacacacaacgggaag
ctctgcaacctagatggagtgaagcctctaattttgaaagattgtagtgtagctggatgg
ctcctcggaaacccaatgtgtgacgaatttctcaatgtgtcggaatggtcttacatagtg
gagaaggccagtccagccaatggcctctgttacccaggggatttcaatgactatgaagaa
ctgaaacacctattgagcagaataaaccattttgagaaaattaagatcatccccaaaagt
tcttggtccaatcatgaagcctca---ggggtgagctcagcatgttcctatctggggaag
ccctcctttttcagaaatttggtatggcttatcaaaaagaataatacatacccaccaata
aaggtgaactacaccaataccaaccaagaagatcttttggtactgtgggggattcaccat
cccaacgatgagacagagcaggtaaagatctatcaaaacccaaccacctatatttccgtt
ggaacatcaacactaaaccagagattggtaccaaaaatagctactagatccaaagtgaac
gggcaaagtggaagaatggagttcttctggacaattttaaagccgaatgatgctatcaat
ttcgatagtaatggaaatttcattgctccagaatatgcatacaaaattgtcaagaaaggg
gactcagcgattatgaaaagtgaattggaatatggtaactgcaacaccaagtgtcaaact
ccaatgggggcgataaattctagtatgccattccacaacatacaccctctcaccatcggg
gaatgccccaaatatgtgaaatcaaacagattagtcctcgcgactggactcagaaatgcc
cctcaaagagaggga---------ggaagaagaaaaagaggactatttggagccatagca
gggtttatagagggaggatggcagggaatggtagatggttggtatgggtaccaccatagc
aatgagcaggggagtggatacgctgcagacaaagaatccactcaaaaggcaatagatgga
atcaccaataaggtcaactcgatcattgacaaaatgaacactcagtttgaggccgttgga
agggaatttaataacttagaaaggagaatagaaaatttaaacaaaaagatggaggacgga
ttcctagatgtctggacttataacgctgaacttctggttctcatggaaaatgagagaact
ctagactttcatgactcaaatgtcaagaacctttacgaaaaggtccgactgcagcttagg
gataatgcaaaggagctgggtaacggttgtttcgagttctaccacaaatgtgataatgaa
tgtatggaaagtgtaaaaaacggaacgtatgactacccgcagtattcagaagaagcaaga
ctaaacagagaggaaataagtggagtaaaattggaatcaatggtaacttaccaaatactg
tcaatttattcaacagtggcgagttccctagcattggcaatcatggtggct
>A/goose/Guangxi/3316/2005_{2.3.2}
gatcagatttgcattggttaccatgcaaacaactcgacagagcaggttgacacaataatg
gaaaagaacgttactgttacacatgcccaagacatactggaaaagacacacaacgggaag
ctctgcgatctagatggagtgaagcctctgattttaaaagattgtagtgtagctggatgg
ctcctcggaaacccaatgtgtgacgaattcatcaatgtgccggaatggtcttacatagtg
gagaaggccaatccagcctatgacctctgttacccagggaatttcaacgactatgaagaa
ttgaaacacctattgagcagaataaaccattttgagaaaatacagatcatccccaaaagt
tcttggtccgatcatgaagcctcattaggggtgagctcagcatgtccataccagggaaat
tcctcctttttcagaaatgtggtatggcttatcaaaaagaacgatgcatacccaacaata
aagagaagctacaataataccaaccaagaagatctcttggtactgtgggggattcaccat
cctaatgatgaggcagagcagacaaggctctatcaaaacccaaccacctatgtttccatt
gggacatcaacactaaaccagagattggtaccaaaaatagccactagatccaaagtaaac
gggcaaagtggaaggatagatttcttctggacaattttaaaaccgaatgatgcaatcaat
tttgagagtaatggaaatttcattgctccagaatatgcatacaaaattgtcaagaaagga
gactcagcaattatgaaaagtgaagtggaatatggtaactgcaacaccaagtgtcaaact
ccaatgggggcgataaactctagtatgccattccacaacatacaccctctcaccatcggg
gaatgtcccaaatatgtgaaatcaaacaaattagtccttgcgactgggctcagaaatagc
cctcaaagagag------------agaagaagaaaaagaggactatttggagctatagca
ggttttatagagggaggatggcagggaatggtagatggttggtatgggtaccaccatagc
aatgagcaggggagtgggtacgctgcagacaaagaatccactcaaaaggcaatagatgga
gtcaccaataaggtcaactcgatcattgacaaaatgaacactcagtttgaggccgttgga
agggaatttaataacttagaaaggagaatagagaatttaaacaagaagatggaagacgga
ttcctagatgtctggacttataatgctgaacttctggttctcatggaaaatgagagaact
ctagacttccatgactcaaatgtcaagaacctttacgacaaggtccgactacagcttagg
gataatgcaaaagagctgggtaacggttgtttcgagttctatcacaaatgtgataatgaa
tgtatggaaagtgtaagaaacgggacgtatgactacccgcagtattcagaagaagcaaga
ttaaaaagagaggaaataagtggagtaaaattggaatcaataggaacttaccaaatactg
tcaatttattcaacagtggcgagttccctagtactggcaatcatggtggct
>A/duck/Guangxi/89/2006_{2.3.2}
gatcagatttgcattggttaccatgcaaacaactcgacagagcaggttgacacgataatg
gaaaagaacgttactgttacacatgcccaagacatactggaaaagacacacaacgggaag
ctctgcgatctagatggagtgaagcctctgattttaagagattgtagtgtagctggatgg
ctcctcggaaacccaatgtgtgacgaattcatcaatgtgccggaatggtcttacatagtg
gagaaggccaatccatccaatgacctctgttacccagggaatttcaacgactatgaagaa
ttgaaacacctattgagcagaataaaccattttgagaaaatacagatcatccccaaaagt
tcttggtccgatcatgaagcctcattaggggtgagctcagcatgtccataccagggaagt
tcctcttttttcagaaatgtggtatggcttatcaaaaagaacaatacatacccaacaata
aagagaagctacaataataccaaccaagaagatctcttggtactgtgggggattcaccat
cctaataatgaggcagagcagacaaagctctatcaaaacccaatcacctatatttccatt
gggacatcaacactaaaccagagattggtaccaaaaatagccactagatccaaagtaaac
gggcaaagtggaaggatggatttcttctggacaattttaaaaccgaatgatgcaatcaac
tttgagagtaatggaaatttcattgctccagaatatgcatacaaaattgtcaagaaagga
gactcagcaattatgaaaagtgaagtggaatatggtaactgcaacaccaagtgtcaaact
ccaatgggggcgataaactctagtatgccattccacaacatacaccctctcaccatcggg
gaatgtcccaaatatgtgaaatcaaacaaattagtccttgcgactgggctcagaaatagc
cctcaaagagag------------agaagaagaaaaagaggactatttggagctatagca
gggtttatagagggaggatggcagggaatggtagatggttggtatgggtaccaccatagc
aatgaacaggggagtgggtacgctgcagacaaagaatccactcaaaaggcaatagatgga
gtcaccaataaggtcaactcaatcattgacaaaatgaacactcagtttgaggccgttgga
agggaatttaataacttagaaaggagaatagagaatttaaacaagaagatggaagacgga
ttcctagatgtctggacttataatgctgaacttctggttctcatggaaaatgagagaact
ctagactttcatgactcaaatgtcaaaaacctttacgacaaggtccgactacagcttagg
gataatgcaaaagagctgggtaacggttgtttcgagttctatcacaaatgtgataatgaa
tgtatggacagtgtaagaaacggaacgtatgactacccgcagtattcagaagaagcaaga
ttaaaaagggaggaaataagtggagtaaagttggaatcaataggaacttaccaaatactg
tcaatttattcaacagtggcgagttccctagtactggcaatcatggtggct
>A/chicken/Guiyang/3055/2005_{2.3.3}
gatcagatttgcattggttaccatgcaaacaactcgacagagcaggttgacacaataatg
gaaaagaacgttactgttacacatgcccaagacatactagaaaagacacacaacgggaag
ctctgcgatctagatggagtgaagcccctgattttaagagattgtagtgtagctggatgg
ctcctcggaaacccaatgtgtgacgaattcatcaatgtaccggaatggtcttacatagtg
gagaaggccaatccagccaatgacctctgttacccagggaatttcaacgactatgaagaa
ctgaaacacctattgagcagaataaatcattttgagaaaattcagatcatccccaaaagt
tcttggtccgatcatgaagcctcatcaggagtgagctcagcatgtccataccagggaaag
tcctcctttttcagaaatgtggtatggcttatcaaaaagaacaatgcatacccaacaata
aagagaagctacaataataccaaccaggaagatcttttggtactgtgggggattcaccat
cctaacgatgcagcagagcagacaaagctctatcaaaacccaaccacctatatttccgtt
ggaacatcaacactaaaccagagattgataccaaaaatagctactagatccaaagtaaac
ggacaaagtggaaggatggatttcttctggacaattttaaaaccgaatgatgcaatcaac
ttcgagagtaatggaaatttcattgctccagaatatgcatacaaaattgtcaagaaaggg
gactcagcaattatgaaaagtgaagtggaatatggtaactgtaacaccaagtgtcaaact
ccaatgggggcgataaactctagtatgccattccacaatatacaccctctcaccatcggg
gaatgccccaaatatgtgaaatcagacaaattagtccttgcaactggcctcagaaatagt
cctcaaagagag------------agaagaagaaaaagaggactatttggagctatagca
ggttttatagaaggaggatggcagggaatggtagatggttggtatgggtaccaccatagc
aatgagcaggggagtgggtacgctgcagacaaagaatccactcaaaaggcaatagatgga
gtcaccaataaggtcaactcgatcattgacaaaatgaacactcagtttgaggccgttgga
agggaatttaataacttagaaaggagaatagagaatttaaacaagaagatggaagacgga
ttcctagatgtctggacttataatgctgaacttctggttctcatggaaaatgagagaact
ctagacttccacgactcaaatgtcaagaacctttacgacaaggtccgactacagcttagg
gataatgcaaaggaactgggtaacggttgtttcgagttctatcacaaatgtgataatgaa
tgtatggaaagtgtaagaaacggaacgtatgactatccgcagtattcagaagaagcaaga
ttaaaaagagaggaaattagtggagtaaaattggaatcaataggaacttaccaaatactg
tcaatttattcaacagtggcgagctccctagcactggcaatcatggtggct
>A/duck/Guiyang/3242/2005_{2.3.3}
gatcagatttgcattggttaccatgcaaacaactcgacagagcaggttgacacaataatg
gaaaagaacgttactgttacacatgcccaagacatactagaaaagacacacaacgggaag
ctctgcgatctagatggagtgaagcccctgattttaagagattgtagtgtagctggatgg
ctcctcggaaacccaatgtgtgacgaattcatcaatgtaccggaatggtcttacatagtg
gagaaggccaatccagccaatgacctctgttacccagggaatttcaacgactatgaagaa
ctgaaacacctattgagcagaataaatcattttgagaaaattcagatcatccccaaaagt
tcttggtccgatcatgaagcctcatcaggagtgagctcagcatgtccataccagggaaag
tcctcctttttcagaaatgtggtatggcttatcaaaaagaacaatgcatacccaacaata
aagagaagctacaataataccaaccaggaagatcttttggtactgtgggggattcaccat
cctaacgatgcagcagagcagacaaagctctatcaaaacccaaccacctatatttccgtt
ggaacatcaacactaaaccagagattgataccaaaaatagctactagatccaaagtaaac
ggacaaagtggaaggatggatttcttctggacaattttaaaaccgaatgatgcaatcaac
ttcgagagtaatggaaatttcattgctccagaatatgcatacaaaattgtcaagaaaggg
gactcagcaattatgaaaagtgaggtggaatatggtaactgtaacaccaagtgtcaaact
ccaatgggggcgataaactctagtatgccattccacaatatacaccctctcaccatcggg
gaatgccccaaatatgtgaaatcagacaaattagtccttgcaactggcctcagaaatagt
cctcaaagagag------------agaagaagaaaaagaggactatttggagctatagca
ggttttatagaaggaggatggcagggaatggtagatggttggtatgggtaccaccatagc
aatgagcaggggagtgggtacgctgcagacaaagaatccactcaaaaggcaatagatgga
gtcaccaataaggtcaactcgatcattgacaaaatgaacactcagtttgaggccgttgga
agggaatttaataacttagaaaggagaatagagaatttaaacaagaagatggaagacgga
ttcctagatgtctggacttataatgctgaacttctggttctcatggaaaatgagagaact
ctagacttccacgactcaaatgtcaagaacctttacgacaaggtccgactacagcttagg
gataatgcaaaggaactgggtaacggttgtttcgagttctatcacaaatgtgataatgaa
tgtatggaaagtgtaagaaacggaacgtatgactatccgcagtattcagaagaagcaaga
ttaaaaagagaggaaattagtggagtaaaattggaatcaataggaacttaccaaatactg
tcaatttattcaacagtggcgagctccctagcactggcaatcatggtggct
>A/goose/Guiyang/337/2006_{4}
gatcagatttgcattggttaccatgcaaacaactcgacagtgcaggttgacacgataatg
gaaaagaatgttactgtaacacatgcccaggacatactggaaaagacacacaatgggaag
ctctgcagtctagatggagtgaagcctctaattttaagagattgtagtgtagctggatgg
ctcctcggaaacccaatgtgtgacgaattcatcaatgtgcccgaatggtcttacatagtg
gagaaggccagtccagccaatgacctctgttacccaggggatttcaacgactacgaagag
ctgaaacacctattgagcagaataaaccattttgagaaaattcagatcatccccaaaagt
tcttggcccaatcatgaagcctcactaggggtgagctcagcatgtccatacctgggggag
tcctcctttttcagaaatgtggtatggcttatcaaaaagaacagttcatacccaacaata
aagaggagctacaataataccaaccaagaagatcttttagtattgtgggggatccaccac
cctaatgatgcggcagagcagataaagctttatcaaaacccaaacacctatatttccgtt
ggaacatcaacactaaaccagaggttggtaccaacaatagctactagatccaaagtaaac
gggcaaagtggaaggatggagttcttctggacaattttaaagccgaatgatgctatcaat
ttcgagagtaatggaaatttcattgctccagaatatgcatacaaaatcgtcaagaaaggg
gactcagcaattatgaaaagtgaattggaatatggtaactgcaacaccaagtgtcaaact
ccaatgggggcgataaactctagtatgccattccacaacatacaccctctcaccatcggg
gaatgccccaaatatgtgaaatcaaacagattagtccttgcaactggactcagaaatacc
cttcaaagagagaga---------aggagaaaaaagagaggactatttggagccatagca
ggttttattgagggaggatggcagggaatggtagacggttggtatgggtaccaccatagc
aatgagcaggggagtggatacgctgcagacaaagaatccactcaaaaggcaatagatgga
atcaccaataaggtcaactcgatcattaacaaaatgaacactcagtttgaggccgttgga
cgggaatttagtaacttagaaaggagaatagaaaatttaaacaagaagatggaagacgga
ttcctagatgtctggacttataatgctgaacttctggttctcatggaaaatgaaagaact
ctagactttcatgactcaaatgtcaagaacctttacgacaaagtccgactacagcttagg
gataatgcaaaggagctgggtaacggttgtttcgagttctatcacaaatgtgatgatgaa
tgtatggaaagtgtaaaaaacggaacgtatgactacccgcagtattcagaagaagctaga
ctaaacagagaggagataaatggagtaaaattggaatcaatgggaacttaccaaatactg
tcaatttactcaacagtggcgagttccctagcactggcaatcatggtagct
>A/goose/Guiyang/1175/2006_{4}
gatcagatttgcattggttaccatgcaaacaactcgacagtgcaggttgacacgataatg
gaaaagaatgttactgtaacacatgcccaagacatactggaaaagacacacaatgggaag
ctctgcagtctagatggagtgaagcctctaattttaagagattgtagtgtagctggatgg
ctcctcggaaacccaatgtgtgacgaattcatcaatgtgcccgaatggtcttacatagtg
gagaaggccagtccagccaatgacctctgttacccaggggatttcaacgactacgaagaa
ctgaaacacctattgagcagaataaaccattttgagaaaattcagatcatccccaaaagt
tcttggcccaatcatgaagcctcactaggggtgagctcagcatgtccatacctgggggag
tcctcctttttcagaaatgtggtatggcttatcaaaaagaacagttcatacccaacaata
aagaggagctacaataataccaaccaagaagatcttttagtattgtgggggatccatcac
cctaatgatgcggcagagcagataaagctttatcaaaacccaaacacctatatctccgtt
ggaacatcaacactaaaccagaggttggtaccaacaatagctactagatccaaagtaaac
gggcaaagtggaaggatggagttcttctggacaattttaaagccgaatgatgctatcaat
ttcgagagtaatggaaatttcattactccagaatatgcatacaaaattgtcaagaaaggg
gactcagcaattatgaaaagtgaattggaatatggtaactgcaacaccaagtgtcaaact
ccaatgggggcgataaactctagtatgccattccacaacatacaccctctcaccatcggg
gaatgccccaaatatgtgaaatcaaacagattagtccttgcaactggactcagaaatacc
cttcaaagagagaga---------aggagaaaaaagagaggactatttggagccatagca
gggtttattgaaggaggatggcagggaatggtagacggttggtatgggtaccaccatagc
aatgagcaggggagtggatacgctgcagacaaagaatccactcaaaaggcaatagatgga
atcaccaataaggtcaactcgatcattaacaaaatgaacactcagtttgaggccgttgga
cgggaatttagtaacttagaaaggagaatagaaaatttaaacaagaagatggaagacgga
ttcctagatgtctggacttataatgctgaacttctggttctcatggaaaatgaaagaact
ctagactttcatgactcaaatgtcaagaacctttacgacaaagtccgactacagcttagg
gataatgcaaaagagctgggtaacggttgtttcgagttctatcacaaatgtgatgatgaa
tgtatggaaagtgtaaaaaacggaacgtatgactacccgcagtattcagaagaagctaga
ctaaacagagaggagataaatggagtaaaattggaatcaatgggaacttaccaaatactg
tcaatttactcaacagtggcgagttccctagcactggcaatcatggtagct
>A/duck/Yunnan/1126/2006_{2.3.2}
gatcagatttgcattggttaccatgcaaacaactcgacagagcaggttgacacaataatg
gaaaagaacgttactgttacacatgcccaagacatactggaaaagacacacaacgggaag
ctctgcgatctagatggagtgaagcctctgattttaagagattgtagtgtagctggatgg
ctcctcggaaacccaatgtgtgacgaattcatcaatgtaccggaatggtcttacatagtg
gagaaggccaatccagccaatgacctctgttacccagggaatttcaacgactatgaagaa
ttgaaacacctattgagcagaataaaccattttgagaaaatacagatcatccccaaaagt
tcttggtccgatcatgaagcctcattaggggtgagcgcagcatgtccataccagggaagt
tcctcttttttcagaaatgtggtatggcttatcaaaaagaacaatacatacccaacaata
aagagaagctacaataataccaaccaagaagatctcttggtactgtgggggattcaccat
cctaataatgaggcagagcagacaaggctctatcaaaacccaaccacctatatttcaatt
gggacatcaacactaaaccagagattggtacccaaaatagccactagatccaaagtaaac
gggcaaagtggaaggatggatttcttctggacaattttaaaaccgaatgatgcaatcaac
tttgagagtaatggaaatttcattgctccagaatatgcatacaaaattgtcaagaaagga
gactcagcaattatgaaaagtgaagtggaatatggtaactgcaacaccaagtgtcaaact
ccaatgggggcgataaactctagtatgccattccacaacatacaccctctcaccatcggg
gaatgtcccaaatatgtgaaatcaaacaaattagtccttgcgactgggctcagaaatagt
cctcaaagagag------------agaagaagaaaaagaggactatttggagctatagca
gggtttatagagggaggatggcagggaatggtagatggttggtatgggtaccatcatagc
aatgaacaggggagtgggtacgctgcagacaaagaatccactcaaaaggcaatagatgga
gtcaccaataaggtcaactcgatcattgacaaaatgaacacccagtttgaggccgttgga
agggaatttaataacttagaaaggagaatagagaatttaaacaagaagatggaagacgga
ttcctagatgtctggacttataatgctgaacttctggttctcatggaaaatgagagaact
ctagactttcatgactcaaatgtcaaaaacctttacgataaggtccgactacagcttagg
gataatgcaaaagagctgggtaacggttgtttcgagttctatcacaaatgtgataatgaa
tgtatagaaagtgtaagaaacggaacgtatgactacccgcagtattcagaagaagcaaga
ttaaaaagggaggaaataagtggagtaaagttggaatcaataggaacttaccaaatactg
tcaatttattcaacagtggcgagttccctagtactggcaatcatggtggct
>A/duck/Hubei/wg/2002_{6}
gatcagatttgcattggttaccatgcaaacaactcgacagagcaggttgacacaataatg
gaaaagaacgttactgttacacatgcccaagacatactggaaaggacacacaacgggaag
ctctgcgatctaaatggagtaaagcctctcattttaagagattgtagtgtagctggatgg
ctcctcggaaaccctatgtgtgacgaattcaccaatgtgccggaatggtcttacatagta
gagaaggccagtccagccaatgacctctgttacccaggggatttcaacgactatgaagaa
ctgaaacacctattgagcagaataaaccattttgagaaaattcagatcatccccaaaagt
tcttggtccaatcatgaagcctcatcaggggtgagcgcagcatgtccataccaggggagt
ccctcctttttcagaaatgtggtatggcttatcaaaaagaacagtgcatacccaacaata
aagaggagctacaataataccaaccaagaagatcttttggtactgtgggggattcaccat
cctaatgatgcggcagagcagacaaagctctatcaaaacccaaccacctatatttccgtt
ggaacatcaacactaaaccagagattggtaccaaaaatagctactagatccaaagtaaat
gggcaaagtggaagaatggagttcttctggacaattttaaagccgaatgacgctatcaac
ttcgagagtaatggaaatttcattgctccagaatatgcatacaaaattgtcaagaaaggg
gactcagcaattatgaaaagtgaattggaatatggtaactgcaacaccaagtgtcaaact
ccaatgggggcgataaactctagtatgccattccacaacatacaccctctcaccatcggg
gaatgccccaaatatgtgaaatcaaacagattagtccttgcgacagggctcagaaatagc
cctcaaagagagaga---------agaagaaaaaagagaggactttttggagctatagca
ggttttatagagggaggatggcagggaatggtagatggttggtatgggtaccaccatagc
aatgagcaggggagtggatacgctgcagacaaagaatccactcaaaaggcaatagatgga
gtcaccaataaggtcaactcgatcattgacaaaatgaacactcagtttgaggccgttgga
agggaatttaataacttagaaaggagaatagagaatttaaacaagaagatggaagacgga
ttcctagatgtctggacttataatgctgaacttctggttctcatggaaaatgagagaact
ctagactttcatgactcaaatgtcaagaacctttacgacaaggtccgactacaacttagg
gataatgcaaaggagctgggtaacggttgtttcgagttctatcacaaatgtgataatgaa
tgtatggaaagtgtaagaaacggaacgtatgactacccgcagtattcagaagaagcaaga
ctaaacagagaggaaataagtggagtaaaattggaatcaataggaacttaccaaatactg
tcaatttattcaacagtggcgagttccctagcactggcaatcatggtagct
>A/swine/Anhui/ca/2004_{6}
gatcagatttgcattggttaccatgcaaacaactcgacagagcaggttgacacaataatg
gaaaagaacgttactgttacacatgctcaagacatattggaaaagacacacaacgggaag
ctctgcgatctagatggagtgaaacctctaattttgagagattgtagtgtagctggatgg
ctcctcggaaacccaatgtgtgacgaattcatcaatgtgccggaatggtcttacatagta
gagaaggccagtccagccaatgacctctgttacccaggggatttcaacgactatgaagaa
ctgaaacacctattgagcagaataaaccattttgagaaaattcagatcatccccaaaagt
tcttggtccaatcatgaagcctcatcaggggtgagcgcagcatgtccataccaggggagt
ccctcctttttcagaaatgtggtatggcttatcaaaaagaacagtgcatacccaacaata
aagaggagctacaataataccaaccaagaagatcttttggtactgtgggggattcaccat
cctaatgatgcggcagagcagacaaagctctatcaaaacccaaccacctatatttccgtt
ggaacatcaacactaaaccagagattggtaccaaaaatagctactagatccaaagtaaat
gggcaaagtggaagaatggagttcttctggacaattttaaagccgaatgacgctatcaac
ttcgagagtaatggaaatttcattgctccagaatatgcatacaaaattgtcaagaaaggg
gactcagcaattatgaaaagtgaattggaatatggtaactgcaacaccaagtgtcaaact
ccaatgggggcgataaactctagtatgccattccacaacatacaccctctcaccatcggg
gaatgccccaaatatgtgaaatcaaacagattagtccttgcgacagggctcagaaatagc
cctcaaagagagaga---------agaagaaaaaagagaggactttttggagctatagca
ggttttatagagggaggatggcagggaatggtagatggttggtatgggtaccaccatagc
aatgagcaggggagtggatacgctgcagacaaagaatccactcaaaaggcaatagatgga
gtcaccaataaggtcaactcgatcattgacaaaatgaacactcagtttgaggccgttgga
agggaatttaataacttagaaaggagaatagagaatttaaacaagaagatggaagacgga
ttcctagatgtctggacttataatgctgaacttctggttctcatggaaaatgagagaact
ctagactttcatgactcaaatgtcaagaacctttacgacaaggtccgactacaacttagg
gataatgcaaaggagctgggtaacggttgtttcgagttctatcacaaatgtgataatgaa
tgtatggaaagtgtaagaaacggaacgtatgactacccgcagtattcagaagaagcaaga
ctaaacagagaggaaataagtggagtaaaattggaatcaataggaacttaccaaatactg
tcaatttattcaacagtggcgagttccctagcactggcaatcatggtatct
>A/goose/Fujian/bb/2003_{4}
gatcagatttgcattggttaccacgcaaacaactcgacagtgcaggttgacacaataatg
gaaaagaacgttactgtcacacatgcccaagacatactggaaaagacacacaatgggaag
ctctgcgatctagatggagtgaagcctctaattttgagagattgtagtgtagctggatgg
ctcctcggaaacccaatgtgtgacgaattcatcaatgtgccggaatggtcttacatagtg
gagaaggccagtccagccaatgacatctgttacccaggggatttcaacgactatgaagaa
ctgaaacacctattgagcagaataaaccattttgagaaaattcagatcatccccaaaagt
tcttggcccaatcatgaagcctcattaggggtgagctcagcatgtccataccaggggaag
tcctcctttttcagaaatgtggtatggcttatcaaaaagaacaatgcatacccaacaata
aagaagagctacaataataccaaccaagaagatcttttggtactgtgggggattcaccac
cctaatgatgcggccgagcagataaagctctatcaaaacccaaacacctatatttccgtt
ggaacatcaacactaaaccagaggttggtaccaaaaatagctactagatccaaagtaaac
gggcaaagtggaagaatggagttcttctggacaattttaaagccgaatgatgctatcaat
ttcgagagtaatggaaatttcattgctccagaatatgcatacaaaattgtcaagaaaggg
gactcagcaattatgaaaagtgaattggaatatggtaactgcaacaccaagtgtcaaact
ccaatgggggcgataaactctagtatgccattccacaacatacaccctatcaccatcggg
gaatgccccaaatatgtgaaatcaaacagattagtccttgcaactggactcagaaatgcc
cctcaaagagagaga---------agaaggaaaaagagaggactatttggagccatagca
ggttttatagagggaggatggcagggaatggtagatggttggtatgggtaccaccatagc
aatgagcaggggagtggatacgctgcagacaaagaatccactcaaaaggcaatagatgga
gtcaccaataaggtcaattcgatcattgacaaaatgaacactcagtttgaggccgttgga
agggaatttaataacttagaaaggagaatagaaaatttaaacaagaaaatggaagacgga
ttcctagatgtctggacttataatgctgaacttctggttctcatggaaaatgagagaact
ctagattttcatgactcaaatgtcaagaacctttacgacaaggtccgactacagcttagg
gataatgcaaaagagctgggtaacggttgtttcgagttctatcacaaatgtgatgatgaa
tgtatggaaagtgtaaaaaacggaacgtatgactacccgcagtattcagaagaagcaaga
ctaaacagagaggaaataagtggagtaaaattggaatcaatgggaacttaccaaatactg
tcaatttactcaacagtggcgagttccctagcactggcaatcatggtagct
>A/chicken/Omsk/14/05_{2.2}
gatcagatttgcattggttaccatgcaaacaactcgacagagcaggttgacacaataatg
gaaaagaacgtcactgttacacacgcccaagacatactggaaaagacacacaacgggaag
ctctgcgatctagatggagtgaagcctctaattttaagagattgtagtgtagctggatgg
ctcctcgggaacccaatgtgtgacgaattcctcaatgtgccggaatggtcttacatagtg
gagaagatcaatccagccaatgacctctgttacccagggaatttcaacgactatgaagaa
ctgaaacacctattgagcagaataaaccattttgagaaaattcagatcatccccaaaagt
tcttggtcagatcatgaagcctcatcaggagtgagctcagcatgtccataccagggaagg
tcctccttttttagaaatgtggtatggcttatcaaaaagaacaatgcatacccaacaata
aagagaagttacaataataccaaccaagaagatcttttggtactgtgggggattcaccat
ccaaatgatgcggcagagcagacaaggctctatcaaaacccaaccacctatatttccgtt
gggacatcaacactaaaccagagattggtaccaaaaatagctactagatccaaggtaaac
gggcaaagtggaaggatggagttcttttggacaattttaaaaccgaatgatgcaataaac
tttgagagtaatggaaatttcattgctccagaaaatgcatacaaaattgtcaagaaaggg
gactcaacaattatgaaaagtgaattggaatatggtaactgcaacaccaagtgtcaaact
ccaataggggcgataaactctagtatgccattccacaacatccaccctctcaccatcggg
gaatgccccaaatatgtgaaatcaaacagattagtccttgcgactgggctcagaaatagc
cctcaaggagagaga---------agaagaaaaaagagaggactatttggagctatagca
ggttttatagagggaggatggcagggaatggtagatggttggtatgggtaccaccatagc
aacgagcaggggagtgggtacgctgcagacaaagaatccactcaaaaggcaatagatgga
gtcaccaataaggtcaactcgatcattgacaaaatgaacactcagtttgaggccgttgga
agggaatttaataacttagaaaggagaatagaaaatttaaacaagaagatggaagacgga
ttcctagatgtctggacttataatgctgaacttctggttctcatggaaaatgagagaact
ctagactttcatgactcaaatgtcaagaacctttacgacaaggtccgactacagcttagg
gataatgcaaaggagcttggtaacggttgtttcgagttctatcacagatgtgataatgaa
tgtatggaaagtgttagaaacggaacgtatgactacccgcagtattcagaagaagcaaga
ttaaaaagagaggaaataagtggagtaaaattggaatcaataggaatttaccaaatactg
tcaatttattcaacagtggcgagctccctagcactggcaatcatggtggct
>A/chicken/India/NIV33487/06_{2.2}
gatcagatttgcattggttaccatgcaaacaactcgacagagcaggttgacacaataatg
gaaaagaacgtcactgttacacacgcccaagacatactggaaaagacacacaacgggaag
ctctgcgatctagacggagtgaagcctctaattttaagagattgtagtgtagctggatgg
ctcctcgggaacccaatgtgtgacgaattcctcaatgtgccggaatggtcttacatagtg
gagaagatcaatccagccaatgacctctgttacccagggaatttcaacgactatgaagaa
ctgaaacacctattgagcagaataaaccattttgagaaaattcagatcatccccaaaagt
tcttggtcagatcatgaagcctcatcaggggtgagctcagcatgtccataccagggaagg
tcctccttttttagaaatgtggtatggcttatcaaaaagaacgatgcatacccaacaata
aagagaagttacaataataccaaccaagaagatcttttggtactgtgggggattcaccat
ccaaatgatgcggcagagcagacaaggctctatcaaaacccaaccacctatatttccgtt
gggacatcaacactaaaccagagattggtaccaaaaatagctactagatccaaggtaaac
gggcaaagtggaaggatggagttcttttggacaattttaaaaccgaatgatgcaataaac
tttgagagtaatggaaatttcattgctccagaaaatgcatacaaaattgtcaagaaaggg
gactcaacaatcatgaaaagtgaattggaatatggtaactgcaacaccaagtgtcaaact
ccaataggggcgataaactctagtatgccattccacaacatccaccctctcaccatcggg
gaatgccccaaatatgtgaaatcaaacagattagtccttgcgactgggctcagaaatagc
cctcaaggagagaga---------agaagaaaaaagagaggactatttggagctatagca
ggttttatagagggaggatggcagggaatggtagatggttggtatgggtaccaccatagc
aacgagcaggggagtgggtacgctgcagacaaagaatccactcaaaaggcaatagatgga
gtcaccaataaggtcaactcgatcattgacaaaatgaacactcaatttgaggccgttgga
agggaatttaataacttagaaaggagaatagaaaatttaaacaagaagatggaagacgga
ttcctagatgtctggacttataatgctgaacttctggttctcatggaaaatgagagaact
ctagactttcatgactcaaatgtcaagaacctttacgacaaggtccgactacagcttagg
gataatgcaaaggagcttggtaacggttgtttcgagttctatcacagatgtgataatgaa
tgtatggaaagtgtaagaaacggaacgtatgactacccgcagtattcagaagaagcaaga
ttaaaaagagaggaaataagtggagtaaaattggaatcaataggaacttaccaaatactg
tcaatttattcaacagtggcgagctccctagcactggcaatcatggtggct
>A/Viet_Nam/HN30408/2005_{1}
gatcagatttgcattggttaccatgcaaacaactcgacagagcaggttgacacaataatg
gaaaagaacgttactgttacacatgcccaagacatactggaaaagacacacaacggaaag
ctctgcgatctagatggagtgaagcctctaattttgagagattgtagtgtagctggatgg
ctcctcggaaacccaatgtgtgacgaattcatcaatgtgccgraatggtcttacatagtg
gagaaggccaatccagtcaatgatctctgttacccaggggatttcaatgactatgaagaa
ttgaaacacttattgagcagaataaaccattttgagaaaattcagatcatccccaaaagt
tcttggcycagtcatgaagcctcattaggggtgagctcagcatgtccataccagggaaag
tcctcctttttcagaaatgtggtatggcttatcaaaaagaacagtacatacccaacaata
aagaggagctacaataacaccaaccaagaagatctgttggtactgtgggggattcaccat
cctaatgatgcggcagagcagacaaagctctatcaaaaaccaaccacctatatttccgtt
gggacatcaacactaaaccagagattggtaccaagaatagctactagatccaaagtaaac
gggcaaagtggaaggatggagttcttctggacaattttaaaaccgaatgatgcaatcaat
ttcgagagtaatggaaatttcattgccccagaatatgcatacaaaattgtcaagaaaggg
gactcaacaattatgaaaagtgaattggaatatggtaactgcaacaccaagtgtcaaaca
ccaatgggggcgataaattctagtatgccattccacaatatacaccctctcaccatcggg
gaatgccccaaatatgtgaaatcaaacagattagtccttgcgactgggctcagaaatagc
cctcaaagagag------------agaagaaaaaagagaggattatttggagctatagca
ggttttatagagggaggatggcagggaatggtagatggttggtatgggtaccaccatagc
aatgagcaggggagtgggtacgctgcagacaaagaatccactcaaaaggcaatagatgga
gtcaccaataaggtcaactcgatcattgacaaaatgaacactcagtttgaagccgttgga
agggaatttaacaacttagaaaggagaatagagaatttaaacaagaagatggaagacggg
ttcctagatgtctggacttataatgctgaacttctggttctcatggaaaatgagagaact
ctagactttcatgactcaaatgtcaagaacctttacgacaaggtccgactacagcttagg
gataatgcaaaggagctgggtaacggttgtttcgagttctatcataaatgtgataatgaa
tgtatggaaagtgtaagaaacggaacgtatgactacccgcagtattcagaagaagcaaaa
ctaaaaagagaggaaataagtggagtaaaattggaatcaataggaatttaccaaatactg
tcaatttattccacagtagcgagttccctagcactggcaatcatggtagct
>A/Egypt/1394-NAMRU3/2007_{2.2.1}
gatcagatttgcattggttaccatgcaaacaactcgacagaacaggttgacacaataatg
gaaaagaacgtcactgttacgcacgcccaagacatactggaaaagacacacaacgggaaa
ctctgcaatctagatggagtgaagcctctaattttaagagattgtagtgtagctggatgg
ctcctcgggaacccaatgtgtgacgaattcctcaatgtgccggaatggtcttacatagtg
gagaagatcaatccagccaatgacctctgttatccagggaatttcaacgactatgaagaa
ctgaaacacctattgagcagaataaaccattttgagaaaattcagatcatccccaaaaat
tcttggtcagatcatgaagcctca---ggagtgagctcagcatgcccataccagggaaga
tcctccttttttagaaatgtggtatggcttaccaaaagggacaatgcatacccaacaata
aagagaagttacaataataccaaccaagaagatcttttggtactgtgggggattcaccat
ccaaatgatgcggcagagcagasaaggctctatcaaaacccaactacctatatttccgtt
gggacatcaacactaaaccagagattggtaccaaaaatagctactagatctaaggtaaac
gggcaaartggaaggatggagttcttttggacaattttaaaatcgaatgatgcaataaac
tttgagagtaatggaaatttcattgctccagaaaatgcatacaaaattgtcaagaaaggg
gactcaacaattatgaaaagtgagttggaatatggtaactgcaacaccaagtgtcagact
ccaataggggcgataaactccagtatgccattccacaacatccaccctctcaccatcggg
gaatgccccaaatatgtgaaatcaaacagattagtccttgctactgggctcagaaatagc
cctcaaggagagaga---------agaagaaaaaagagaggactatttggagctatagca
ggttttatagagggaggatggcagggaatggtagatggttggtatgggtaccaccatagc
aacgagcaggggagtgggtacgctgcagacaaagaatccactcaaaaggcaatagatgga
gtcaccaataaggtcaactcgatcattgacaaaatgaacactcagtttgaggctgttgga
agggaatttaataacttagaaaggagaatagaaaatttaaacaagaagatggaagacgga
ttcctagatgtctggacttataatgctgaacttctggttctcatggaaaatgagagaact
ctagactttcatgactcaaatgtcaagaacctttacgacaaggtccgactacagcttagg
gataatgcaaaggagcttggtaacggttgtttcgagttctatcacagatgtgataatgaa
tgtatggaaagtgtaagaaacggaacgtatgactacccgcagtattcagaagaagcaaga
ttaaaaagagaggaaataagtggagtaaaattggagtcaataggaacttaccaaatactg
tcaatttattcaacagtggcgagctccctagcactggcaatcatggtggct
>A/Indonesia/5/2005_{2.1.3.2}
gatcagatttgcattggttaccatgcaaacaattcaacagagcaggttgacacaatcatg
gaaaagaacgttactgttacacatgcccaagacatactggaaaagacacacaacgggaag
ctctgcgatctagatggagtgaagcctctaattttaagagattgtagtgtagctggatgg
ctcctcgggaacccaatgtgtgacgaattcatcaatgtaccggaatggtcttacatagtg
gagaaggccaatccaaccaatgacctctgttacccagggagtttcaacgactatgaagaa
ctgaaacacctattgagcagaataaaccattttgagaaaattcaaatcatccccaaaagt
tcttggtccgatcatgaagcctcatcaggagtgagctcagcatgtccatacctgggaagt
ccctccttttttagaaatgtggtatggcttatcaaaaagaacagtacatacccaacaata
aagaaaagctacaataataccaaccaagaagatcttttggtactgtggggaattcaccat
cctaatgatgcggcagagcagacaaggctatatcaaaacccaaccacctatatttccatt
gggacatcaacactaaaccagagattggtaccaaaaatagctactagatccaaagtaaac
gggcaaagtggaaggatggagttcttctggacaattttaaaacctaatgatgcaatcaac
ttcgagagtaatggaaatttcattgctccagaatatgcatacaaaattgtcaagaaaggg
gactcagcaattatgaaaagtgaattggaatatggtaactgcaacaccaagtgtcaaact
ccaatgggggcgataaactctagtatgccattccacaacatacaccctctcaccatcggg
gaatgccccaaatatgtgaaatcaaacagattagtccttgcaacagggctcagaaatagc
cctcaaagagagagc---------agaagaaaaaagagaggactatttggagctatagca
ggttttatagagggaggatggcagggaatggtagatggttggtatgggtaccaccatagc
aatgagcaggggagtgggtacgctgcagacaaagaatccactcaaaaggcaatagatgga
gtcaccaataaggtcaactcaatcattgacaaaatgaacactcagtttgaggccgttgga
agggaatttaataacttagaaaggagaatagagaatttaaacaagaagatggaagacggg
tttctagatgtctggacttataatgccgaacttctggttctcatggaaaatgagagaact
ctagactttcatgactcaaatgttaagaacctctacgacaaggtccgactacagcttagg
gataatgcaaaggagctgggtaacggttgtttcgagttctatcacaaatgtgataatgaa
tgtatggaaagtataagaaacggaacgtacaactatccgcagtattcagaagaagcaaga
ttaaaaagagaggaaataagtggggtaaaattggaatcaataggaacttaccaaatactg
tcaatttattcaacagtggcgagttccctagcactggcaatcatgatggct
>A/Viet_Nam/1203/2004_{1}
gatcagatttgcattggttaccatgcaaacaactcgacagagcaggttgacacaataatg
gaaaagaacgttactgttacacatgcccaagacatactggaaaagaaacacaacgggaag
ctctgcgatctagatggagtgaagcctctaattttgagagattgtagcgtagctggatgg
ctcctcggaaacccaatgtgtgacgaattcatcaatgtgccggaatggtcttacatagtg
gagaaggccaatccagtcaatgacctctgttacccaggggatttcaatgactatgaagaa
ttgaaacacctattgagcagaataaaccattttgagaaaattcagatcatccccaaaagt
tcttggtccagtcatgaagcctcattaggggtgagctcagcatgtccataccagggaaag
tcctcctttttcagaaatgtggtatggcttatcaaaaagaacagtacatacccaacaata
aagaggagctacaataataccaaccaagaagatcttttggtactgtgggggattcaccat
cctaatgatgcggcagagcagacaaagctctatcaaaacccaaccacctatatttccgtt
gggacatcaacactaaaccagagattggtaccaagaatagctactagatccaaagtaaac
gggcaaagtggaaggatggagttcttctggacaattttaaagccgaatgatgcaatcaac
ttcgagagtaatggaaatttcattgctccagaatatgcatacaaaattgtcaagaaaggg
gactcaacaattatgaaaagtgaattggaatatggtaactgcaacaccaagtgtcaaact
ccaatgggggcgataaactctagcatgccattccacaatatacaccctctcaccattggg
gaatgccccaaatatgtgaaatcaaacagattagtccttgcgactgggctcagaaatagc
cctcaaagagagaga---------agaagaaaaaagagaggattatttggagctatagca
ggttttatagagggaggatggcagggaatggtagatggttggtatgggtaccaccatagc
aatgagcaggggagtgggtacgctgcagacaaagaatccactcaaaaggcaatagatgga
gtcaccaataaggtcaactcgatcattgacaaaatgaacactcagtttgaggccgttgga
agggaatttaacaacttagaaaggagaatagagaatttaaacaagaagatggaagacggg
ttcctagatgtctggacttataatgctgaacttctggttctcatggaaaatgagagaact
ctagactttcatgactcaaatgtcaagaacctttacgacaaggtccgactacagcttagg
gataatgcaaaggagctgggtaacggttgtttcgagttctatcataaatgtgataatgaa
tgtatggaaagtgtaagaaatggaacgtatgactacccgcagtattcagaagaagcgaga
ctaaaaagagaggaaataagtggagtaaaattggaatcaataggaatttaccaaatactg
tcaatttattctacagtggcgagttccctagcactggcaatcatggtagct
>A/Beijing/01/2003_{7}
gatcagatttgcattggttcccatgcaaacaactcgacagagcaggttgacacaataatg
gaaaagaacgttactgttacacatgcccaagacatactggaaaagacacacaacgggaag
ctctgcgacctagatggagtaaagcctctaattttgagagattgtagtgtagctggatgg
ctcctcggaaacccaatgtgtgacgaattcatcaatgtgccggagtggtcttacatagtg
gagaaggccagtccagccaatgacctctgttacccaggggatttcaatgactatgaagaa
ctgaaacacctattgagcagaataaaccattttgagaaaattcagatcatccccaaaagt
tcttggtccaatcatgaagcctcatcaggggtgagctcagcatgtccctacctggggagg
ccctcctttttcagaaatgtggtatggcttatcaaaaagaataatacatacccaacaata
aagaggagctacaataataccaaccaagaagatcttttggtactgtgggggattcaccat
cccaatgatgaggcagagcagataaagctctatcaaaacccaaccacctatatttccgtt
ggaacatcaacactaaaccagagattggtaccaaaaatagctactagatccaaagtaaac
gggcaaagtggaagaatggagttcttctgggcaattttaaagccgaatgatgctatcaat
ttcgagagtaatggaaatttcattgctccagaatatgcatacaaaattgtcaagaaaggg
gactctgcaattatgaaaagtgaattggaatatggtaactgcaacaccaagtgtcaaact
ccaatgggggcgataaattctagtatgccattccacaacatacaccctctcaccatcggg
gaatgccccaaatatgtgaaatcaaacagattagtccttgcgactggactcagaaatgcc
cctcaaagagaggga---------agaagaaaaaagagaggactatttggagccatagca
gggtttatagagggaggatggcagggaatggtagatggttggtatgggtaccaccatagc
aatgagcaggggagtggatacgctgcagacaaagaatccactcaaaaggcaatagatgga
gtcaccaataaggtcaactcgatcattgacaaaatgaacactcagtttgaggccattgga
agggaatttaataacttagaaaggagaatagaaaatttaaacaagaagatggaggacgga
ttcctagatgtctggacttataatgctgaacttctggttctcatggaaaatgagagaact
ctagactttcatgactcaaatgtcaagaacctttacgaaaaggtccgactacagcttagg
gataatgcaaaggggctgggtaacggttgtttcgagttttatcacaaatgtgataatgaa
tgtatggaaagtgtcaaaaacggaacgtatgactacccgcagtattcagaagaagcaaca
ctaaacagagaggaaataagtggagtaaaattggaatcaatgggaacttaccaaatactg
tcaatttattcaacagtggcgagttccctagcactggcaatcatggtagct
>A/Turkey/15/2006_{2.2}
gatcagatttgcattggttaccatgcaaacaactcgacagagcaggttgacacaataatg
gaaaagaacgtaactgttacacacgcccaagacatactggaaaaaacacacaacgggaaa
ctctgcgatctagatggagtgaagcctctaattttaagagattgtagtgtagctggatgg
ctcctcgggaacccaatgtgtgacgaattcctcaatgtaccggaatggtcttacatagtg
gagaagatcaatccagccaatgacctctgttacccagggaatttcaacgactatgaagaa
ctgaaacacctattgagcagaataaaccattttgagaaaattcagatcatccccaaaagt
tcttggtcagatcatgaagcctcatcaggggtgagctcagcatgtccataccagggaagg
tcctccttttttagaaatgtggtatggcttatcaaaaaggacaatgcatacccaacaata
aagagaagttacaataataccaatcaagaagatcttttggtactgtgggggattcaccat
ccaaatgatgcggcagagcagacaaggctctatcaaaacccaaccacctatatttccgtt
gggacatcaacactaaaccagagattggtaccaaaaatagctactagatccaaggtaaac
gggcaaagtggaaggatggagttcttttggacaattttaaaaccgaatgatgcaataaac
tttgagagtaatggaaatttcattgctccagaaaatgcatacaaaattgtcaagaaaggg
gactcaacaattatgaaaagtgaattggaatatggtaactgcaacaccaagtgtcaaact
ccaataggggcgataaactctagtatgccattccacaacatccaccctctcaccataggg
gaatgccccaaatatgtgaaatcaaacagattagtccttgcgactgggctcagaaatagc
cctcaaggagagaga---------agaagaaaaaagagaggactatttggagctatagca
ggttttatagagggaggatggcagggaatggtagatggttggtatgggtaccaccatagc
aatgagcaggggagtgggtacgctgcagacaaagaatccactcaaaaggcaatagatgga
gtcaccaataaggtcaactcgatcattgacaaaatgaacactcagtttgaggctgttgga
agggaatttaataacttagaaaggagaatagaaaatttaaacaagaagatggaagacgga
ttcctagatgtctggacttataatgctgaacttctggttctcatggaaaatgagagaact
ctagactttcatgactcaaatgtcaagaacctttacgacaaggtccgactacagcttagg
gataatgcaaaggagcttggtaacggttgtttcgagttctatcacagatgtgataatgaa
tgtatggaaagtgtaagaaacggaacgtatgactacccgcagtattcagaagaagcaaga
ttaaaaagagaggaaataagtggagtaaaattggaatcaataggaacttaccaaatactg
tcaatttattcaacagtggcgagctccctagcactggcaatcatggtggct
>A/chicken/Vietnam/NCVD-281/2009_{2.3.4.2}
gatcagatttgcattggttaccatgcaaacaactcgacagagcaggttgacacaataatg
gaaaagaacgttactgttacacatgcccaagatatactggaaaagacacacaacgggaag
ctctgcgatctagatggagtgaagcctctgattttaagagattgtagtgtagctggatgg
ctcctcggaaacccaatgtgtgacgaattcatcaatgtgccggaatggtcttacatagtg
gagaaggccaacccagccaatgacctctgttacccagggaatctcaacgactatgaagaa
ctgaaacacctattgagcagaataaaccattttgagaaaattcagatcatccccaaaagt
tcttggtccgatcatgaagcctcattaggggtgagctcagcatgtccataccagggaaca
ccctcctttttcagaaatgtggtatggctcatcaagaagaacaatacatacccaacaata
aagagaagctacaataataccaaccaggaagatcttttgatactgtgggggattcatcat
tctaatgatgaggcagagcagataaagctctaccaaaacccaaccacctatatttccgtt
gggacatcaacactaaaccagagattggtaccaaaaatagctactagatccaaagtaaac
gggcaaagtggaagaatggatttcttctggacaattttaaaaccggacgatgcaatcaac
ttcgagagtaatggaaatttcattgctccagaatatgcatacaaaattgtcaagaaagga
gactcagcaattatgaaaagtgaagtggaatatggtaactgcaacaccaagtgtcaaact
ccaataggggcgataaactctagtatgccattccacaacatacaccctctcactatcggg
gaatgccccaaatatgtgaaatcaaacaaattagtccttgcaactggactcagaaatagt
cctctaagagaa------------aaaagaagaaaaagaggactatttggagctatagca
ggttttatagagggaggatggcagggaatggtagatggttggtatgggtaccaccatagc
aatgagcaggggagtgggtacgctgctgacaaagaatccactcaaaaggcaatagatgga
gtcaccaataaggtcaactcgatcattgacaaaatgaacactcagtttgaagccgttgga
agggaatttaataacttagaaaggagaatagagaatttaaacaagaaaatggaagacgga
ttcctagatgtctggacttataatgctgaacttctggttctcatggaaaatgagagaact
ctagacttccatgactcaaatgtcaagaacctttacgacaaggtccgactacagcttagg
gataatgcaaaggaactgggtaacggttgtttcgagttctatcacaaatgtgataatgag
tgcatggaaagtgtaagaaacggaacgtatgactacccgcagtattcagaagaagcaaga
ttaaaaagagaggaaataagtggagtaaaattggaatcaataggaacttaccaaatactg
tcaatttattccacagttgcgagttctctagcactggcaatcatggtggct
>A/duck/Vietnam/NCVD-672/2011_{2.3.2.1b}
gatcatatttgcattggttaccatgcaaacaactcgacagagcaggttgacacaataatg
gaaaagaacgttactgttacacatgctcaagacatactggagaagacacacaatgggaag
ctctgtgatctaaatggagtgaagcctctgattttaaaagattgtagtgtagcaggatgg
ctcctcgggaacccaatgtgtgacgaattcatcgatgtgccagaatggtcttacatagta
gagaagaccaatccagccaatgacctctgttacccagggaatttcaacgattatgaagaa
ttaaaacacctattgagcagaataaaccactttgagaaaatacggatcatccccaaagat
tcttggccagaacatgaagcctcattgggggtgagcgcagcatgttcataccagggaaat
tcctcatttttcagaaatgtggtatggcttctcaaaaaggacaatgcatacccaataata
aagaaaagctacaagaataccaataaagaagatctcttggtactgtggggaatccaccat
cctaatgatgaggcagagcagataaggctctatcaaaacccaaccacctatgtttccatt
gggacatcaacactaaaccagagattggtaccaagaatagctactagatccaaagtaaac
gggcaaagtggaaggatagatttcttctggacaattttaaaaccgaatgatgcaatcaat
ttcgagagtaatggaaatttcattgctccagaatatgcatacaaaattgtcaagaaagga
gactcaacaattatgagaagtgaagtggaatatggtaactgcagcaccaggtgtcagact
ccgatgggggcgataaattctagtatgccattccacaacatacaccctctcaccatcgga
gaatgtcccaaatatgtgaaatcaaacaaattagtccttgcgactgggctcagaaatagt
cctcaaatagagaga---------agaagaagaaaaaggggactgtttggagctatagca
ggttttatagagggaggatggcagggaatggtagatggttggtatgggtaccatcacagc
aatgagcaggggagtgggtatgctgcagacaaagaatccactcaaaaggcaatagatggg
gtcaccaataaagtcaactcgatcattgacaaaatgaacactcagtttgaggcagtagga
agggaatttaataacttagagaggagaatagagaatttaaacaagaagatggaagacgga
ttcctagatgtctggacttataatgctgaactcctggttctaatggaaaatgagagaact
ctagacttccatgactcaaatgtcaagaacctttacgacaaggtcagactacagcttagg
gataatgcaaaagagctgggtaacggttgtttcgagttctatcacaaatgtgataatgaa
tgtatggaaagtgtaagaaacggaacgtatgactacccgcaatattcagaagaagcaaga
ttaaaaagagaggaaataagtggagtaaaattggaatcgataggaacttaccaaatactg
tcaatttattcaacagtggcgagttccctagtactggcaatcatggtggct
>A/chicken/Vietnam/NCVD-700/2011_{2.3.2.1a}
gatcatatttgcattggttatcatgcaaataactcgacagagcaggttgacacaataatg
gaaaagaacgttactgttacacatgcccaagacatactggaaaagacacacaacgggaag
ctctgcgatctaaatggagtgaagcctctgattttaaaagattgtagtgtagcaggatgg
ctcctcggaaacccaatgtgtgacgaattcatcaatgtgccagaatggtcttacatagta
gagaaggccaatccagccaatgacctctgttacccaggaaatttcaacgattatgaagaa
ttgaaacacctattgagcaggataaaccattttgagaaaatacagatcatccccaaagat
tcttggtcagatcatgaagcctcattgggggtgagtgcagcatgtccataccagggaaat
tcctccttcttcagaaatgtggtatggcttatcaaaaaggacaatgcatacccaacaata
aagaaaggctacaataataccaatcaagaagatctcttggtactgtgggggattcaccat
cctaatgatgaggcagagcagataaagctctatcaaaacccaaccacctatatttccatt
gggacatcaacactaaaccagagattggtaccaaaaatagccactaggtccaaaataaac
gggcaaagtggcaggatagatttcttctggacaattttaaaaccgaatgatgcaatccac
ttcgagagtaatggaaatttcattgctccagaatatgcatacaaaattgtcaagaaagga
gactcaacaattatgaaaagtgaagtggaatatggtaactgcaacaccaggtgtcagact
ccgataggggcgataaactccagtatgccattccacaacatacaccctctcaccatcgga
gaatgtcccaaatatgtgaaatcaaacaaactagtccttgcgactgggctcagaaatagt
cctcaaagagag------------agaagaagaaaaagaggattgtttggagctatagca
ggttttatagagggaggatggcagggaatggtagatggttggtatgggtaccaccacagc
aatgagcaggggagtgggtacgctgcagacaaagaatctactcaaaaggcaatagacgga
gtcaccaataaggtcaactcgatcattgacaaaatgaacactcagtttgaggccgtagga
agggaatttaataacttagagaggagaatagagaatttgaacaagaagatggaagacgga
ttcctagatgtctggacttataatgctgaacttctggttctcatggaaaatgagagaact
ctagacttccatgactcaaatgtcaggaacctttacgacaaggtcagactacagcttaag
gataatgcaaaagagctgggtaacggttgtttcgagttctatcacaaatgtaataatgaa
tgtatggaaagtgtaagaaacggaacgtatgactacccgcagtattcagaagaagcaaga
ttaaaaagagaggaaataagtggagtaaaattggaatcaataggaatttaccaaatactg
tcaatttattcaacagtggcgagttccctagtactggcaatcatgatggct
>A/chicken/Agam/BPPVRII-682/2009_{2.1.3.3}
gatcagatttgcattggctaccatgcaaacaactcaacagagcaggttgacacaataatg
gaaaagaacgttactgttacacatgcccaagacatactggaaaagaagcacaacgggaag
ctctgcgatcttgatggagtgaagcccctaatcttaagagattgtagtgtagctggatgg
ctcctcgggaacccaatgtgtgacgaattcatcaatgtaccggaatggtcttacatagtg
gagaaggccaatccagccaatgacctttgttacccagggagtttcaacgactatgaagaa
ctgaaacacctattgagcagaataaaccactttgagaaaattcagatcatccccaaaagt
tcttggtccgatcatgaagcatcatcaggagtgagctcagcatgcccatacctgggaagt
ccctccttttttaggaatgtggtatggcttatcaaaaagaacaatacatacccaacaata
aagaaaagctacaataataccaaccaagaagatcttttggtactgtgggggattcaccat
cctaatgatgctgcggagcagacaaagctatatcaaaatccaaccacctatatttccgtt
gggacatcaacactaaatcagagatcggtacccaaaatagctactagatccaaggtaaac
gggcaaagtggaaggatggagttcttctggacaattttaaaaccgaatgatgcaatcaac
ttcgagagtaatggaaatttcattgctccagaatatgcatacaaaattgtcaagaaaggg
gactcagcaattatgaaaagtgaattggaatatggtaactgcaacaccaagtgtcaaact
ccaatgggggcgataaactctagtatgccattccacaacatacaccctctcaccattggg
gaatgccccaaatatgtgaaatcaaacaaattagtccttgcaacagggctcagaaacagc
cctcaaaaggaggga---------agaagaaaaaagagaggactatttggagctatagca
ggttttatagagggaggatggcagggaatggtagatggttggtatgggtatcaccatagc
aatgagcaggggagtgggtacgctgcagacaaagaatccacccaaaaggcggtagatgga
gtcaccaataaggtcaattcaatcattgacaaaatgaacactcagtttgaggccgttgga
agggaatttaataacttagaaaggagaatagagaatttaaacaagaaaatggaagacgga
tttctagatgtttggacttataatgccgaacttctggttctcatggaaaatgagagaact
ctagacttccatgactcaaatgttaagaacctctatgacaaggtccgactacagcttagg
gataatgcaaaggagctgggtaatggttgtttcgagttctatcacaaatgtgataatgaa
tgtatggaaagtataagaaacggaacgtataactacccgcagtactcagaagaagcaaga
ttaaaaagagaggaaataagtggagtaaaactggaatcaataggaacttatcaaatactg
tcaatttattcaacagtggcgagttccctagcactggcaatcatgatggct
>A/Egypt/2629-NAMRU3/2007_{2.2.1}
gatcagatttgcattggttaccatgcaaacaactcgacagagcaggttgacacaataatg
gaaaagaacgtcactgttacacacgcccaagacatactggaaaagacacacaacgggaaa
ctctgcaatctagatggagtgaagcctctaattttaagagattgtagtgtagctggatgg
ctcctcgggaacccaatgtgtgacgaattcctcaatgtgccggaatggtcttacatagtg
gagaagatcaatccagccaatgacctctgttatccagggaatttcaacgactatgaagaa
ctgaaacacctattgagcagaataaaccattttgagaaaattcagatcatccccaaaaat
tcttggtcagatcatgaagcctca---ggagtgagctcagcatgtccataccagggaaga
tcctccttttttagaaatgtggtatggcttaccaaaaaggacaatgcatacccaacaata
aagagaagttacaataataccaaccaagaagatcttttggtactatgggggattcaccat
ccaaatgatgcggcagagcagacaaggctttatcaaaacccaactacctatatttccgtt
gggacatcaacactaaaccagagattggtaccaaaaatagctactagatctaaggtaaac
gggcaaagtggaaggatggagttcttttggacaattttaaaatcgaatgatgcaataaac
tttgagagtaatggaaatttcattgctccagaaaatgcatacaaaattgtcaagaaaggg
gactcaacaattatgaaaagtgagttggaatatggtaactgcaacaccaagtgtcagact
ccaataggggcgataaactccagtatgccattccacaacatccaccctctcaccatcggg
gaatgccccaaatatgtgaaatcaaacagattagtccttgctactgggctcagaaatagc
cctcaaggagagaga---------agaagaaaaaagagaggactatttggagctatagca
ggttttatagagggaggatggcagggaatggtagatggttggtatgggtaccaccatagc
aacgagcaggggagtgggtacgctgcagacaaagaatccactcaaaaggcaatagatgga
gtcaccaataaggtcaactcgatcattgacaaaatgaacactcagtttgaggctgttgga
agggaatttaataacttagaaaggagaatagaaaatttaaacaagaagatggaagacgga
ttcctagatgtctggacttataatgctgaacttctggttctcatggaaaatgagagaact
ctagactttcatgactcaaatgtcaagaacctttacgacaaggtccgactacagcttagg
gataatgcaaaggagcttggtaacggttgtttcgagttctatcacagatgtgataatgaa
tgtatggaaagtgtaagaaacggaacgtatgactacccgcagtattcagaagaagcaaga
ttaaaaagagaggaaataagtggagtaaaattggagtcaataggaacttaccaaatactg
tcaatttattcaacagtggcgagctccctagcactggcaatcatggtggct
>A/Chicken/Indonesia/Wates1/2005_{2.1.3.1}
gatcagatttgcattggttaccatgcaaacaattcaacagagcaggttgacacaataatg
gaaaagaacgttactgttacacatgcccaagacatactggaaaagacacacaacgggaag
ctctgcgatctagatggagtgaagcctctaattttaagagattgtagtgtagctggatgg
ctcctcgggaacccaatgtgtgacgaattcatcaatgtaccggaatggtcttacatagtg
gagaaggccaatccagccaatgacctctgttacccagggagtttcaacgactatgaagaa
ctgaaacacctattgagcagaataaaccattttgagaaaattcagatcatccccaaaagt
tcttggtccgatcatgaagcctcatcaggagtgagctcagcttgtccatacttgggaagt
ccctccttttttagaaatgtggtatggcttatcaaaaagaacagtacatacccaacaata
aagaaaagctacaataataccaaccaagaagatcttttggtactgtgggggattcaccat
cctaatgatgcggcagagcagacaaggctatatcaaaacccaaccacttatatttccgtt
gggacatcaacactaaaccagagatcggtaccaaaaatagctactagatccaaagtaaac
gggcaaagtggaaggatggagttcttctggacaattttagaaccgaatgatgcaatcaac
ttcgagagtaatggaaatttcattgctccagaatatgcatacaaaattgtcaagaaaggg
gactcagcagttatgaaaagtgaattggaatatggtaactgcaacaccaagtgtcaaact
ccaatgggggcgataaactctagtatgccattccacaacatacaccctctcaccatcggg
gaatgccccaaatatgtgaaatcaaacagattagtccttgcaacagggctcagaaatagc
cctcaaagagagaga---------agaagaaaaaagagaggactatttggagctatagca
ggttttatagagggaggatggcagggaatggtagatggttggtatgggtaccaccatagc
aatgagcaggggagtgggtacgctgcagacaaagaatccactcaaaaggcaatagatgga
gtcaccaataaggtcaactcaatcattgacaaaatgaacactcagtttgaggccgttgga
agggaatttaataacttagaaaggagaatagagaatttaaacaagaagatggaagacgga
tttctagatgtctggacttataatgccgaacttctggttctcatggaaaatgagagaact
ctagactttcatgactcaaatgttaagaacctctacgacaaggtccgactacagcttagg
gataatgcaaaggagctgggtaacggttgtttcgagttctatcacaaatgtgataatgaa
tgtatggaaagtataagaaacggaacgtataactacccgcagtattcagaagaagcaaga
ttaaaaagagaggaaataagtggagtaaaattggaatcaataggaacttaccaaatactg
tcaatttattcaacagtggcgagttctctagcactggcaatcatgatggct
>A/Chicken/Indonesia/Wates130/2005_{2.1.3.1}
gatcagatttgcattggttaccatgcaaacaattcaacagagcaggttgacacaataatg
gaaaagaacgttactgttacacatgcccaagacatactggaaaagacacacaacgggaag
ctctgcgatctagatggagtgaagcctctaattttaagagattgtagtgtagctggatgg
ctcctcgggaacccaatgtgtgacgaattcatcaatgtaccggaatggtcttacatagtg
gagaaggccagtccagccaatgacctctgttacccagggagtttcaacgactatgaagaa
ctgaaacacctattgagcagaataaaccattttgagaaaattcagatcatccccaaaagt
tcttggtccgatcatgaagcctcatcaggagtgagctcagcatgtccatacctgggaagt
ccctccttttttagaaatgtggtatggcttatcaaaaagaacagtacatacccaacaata
aagaaaagctacaataataccaaccaagaagatcttttggtactgtgggggattcaccat
cctaatgatgcggcagagcagacaaggctatatcaaaacccaaccacttatatttccgtt
gggacatcaacactaaaccagagatcggtaccaaaaatagctactagatccaaagtaaac
gggcaaagtggaaggatggagttcttctggacaattttagaaccgaatgatgcaatcaac
ttcgagagtaatggaaatttcattgctccagaatatgcatacaaaattgtcaagaaaggg
gactcagcagttatgaaaagtgaattggaatatggtaactgcaacaccaagtgtcaaact
ccaatgggggcgataaactctagtatgccattccacaacatacaccctctcaccatcggg
gaatgccccaaatatgtgaaatcaaacagattagtccttgcaacagggctcagaaatagc
cctcaaagagagaga---------agaagaaaaaagagaggactatttggagctatagca
ggttttatagagggaggatggcagggaatggtagatggttggtatgggtaccaccatagc
aatgagcaggggagtgggtacgctgcagacaaagaatccactcaaaaggcaatagatgga
gtcaccaataaggtcaactcaatcattgacaaaatgaacactcagtttgaggccgttgga
agggaatttaataacttagaaaggagaatagagaatctaaacaagaagatggaagacgga
tttctagatgtctggacttataatgccgaacttctggttctcatggaaaatgagagaact
ctagactttcatgactcaaatgttaagaacctctacgacaaggtccgactacagcttagg
gataatgcaaaggagctgggtaacggttgtttcgagttctatcacaaatgtgataatgaa
tgtatggaaagtataagaaacggaacgtataactacccgcagtattcagaagaagcaaga
ttaaaaagagaggaaataagtggagtaaaattggaatcaataggaacttatcaaatactg
tcaatttattcaacagtggcgagttccctagcactggcaatcatgatggct
>A/Chicken/West_Java/GARUT-MAY/2006_{2.1.3}
gatcagatttgcattggttaccatgcaaacaattcaacagagcaggttgacacaataatg
gaaaagaacgttactgttacacatgcccaagacatactggaaaagacacacaacgggaag
ctctgtgatctagatggagtgaagcctctaattttaagagattgtagtgtagctggatgg
ctcctcgggaacccaatgtgtgacgaattcatcaatgtaccggaatggtcttacatagtg
gagaaggtcaatccagccaatgacctctgctacccagggaatttcaatgactatgaagaa
ctgaaacacctattgagcagaataaaccattttgagaaaattcagatcatccccaaaagt
tcttggtccgaccatgaagcctcatcaggggtgagctcagcatgtccatacctgggaacg
ccctccttttttagaaatgtggtatggcttatcaaaaagaacagtatatacccaacaata
aaaagaagctacaataataccaaccaagaagatcttttggtactgtgggggattcaccat
cctaatgatgcggcagagcaaacgaagctatatcaaaatccaaccacctatatttccgtt
gggacatcaacactaaatcagagattggtaccaaaaatagctactagatccaaagtaaac
ggacaaagtggaaggatggagttcttctggacaattttaaaacccaatgatgcaatcaac
ttcgagagtaatggaaatttcattgctccagaatatgcctacaaaattgtcaagaaaggg
gactcagcaattatgaaaagtgaattggaatatggcaactgcaacaccaaatgtcaaact
ccaatgggggcgataaactctagtatgccattccacaacatacaccctctcaccatcggg
gaatgccccaaatatgtgaaatcaaacagattagtccttgcgactgggctcagaaatagc
cctcaaagagagaga---------agaagaaaaaagagaggactatttggagctatagca
ggttttatagagggaggatggcagggaatggtagatggttggtatgggtaccaccatagc
aatgagcaagggagtgggtacgctgcagacaaagaatccactcaaaaggcaatagatgga
gtcaccaataaggtcaactcgatcattgacaaaatgaacactcagtttgaggccgttgga
agggaatttaataacttagaaaggagaatagagaatttaaacaagaagatggaagacgga
ttcctagatgtctggacttataatgctgaacttctggttctcatggaaaatgagagaact
ctagactttcatgactcaaatgttaagaacctctacgacaaggtccgactacagcttagg
gataatgcaaaggagctgggtaacggttgtttcgagttctatcacaaatgtgatgatgaa
tgtatggaaagtgtaagaaatgggacgtataactacccgcagtattcagaagaagcaaga
ttaaaaagagaggaaataagtggggtaaaattggaatcaataggaatttaccaaatactg
tcaatttattcaacagtggcgagttccctagcactggcaatcatgatggct
>A/Chicken/Papua/TB15/2006_{2.1.3.1}
gatcagatttgcattggttaccatgcaaacaattcaacagagcaggttgacacaataatg
gaaaagaacgttactgttacacatgcccaagacatactggaaaagacacacaacgggaag
ctctgtgatctagatggagtgaagcctctaattttaaaagattgtagtgtagctggatgg
ctcctcgggaacccaatgtgtgacgaattcatcaatgtaccggaatggtcttacatagtg
gagaaggccaatccagccaatgacctctgttacccagggagtttcaacgactatgaagaa
ctgaaacacctattgagcagaataaaccattttgagaaaattcagatcatccccaaaagt
tcttggtccgaccatgaagcctcatcaggagtgagctcagcatgtccatacctgggaagt
ccttccttttttagaaatgtggtatggattatcaaaaagaacagtacatacccaacaata
aagaaaaactacaataataccaaccaagaagatcttttggtactgtgggggattcaccat
cctaatgatgcggcagagcagacaaggctatatcaaaacccaaccacctatgtttccgtt
gggacatcaacactaaaccagagatcggtaccaaaaatagctactagatccaaagtaaac
gggcagagtggaaggatagagttcttctggacaattttaaaaccgaatgatgcaatcaat
ttcgagagtaatggaaatttcatagctccagaatatgcatacaaaattgtcaagaaaggg
gactcagcaattatgaagagtgaattggaatatggtaattgcaacaccaagtgtcaaact
ccaatgggggcgataaactctagtatgccattccacaacatacaccctctcaccataggg
gaatgccccaaatatgtgaaatcaaacagattagtccttgcaacagggctcagaaatagc
cctcaaagagagaga---------agaagaaaaaagagaggactatttggagctatagca
ggttttatagagggaggatggcagggaatggtagatggttggtatgggtaccaccatagc
aatgagcaggggagtgggtacgctgcagacaaagaatccactcaaaaggcaatagatgga
gtcaccaataaggtcaactcaatcattgacaaaatgaacactcagtttgaggccgttgga
agggaatttaataacttagaaaggagaatagagaatttaaacaagaagatggaagacgga
tttctagatgtctggacttataatgccgaacttctggttctcatggaaaatgagagaact
ctagactttcatgactcaaatgttaagaacctctacgacaaggtccgactacagcttagg
gataatgcaaaggagctgggtaacggttgtttcgagttctatcacaaatgtgataatgaa
tgtatggaaagtataagaaacggaacgtataactacccgcagtattcagaagaagcaaga
ttaaaaagagaggaaataagtggagtaaaattggaatcaataggaacttaccaaatactg
tcaatttattcaacagtggcgagttccctagcactggcaatcatgatggct
>A/Indonesia/7/2005_{2.1.3.2}
gatcagatttgcattggttaccatgcaaacaattcaacagagcaggttgacacaatcatg
gaaaagaacgttactgttacacatgcccaagacatattggaaaagacacacaacgggaag
ctctgcgatctagatggagtgaagcctctaattttaagagattgtagtgtagctggatgg
ctcctcgggaacccaatgtgtgacgaattcatcaatgtaccggaatggtcttacatagtg
gagaaggccaatccaaccaatgacctctgttacccagggagtttcaacgactatgaagaa
ctgaaacacctattgagcagaataaaccattttgagaaaattcagatcatccccaaaagt
tcttggtccgatcatgaagcctcatcaggagtgagttcagcatgtccatacctgggtagt
tcctccttttttagaaatgtggtatggcttatcaaaaagaacagtacatacccaacaata
aagaaaagctacaataataccaaccaagaagatcttttggtactgtgggggattcaccat
cctaatgatgcggcagagcagacaaggctatatcaaaacccaaccacctatatttccatt
gggacatcaacactaaaccagagattggtaccaaaaatagctactagatccaaagtaaat
gggcaaagtggaaggatggagttcttctggacaattttaaaacctaatgatgcaatcaac
ttcgagagtaatggaaatttcattgctccagaatatgcatacaaaattgtcaagaaaggg
gactcagcaattatgaagagtgaattggaatatggtaactgcaacaccaagtgtcaaact
ccaatgggggcgataaactctagtatgccattccacaacatacaccctctcaccatcggg
gaatgccccaaatatgtgaaatcaaacagattagtccttgcaacagggctcagaaatagc
cctcaaagagaaagc---------agaagaaaaaagagaggactatttggagctatagca
ggttttatagagggaggatggcagggaatggtagatggttggtatgggtaccaccatagc
aatgagcaggggagtgggtacgctgcagacaaagaatccactcaaaaggcaatagatgga
gtcaccaataaggtcaactcaatcattgacaaaatgaacactcagtttgaggccgttgga
agggaatttaacaacttagaaaggagaatagagaatttaaacaagaagatggaagacggg
tttctagatgtctggacttataatgccgaacttctggttctcatggaaaatgagagaact
ctagactttcatgactcaaatgttaagaacctatacgacaaggtccgactacagcttagg
gataatgcaaaggagctgggcaacggttgtttcgagttctatcacaaatgtgataatgaa
tgtatagaaagtataagaaacggaacatataactacccgcagtattcagaagaagcaaga
ttaaaaagagaggaaataagtggagtaaaattggaatcaataggaacttaccaaatactg
tcaatttattcaacagtggcgagttccctagcactggcaatcatgatggct
>A/Nigeria/6e/07_{2.2}
gatcagatttgcattggttaccatgcaaacaactcgacagagcaggttgacacaataatg
gaaaagaacgtcactgttacacacgcccaaaacatactggaaaagacacacaacgggaaa
ctctgcgatctagatggagtgaagcctctaattttaagagattgtagtgtagctggatgg
ctcctcgggaacccaatgtgtgacgaattccttaatgtaccggaatggtcttacatagtg
gagaagatcaatccagccaatgacctctgttacccagggaatttcaacgactatgaagaa
ctgaaacacctattgagcagaataaaccattttgagaaaattcagatcatccccaagagt
tcttggtcagatcatgaagcctcatcaggggtgagctcagcatgtccataccagggaagg
tcctccttttttagaaatgtggtatggcttatcaaaaaggacaatgcatacccaacaata
aagagaagttacaataataccaaccaagaagatcttttggtactgtgggggatccaccat
ccaaatgatgcggcagagcagacaagactctatcaaaacccaaccacctatatttccgtt
gggacatcaacactaaaccagagattggtaccaaaaatagctactagatccaaggtaaac
gggcaaagtggaaggatggagttcttttggacaattttaaagccaaatgatgcaataaac
tttgagagtaatggaaatttcattgctccagaaaatgcatacaaaattgtcaagaaaggg
gactcaacaattatgaaaagtgaattggaatatggtaactgcaacaccaagtgtcaaact
ccaataggggcgataaactccagtatgccattccacaacatccaccctctcaccatcggg
gaatgtcccaaatatgtgaaatcaaacaagttagtccttgcgactgggctcagaaatagc
cctcaaggagagaga---------agaagaaaaaagagaggactatttggagctatagca
ggttttatagagggaggatggcagggaatggtagatggttggtatgggtaccaccatagc
aacgagcaggggagtgggtacgctgcagacaaagaatccactcaaaaggcaatagatgga
gtcaccaataaggtcaactcgatcattgataaaatgaacactcagtttgaggctgttgga
agggaatttaataacttagaaaggagaatagaaaatttaaacaagaagatggaagacgga
ttcctagatgtctggacttataatgctgaacttctggttctcatggaaaatgagagaact
ctagactttcatgactcaaatgtcaagaacctttacgacaagatccgactacagcttagg
gataatgcaaaggagcttggtaacggttgttttgagttctatcacagatgtgataatgaa
tgtatggaaagtgtaagaaacggaacgtatgactacccgcagtattcagaagaagcaaga
ttaaaaagagaggaaataagtggagtaaaattggaatcaataggaacttaccaaatactg
tcaatttattcaacagtggcgagctccctaacactggcaatcatggtggct
>A/chicken/Egypt/9403NAMRU3-CLEVB214/2007_{2.2.1.1}
gatcagatttgcattggttaccatgcaaacaactcaacagagcaggttgacacaataatg
gaaaagaacgtcactgttacacacgctcaagacatactggaaaagacacacaacgggaaa
ctctgcgatctagatggagtgaagcctctaattttaagagattgtagtgtagctggatgg
ctcctcgggaacccaatgtgtgacgaattcctcaatgtgtcggaatggtcttacatagtg
gagaagatcaatccagccaatgacctctgttacccagggaatttcaacaactatgaagaa
ctgaaacacctattgagcagaataaaccgttttgagaaaattcagatcatccccaaaagt
tcttggccagatcatgaagcctcatcaggagtgagctcagcatgtccataccagggagga
ccctccttttatagaaatgtggtatggcttatcaaaaaggacaatgcatacccaacaata
aagaaaagttaccataataccaatcaagaagatcttttggtactgtgggggattcaccat
ccaaatgatgagacagagcagacaaggctctatcaaaacccaactacctatatttccgtt
gggacatcaacactaaaccagagattggtaccaaagatagctactagatctaaggtaaac
gggcaaagtggaagggtggagttcttttggacaattttaaaatcgaatgatgcaataaac
tttgagagtaatggaaatttcattgctccagaaaatgcatacaaaattgtcaagaaaggg
gactcaacaattatgaaaagtgagttggaatatggtaactgcaacaccaagtgtcaaact
ccaataggggcgataaactccagtatgccattccacaacatccaccctctcaccatcggg
gaatgccccaaatatgtgaaatcaaacagattagtccttgctactgggctcagaaatagc
cctcaaggagagaga---------agaagaaaaaagagaggactatttggagctatagca
ggttttatagagggaggatggcagggaatggtagatggttggtatgggtaccaccatagc
aacgagcaggggagtgggtacgctgcagacaaagaatccactcaaaaggcaatagatgga
gtcaccaataaggtcaactcgatcattgacaaaatgaacactcagtttgaggctgttgga
agggaatttaataacttagaaaggagaatagaaaatttaaacaagaagatggaagacgga
ttcctagatgtctggacttataatgctgaacttctggttctcatggaaaatgagagaact
ctagactttcatgactcaaatgtcaagaacctttacgacaaggtgcgactacagcttagg
gataatgcaaaggagcttggtaacggttgtttcgagttctatcacagatgtgataatgaa
tgtatggaaagtgtaagaaacggaacgtatgactacccgcagtattcagaagaagcaaga
ttaaaaagagaggaaataagtggagtaaaattggaatcaataggaacttaccaaatacta
tcaatttattcaacagtggcaagttccctagcactggcaatcatggtggct
>A/chicken/West_Bengal/80995/2008_{2.2.2}
gatcagatttgcattggttaccatgcaaacaactcgacagagcaggttgacacaataatg
gaaaagaacgtcactgttacacacgcccaagacatactagaaaagacacacaacgggaag
ctctgtgatctggacggagtgaagcctctaattttgagagattgtagtgtagccggatgg
ctcctcgggaatccaatgtgtgacgaattcctcaatgtgccggaatggtcttacatagtg
gagaagataaatccagccaatgacctctgttacccagggactttcaacgactatgaagaa
ctgaaacacctattgagcagaataaaccattttgagaaaattcagatcatccccaaaagt
tcttggtcagatcatgaagcctcatcaggggtgagctcagcatgtccataccagggaagg
tcctccttttttcgaaatgtggtatggcttatcaaaaagaacgatgcatacccaacaata
aagataagttacaataataccaaccaagaagatcttttggtattgtgggggattcaccat
ccaaatgatgcggcagagcagacaaggctctatcaaaacccaaccacctatatttccgtt
gggacatcaacactaaacctgagattggtaccaaaaatagctactagatccaaggtaaac
gggcaaagtggaaggatggagttcttttggacaattttaaaaccgaatgatgcaataaat
tttgagagtaatggaaatttcattgctccagaaaatgcatacaaaattgtcaagaaaggg
gactcaacaatcatgaaaagtgaattggaatatggtaactgcaacaccaagtgtcaaact
ccaataggggcgataaactctagtatgccattccacaacatccaccctctcaccataggg
gaatgccccaaatatgtgaaatcaaacagattagtccttgcgactgggctcagaaatagc
cctcaaggagagaga---------agaagaaagaagagaggactatttggagctatagca
ggttttatagagggaggatggcagggaatggtagatggttggtatgggtaccaccatagt
aacgagcaggggagtgggtacgctgcagacaaagaatccactcaaaaggcaatagatgga
gtcaccaataaggtcaactcgatcattgacaaaatgaacactcagtttgaggccgttgga
agggaatttaataacttagaaaggagaatagagaatttaaacaagaagatggaagacgga
tttctagatgtctggacttataatgctgaacttctggttctcatggaaaatgagagaact
ctagactttcatgactcaaatgtcaagaacctttacgacaaggtccgactacagcttagg
gataatgcaaaggagcttggtaacggttgtttcgagttctatcacagatgtgataatgaa
tgtatggaaagtgtaagaaacggaacgtatgactacccgcagtattcagaagaatcaaga
ttaaaaagagaggaaataagtggagtaaaattagagtcaataggaacttatcaaatactg
tcaatttattcaacagtggcgagctccctagcactggcaatcatggtggct
>A/Egypt/2546-NAMRU3/2008_{2.2.1}
gatcagatttgcattggttaccatgcaaacaactcgacagagcaggttgacacaataatg
gaaaagaacgtcactgttacacacgcccaagacatactggaaaagacacacaacgggaaa
ctctgcaatctagatggagtgaagcctctaattttaagagattgtagtgtagctggatgg
ctcctcgggaatccaatgtgtgacgaattcctcaatgtgccggaatggtcgtacatagtg
gagaagatcaatccagccaatgacctctgttatccagggaatttcaacgactatgaagaa
ctgaaacacctattgagcagaataaaccattttgagaaaattcagatcatccccaaaaat
tcttggtcagatcatgaagcctca---ggagtgagctcagcatgtccataccagggaaga
tcctccttttttagaaatgtggtatggcttaccaaaaaggacaatgcctacccaacaata
aagagaagttacaataataccaaccaagaagatcttttggtactgtgggggattcaccat
ccaaatgatgcggcagagcagacaaggctctatcaaaacccaactacctatatttccgtt
gggacatcaacactaaaccagagattggtaccaaaaatagctactagatctaaggtaaac
gggcaaaatggaaggatggagttcttttggacaattttaaaatcgaatgatgcaataaac
tttgagagtaatggaaatttcattgctccagaaaatgcatacaaaattgtcaagaaaggg
gactcaacaattatgaaaagtgagttggaatatggtaactgcaacaccaagtgtcagact
ccaataggggcgataaactccagtatgccattccacaacatccaccctctcaccatcggg
gaatgccccaaatatgtgaaatcaaacagattagtccttgctactgggctcagaaatagc
cctcagggagagaga---------agaagaaaaaagagaggactatttggagctatagca
ggttttatagagggaggatggcagggaatggtagatggttggtatgggtaccaccatagc
aacgagcaggggagtgggtacgctgcagacaaagaatccactcaaaaggcaatagatgga
gtcaccaataaggtcaactcgatcattgacaaaatgaacactcagtttgaggctgttgga
agggaatttaataacttagaaaggagaatagaaaatttaaacaagaagatggaagacgga
ttcctagatgtctggacttataatgctgaacttctggttctcatggaaaatgagagaact
ctagactttcatgactcaaatgtcaaaaacctttacgacaaggtccgactacagcttagg
gataatgcaaaggagcttggtaacggttgtttcgagttctatcataggtgtgataatgaa
tgtatggaaagtgtaagaaacggaacgtatgactacccgcagtattcagaagaagcaaga
ttaaaaagagaggaaataagtggggtaaaattggagtcaataggaacttaccaaatactg
tcaatttattcaacagtggcgagctccctagcactggcaatcatggtggct
>A/Egypt/3300-NAMRU3/2008_{2.2.1.1}
gatcagatttgcattggttaccatgcaaacaactcaacagagcaggttgacacaataatg
gaaaagaacgtcactgttacacacgctcaagacatactggaaaagacacacaacgggaaa
ctctgcgatctagatggagtgaagcctctaattttaagagattgtagtgtagctggatgg
ctcctcgggaacccaatgtgtgacgaattcctcaatgtgtcggaatggtcttacatagtg
gagaagatcaatccagccaatgacctctgttatccagggaatttcaacaactatgaagaa
ctgaaacacctattgagcagaataaaccgttttgagaaaattcagatcatccccaaaagt
tcttggccagatcatgaagcctcattaggagtgagctcaryatgtccataccagggagga
ccctccttttatagaaatgtggtatggcttatcaaaaagaacaatacatacccaacaata
aagaaaagttaccataataccaatcaagaagatcttttggtgctgtgggggattcaccat
ccaaatgatgaggcagagcagacaaggatctataaaaacccaactacctatatttccgtt
gggacatcaacactaaaccagagattggtaccaaagatagccactagatctaaggtaaac
gggcaaagtggaagggtggagttcttttggacaattttaaaatcaaatgatacaataaac
tttgagagtaatggaaatttcattgctccagaaaatgcatacaaaattgtcaagaaaggg
gactcaacaattatgaaaagtgagttggaatatggtaactgcaacaccaagtgtcaaact
ccaataggggcgataaactccagtatgccattccacaacatccaccctctcaccatcggg
gaatgccccaaatatgtgaaatcaaacagattagtccttgctactgggctcagaaatagc
cctcaaggagagaga---------agaagaaaaaagagaggactatttggagctatagca
ggttttatagagggaggatggcagggaatggtagatggttggtacgggtaccaccatagc
aacgagcaggggagtgggtacgctgcagacaaagaatccactcaaaaggcaatagatgga
gtcaccaataaggtcaactcgatcattgacaaaatgaacactcagtttgaggctgttgga
agggaatttaataacttggaaaggagaatagaaaatttaaacaagaagatggaagacggg
ttcctagatgtctggacttataatgctgaacttctggttctcatggaaaatgagagaact
ctagactttcatgactcaaatgtcaagaacctttatgacaaggtgcgactacagcttagg
gataatgcaaaggagcttggtaacggttgtttcgagttctatcacagatgcgataatgaa
tgtatggaaagtgtaagaaacggaacgtatgactacccgcagtattcagaagaagcaaga
ttaaaaagagaggaaataagtggagtaaaattggaatcaataggaacttaccaaatacta
tcaatttattcaacagtggcaagttccctagcactggcaatcatggtggct
>A/Egypt/10215-NAMRU3/2007_{2.2.1}
gatcagatttgcattggttaccatgcaaacaactcgacagagcaggttgacacaataatg
gaaaagaacgtcactgttacacacgcccaagacatactggaaaagacacacaatgggaaa
ctctgcgatctagatggagttaagcctctaattttaagagattgtagtgtagctggatgg
ctcctcgggaatccaatgtgtgacgaattcctcaatgtgccggaatggtcttacatagtg
gagaagatcaatccagccaatgacctctgttacccagggaatttcaacgactatgaagaa
ctgaaacacctattgagcagaataaaccattttgagaaaattcagatcatccccaaaagt
tcttggtcaaatcatgaagcctcatcaggagtgagctcagcatgtccataccagggaaga
tcctccttttttagaaatgtggtatggcttatcaaaaaggacaatgcatacccaacaata
aagataagttacaataataccaaccaagaagatcttttggtactgtgggggattcaccat
ccaaatgatgcggcagagcagacaaggctctatcaaaacccaactacctacatttccgtt
gggacatcaacattaaaccagagattggtaccaaaaatagctactagatccaaggtaaac
gggcagagtggaaggatggagttcttttggacaattttaaaatcgaatgatgcaataaac
tttgaaagtaatggaaatttcattgctccagaaaatgcatacaaaattgtcaagaaaggg
gactcaacaattatgaaaagtgagttggaatatggtaactgcaacaccaagtgtcaaact
ccaataggggcgataaactccagtatgccgtttcacaacatccaccctctcaccatcggg
gaatgccccaaatatgtgaaatcaaacagattagtccttgctactgggctcagaaatagc
cctcaaggagagaga---------agaagaaaaaagagaggactatttggagctatagca
ggttttatagagggaggatggcagggaatggtagatggttggtatgggtaccaccatagt
aacgagcaggggagtgggtacgctgcagacaaggaatccactcaaaaggcaatagatgga
gtcaccaataaggtcaactcgatcattgacaaaatgaacacccagtttgaggctgttgga
agggaatttaataacttagaaaggagaatagaaaatttaaacaagaagatggaagacgga
ttcctagatgtctggacttataatgctgaacttctggttctcatggaaaatgagagaact
ctagactttcatgactcaaatgtcaagaacctttacgacaaggtccgactacagcttaga
gataatgcaaaggagcttggtaacggttgtttcgagttctatcacagatgtgataatgaa
tgtatggaaagtgtaagaaacggaacgtatgactacccgcagtattcagaagaagcaaga
ttaaaaagagaggaaataagtggagtaaaattggaatcaataggaacttaccaaatactg
tcaatttattcaacagtggcgagctccctagcactggcaatcatgatggct
>A/pigeon/Zhejiang/17/2005_{2.3.1}
gatcagatttgcattggttaccatgcaaacaactcgacagagcaggttgacacaataatg
gaaaagaacgttactgttacacatgcccaagacatactggaaaagacacacaacgggaag
ctctgtgatctagatggagtgaagcctctgattttaagagattgtagtgtagctggatgg
ctcctcggaaacccaatgtgtgacgaattcatcaatgtgccggaatggtcttacatagtg
gaaaaggccaatccagccaatgacctctgttacccagggaatttcaacgactatgaggaa
ctgaaacacctattgagcagaataaaccattttgagaaaattcagatcatccccaaaagt
tcttggtccgatcatgaagcctcatcaggggtgagctcagcatgtccataccagggaaaa
tcctcctttttcagaaatgtggtatggcttatcaaaaagaacaatgcatacccaacaata
aagagaagctacaataataccaaccaagaagatcttttggtactgtgggggattcaccat
cctaatgatgcggcagagcagacaaggctctatcaaaacccaacaacctatatttctgtt
gggacatcaacactaaaccagagattggtaccaaaaatagctactagatccaaagtgaac
ggacaaagtggaaggatggatttcttctggacaattttaaaaccgaatgatgcaatcaac
ttcgagagtaatggaaatttcattgctccagaatatgcatacaaaattgtcaagaaaggg
gactcagcaattatgaaaagtgaagtggaatatggtaactgcaacaccaagtgtcaaact
ccaatgggggcgataaactctagtatgccattccacaacatacaccctctcaccatcggg
gaatgtcccaaatatgtgaaatcaaacaaattagtccttgcgactgggctcagaaatagc
cctcaaagagag------------agaagaagaaaaagaggactatttggagctatagca
ggttttatagagggaggatggcagggaatggtagatggttggtatgggtaccaccatagc
aatgagcaggggagtgggtacgctgcagacaaggaatccactcaaaaggcaatagatgga
gtcaccaataaggtcaactcgatcattgacaaaatgaacactcagtttgaggccgttgga
agggaatttaataacttagaaaggagaatagagaatttaaacaagaagatggaagacgga
ttcctagatgtctggacttataatgctgaacttctggttctcatggaaaatgaaagaact
ctagacttccatgactcaaatgtcaagaacctttacgacaaggtccgactacagcttagg
gataatgcaaaggagctgggtaacggttgtttcgagttctatcacaaatgtgataatgaa
tgtatggaaagtgtaagaaacggaacgtatgactacccgcagtattcagaagaagcaaga
ttaaaaagagaggaaataagtggagtaaaattggaatcaataggaacttaccaaatactg
tcaatttattcaacagtggcgagttccctagcactggcaatcatggtggct
>A/chicken/Vietnam/NCVD-016/2008_{7.1}
gatcagatttgcattggttaccatgcaaacaactcgacagagcaggttgacacaataatg
gaaaagaacgttactgttacacatgctcaagacatactggagaagacacacaacgggaag
ctctgcaacctagatggggtgaagcctctaattttgaaagactgtagtgtagctggatgg
ctcctcgggaacccaatgtgtgacgaatttctcaatgtgtcagaatggtcttacatagtg
gagaaggccagtccagccaatggcctctgttacccaggggatttcaatgactatgaagaa
ctgaaacacctattgagcagaataaaccatcttaagaaaattaagatcatccccaaaagt
tattggtccaatcatgaagcctcatcaggggtgagcgcagcatgttcctatctgggagag
ccctcctttttcagaaatgtggtatggcttatcaaaaagaataatacatacccaccaata
aaggtgaactacaccaataccaaccaagaagatcttttggtactgtgggggattcaccat
cccaatgatgagaaagagcagataaggatctatcaaaacccaaacacctctatttcagtt
ggaacatcaacactaaaccagagattggtaccaaaaatagctactagacccaaagtgaac
gggcaaagtggacgaatggagttcttctggacaattttaaagccgaatgattctatcaat
ttcgatagcaatggaaatttcattgctccagaatatgcatacaaaattgccaagaaaggg
gactcagtgattatgaaaagtgaattggaatatggtaactgcaacaccaagtgtcaaact
ccaatgggggcgataaattctagtatgccattccacaacatacaccctctcaccatcggg
gaatgccccaaatatgtgaaatcaaacagattagtcctcgcgactggactcagaaatgcc
ccccaaagagaggga------ggaagaaggagaaaaagaggactatttggagccatagca
gggtttatagagggaggatggcagggaatggtagatggttggtatgggtaccaccatagc
aatgagcaggggagtggatacgctgcagacaaagaatccactcaaaaggcaatagatgga
atcaccaataaggtcaactcgatcattgacaaaatgaacactcagtttgagatcgttgga
agggaatttaataacttagaaaggagaatagaaaatttaaacaagaagatggaggacgga
ttcctagatgtctggacttataacgctgaacttctggttctcatggagaatgagagaact
ctagactttcatgactcaaatgtcaagaacctttacgaaaaggtccgactacagcttagg
gataatgcaaaggagctgggtaacggttgttttgagttctaccacaaatgtgataatgaa
tgtatggaaagtgtaagaaacggaacgtatgactacccgcagtattcagaagaagcaaga
ctaagcagagaggaaataagtggagtaaaaatggaatcaatggtaacttatcaaatactg
tcaatttattcaacagtggcgagttccctagcattggcaatcatggtggct
>A/chicken/Vietnam/NCVD-093/2008_{7.2}
gatcagatttgcgttggttaccatgcaaacaactcgacagagcaggttgacacaataatg
gaaaagaacattactgttacacatgctcaagacatactggagaagacacacaacgggaag
ctctgcaacctaaatggagtgaagcctctaattttgaaagattgtagtgtagctggatgg
ctcctcggaaacccaatgtgtgacgaatttctcaatgtgtcagaatggtcttacatagtg
gagaaggccagtccagccaatggcctctgttacccaggggatttcaatgattatgaagaa
ctgaaacacctattgagcagaataaaccattttgagaaaattaagatcatccccaaaagt
tattggtccaatcatgaaacctcattaggggtgagctcagcatgttcctatctggagaat
ccctcttttttcagaaatgtagtatggcttaccaaaaagaacaatacatacccaccaata
aaggtgaactacaccaatgccaaccaaaaagatcttttggtactgtggggaattcaccat
cccaataatgaggcagagcagaaaatgatctatcaaaacctaaacacctatgtttccgtt
ggaacatcaacactaaaccagagattggtaccaaaaatagctactagatccaaagtgaac
gggcaaagtggaagaatggacttcttctggacaattttaaagccgaatgatactatcaat
ttcgatagtaatggaaatttcattgctccagaatatgcatacaaaattgtcaagaaaggg
gactcagcaattatgaaaagtgaattggaatatggtaactgcaacaccaaatgccaaact
ccaataggggcgataaattctagtatgccattccacaacatacaccctctcaccatcggg
gaatgccccaaatatgtgaaatcaaacagattagtcctcgcgactggactcagaaatgcc
cctcaaatagaggga---------agaagaagaaaaagaggactatttggagccatagca
gggtttatagagggaggatggcagggaatggtagatggctggtatgggtaccaccatagt
aatgagcagggaagtggatacgctgcagacaaagaatccactcaaaaagcaatagatgga
atcaccaataagatcaactcgatcattgacaaaatgaacactcagtttgaggccgttgga
agggaatttaataacttagaaaggagaatagaaaatttaaacaaaaagatggaggacgga
ttcctagatgtctggacttataacgctgaacttctggttctcatggaaaatgagagaact
ctagacttccatgactcaaatgtcaagaatctgtacgaaaaggtccgactacagcttagg
gataatgcaaaggagctgggtaacggttgtttcgagttctaccacaaatgtgataatgaa
tgtatggaaagtgtaaaaaacgggacgtatgactacccgcagtattcagaagaagcaaga
ctaaacagagaggaaataagtggagtaaaattggaatcaattgtaacttaccaaatactg
tcaatttattcaacagtggcgagttccctagcattggcaatcatggtggct
>A/chicken/Vietnam/NCVD-03/2008_{7.1}
gatcagatttgcattggttaccatgcaaacaactcgacagagcaggttgacacaataatg
gaaaagaacgttactgttacacatgctcaagacatactggagaagacacacaacgggaag
ctctgcaacctagatggagtgaagcctctaattctaaaagactgtagtgtagctggatgg
ctcctcgggaacccaatgtgtgacgaatttctcaatgtgtcagaatggtcttacatagtg
gagaaggccagtccagccaatggcctctgttacccaggggatttcaatgactatgaagaa
ctgaaacacctattaaacagaataacacatcttaagaaaattaagatcatccccaaaagt
tattggtccaatcatgaagcctcatcaggggtgagcgcagcatgttcctatatgggggag
ccctcctttttcagaaatgtggtatggcttatcaaaaagaataatacatacccaccaata
aaggtgaactacaccaataccaatcaagaagatcttttggtactgtgggggattcaccat
cccaataatgaggcagagcagatacagatctatcaaaacctaatcacccatatttcagtt
ggaacatcaacactaaaccagagattgataccaaaaatagctactagatccaaagtgaac
gggcaaagtggaagaatggagttcttctggacaattttaaagccgaatgattctatcaat
ttcgatagcaatggaaatttcattgctccagaatatgcctac---attgtcaagaaaggg
gactcggcaattatgaaaagtgaattggagtatggtaactgcaacaccaagtgtcaaact
ccaatgggggcgataaattctagtatgccattccacaacatacaccctctcaccatcggg
gaatgccccaaatatgtgaagtcaaacagattagtcctcgcgactggactcagaaatgcc
cctcaaagagaaagagaggggggaagaagaagaaaaagaggactatttggagccatagca
gggtttatagagggaggatggcagggaatggtagatggttggtatgggtaccaccatagc
aatgagcaggggagtgggtacgctgcagacaaagaatccactcaaaaggcaatagatgga
atcactaataaggtcaactcgatcattgacaaaatgaacactcaatttgaggccgttgga
agggaatttaataacttagagaggagaatagaaaatttaaacaaaaagatggaggacgga
ttcctagatgtctggacttataacgctgaacttctggttctcatggaaaatgagagaact
ctagactttcatgactcaaatgtcaagaacctttacgaaaaggtccgactacagcttagg
gataatgcaaaggagctgggtaacggttgtttcgagttctaccacaaatgtgataatgaa
tgtatggaaagtgtaagaaacggaacgtatgactactcgcagtattcagaagaagcaaga
ctaagcagagaggaaataaatggagtaaaattggaatcaatggtaacttaccaaatactg
tcaatttattcaacagtggcgagttccctagcattggcaatcatggtggct
>A/chicken/Central_Java/UT3091/2005_{2.1.3}
gatcagatttgcattggttaccatgcaaacaattcaacagagcaggttgacacaataatg
gaaaagaacgttactgttacacatgcccaagacatactggaaaagacacacaacgggaag
ctttgtgatctagatggagtgaagcctctaattttaagagattgtagtgtagctggatgg
ctcctcgggaacccaatgtgtgacgaattcatcaatgtaccggaatggtcttacatagtg
gagaaggccaatccagccaatgacctctgctacccagggaatttcaatgactatgaagaa
ctgaaacacctattgagcagaataaaccattttgagaaaattcagatcatccccaaaagt
tcttggtccgatcatgaagcctcatcaggggtgagctcagcatgtccatacctgggaacg
ccctccttttttagaaatgtggtatggcttatcaaaaagaacagtacatacccaacaata
aaaagaagctacaataataccaaccaagaagatcttttggtactgtgggggattcaccat
cctaatgatgcggcagagcaaacgaggctatatcaaaatccaaccacctatatttccgtt
gggacatcaacactgaaccagagattggtaccaaaaatagctaccagatccaaagtaaac
ggacaaagtggaaggatggagttcttctggacaattttaaaacctaatgatgcaatcaac
ttcgagagtaatggaaatttcattgctccagaatatgcctacaaaattgtcaagaaaggg
gactcagcaattatgaaaagtgaattggaatatggcaactgcaacaccaagtgtcaaact
ccaatgggggcgataaactctagtatgccattccacaacatacaccctctcaccatcggg
gagtgccccaaatatgtgaaatcaaacagattagtccttgcgactgggctcagaaatagc
cctcaaagagag------------agaagaaaaaaaagaggactatttggagctatagca
ggttttatagagggaggatggcagggaatggtagatggttggtatgggtaccaccatagc
aatgagcagggaagtgggtacgctgcagacaaagaatccactcaaaaggcaatagatgga
gtcaccaataaggtcaactcgatcattgacaaaatgaacactcagtttgaggccgttgga
agggaatttaataacttagaaaggagaatagagaatttaaacaagaagatggaagacgga
ttcctagatgtctggacttataatgctgaacttctggttctcatggaaaatgagagaact
ctagactttcatgactcaaatgttaagaacctctacgacaaggtccgactacagcttaag
gataatgcaaaggagctgggtaacggttgtttcgagttctatcacaaatgtgatgatgaa
tgtatggaaagtgtaagaaatgggacgtataactacccgcagtattcagaagaagcaaga
ttaaaaagagaggaaataagtggggtaaaattggaatcaataggaatttaccaaatactg
tcaatttattcaacagtagcgagttccctagcactggcaatcatgatggct
>A/chicken/East_Java/UT6016/2006_{2.1.3}
gatcagatttgcattggttaccatgcaaacaattcaacagagcaggttgacacaataatg
gaaaagaacgttactgttacacatgcccaagacatactggaaaaggcacacaacgggaag
ctctgtgatctagatggagtgaagcctctaattttaagagattgtagtgtagccggatgg
ctcctcgggaacccaatgtgtgacgaattcatcaatgtaccggaatggtcttacatagtg
gagaaggtcaatccagccaatgacctctgctacccagggaatttcaatgactatgaagaa
ctgaaacacctattgagcagaataaaccattttgagaaaattcagatcatccccaaaagt
tcttggtccgaccatgaagcctcgtcaggggtgagcgcagcatgtccatacctgggaacg
ccctcctttttcagaaatgtggtatggcttatcaaaaagaacagtacatacccaacaata
aaaagaagctacaataataccaaccaggaagatcttttggtactgtgggggattcaccat
cctaatgatgcggctgagcaaacgaagctatatcaaaatccaaccacctatatttccgtt
gggacatcaacactaaatcagagattggtaccaaaaatagctactagatccaaagtaaac
ggacaaagtggaaggatggagttcttctggacaattttaaaacccaatgatgcaatcaat
ttcgagagtaatggaaatttcattgctccagaatatgcctacaaaattgtcaagaaaggg
gactcagcaattatgaaaagtgaattggaatatggcaactgcaacaccaaatgtcaaact
ccaatgggggcgataaactctagtatgccattccacaacatacaccctctcaccatcggg
gaatgccccaaatatgtgaaatcaaacagattagtccttgcgactgggctcagaaatagc
ccccaaagagagaga---------agaagaaaaaagagaggactatttggagctatagca
ggttttatagagggtggatggcagggaatggtagatggttggtatgggtaccaccatagc
aatgagcaagggagtgggtacgctgcagacaaagaatccactcaaaaggcaatagatgga
gtcaccaataaggtcaactcgatcattgacaaaatgaacactcagtttgaggccgttgga
agggaatttaataacttagaaaggagaatagagaatttaaacaagaagatggaagacgga
ttcctagatgtctggacttataatgctgaacttctggttctcatggaaaatgagagaact
ttagactttcatgactcaaatgttaagaacctctacgacaaggtccgactacagcttagg
gataatgcaaaggagctgggtaacggttgtttcgagttctatcacaaatgtgatgatgaa
tgtatggaaagtgtaagaaatgggacgtataactacccgcagtattcagaagaagcaaga
ttaaaaagagaggaaataagtggggtaaaattggaatcaataggaatttaccaaatactg
tcaatttattcaacagtggcgagttccctagcactggcaatcatgatggct
>A/chicken/East_Java/UT6021/2006_{2.1.3.1}
gatcagatttgcattggttaccatgcaaacaattcaacagagcaggttgacacaataatg
gaaaagaacgttactgttacacatgcccaagacatactggaaaaaacacacaacgggaag
ctctgcgatctagatggagtgaagcctctaattttaagagattgtagtgtagctggatgg
ctcctcgggaacccaatgtgtgacgaattcatcaatgtaccggaatggtcttacatagtg
gagaaggccaatccagccaatgacctctgttacccagggagtttcaacgactatgaagaa
ctgaaacacctattgagcagaataaaccattttgagaaaattcagatcatccccaaaagt
tcttggtccgaccatgaagcctcatcaggagtgagctcagcatgtccatacctgggaagt
ccctccttttttagaaatgtggtatggattatcaaaaagaacagtacatacccaacaata
aagaaaagctacaataataccaaccaagaagatcttttggtactgtgggggattcaccat
cctaatgatgcggcagagcagacaaggctatatcaaaacccaaccacctatatttccgtt
gggacatcaacactaaaccagagatcggtaccaaaaatagctactagatccaaagtaaac
gggcaaagtggaaggatggagttcttctggacaattttaaaaccgaatgatgcaatcaac
ttcgagagtaatggaaatttcattgctccagaatatgcatacaaaattgtcaagaaaagg
gactcagcaattatgaagagtgaattggaatatggtaattgcaacaccaagtgtcaaact
ccaatgggggcgataaactctagtatgccattccacaacatacaccctctcaccatcggg
gaatgccccaaatatgtgaaatcaaacagattagtccttgcaacagggctcagaaatagc
cctcaaagagagaga---------agaagaaaaaagagaggactatttggagctatagca
ggttttatagagggaggatggcagggaatggtagatggttggtatgggtatcaccatagc
aatgagcaggggagtgggtacgctgcagacaaagaatccactcaaaaggcaatagatgga
gtcaccaataaggtcaactcaatcattgacaaaatgaacactcagtttgaggccgttgga
agggaatttaataacttagaaaggagaatagagaatttaaacaagaagatggaagacgga
tttctagatgtctggacttataatgccgaacttctggttctcatggaaaatgagagaact
ctagactttcatgactcaaatgttaagaacctctacgacaaggtccgactacagcttagg
gataatgcaaaggagctgggtaacggttgtttcgagttctatcacaaatgtgataatgaa
tgtatggaaagtataagaaacggaacgtataactacccgcagtattcagaagaagcaaga
ttaaaaagagaggaaataagtggagtaaaattggaatcaataggaacttaccaaatactg
tcaatttattcaacagtggcgagttccctagcactggcaatcatgatggct
>A/chicken/Banten/UT6025/2006_{2.1.3.3}
gatcagatttgcattggttaccatgcaaacaattcaacagagcaggttgacacaataatg
gaaaagaacgttactgttacacatgcccaagacatactggaaaagacacacaacgggaag
ctctgcgatctagatggagtgaaacctctaattttaagagattgtagtgtagctggatgg
ctcctcgggaacccaatgtgtgacgaattcatcaatgtaccggaatggtcttacatagtg
gagaaggccaatccagccaatgacctctgttacccagggagtttcaacgactatgaagaa
ctgaaacacctattgagcagaataaaccattttgagaaaattcagatcatccccaaaagt
tcttggtccgatcatgaagcctcatcaggagtgagctcagcatgcccatacctgggaagt
ccctccttttttagaaatggggtatggcttatcaaaaagaacaatacatacccaacaata
aagaaaagctacaataataccaatcaagaagatcttttggtactgtgggggattcaccat
cctaatgatgcagcagagcaaacaaggctatatcaaaacccaaccacctatatttccgtt
gggacatcaacactaaatcagagatcggtaccaaaaatagctactagatccaaagtaaac
gggcaaagtggaaggatggagttcttctggacaattttaaaaccgaatgatgcaatcaac
ttcgagagtaatggaaatttcattgctccagaatatgcatacaaaattgtcaagaaaggg
gactcagcaattatgaaaagtgaattggaatatggtaattgcaacaccaagtgtcaaact
ccaatgggggcgataaactctagtatgccattccacaacatacaccctctcaccatcggg
gaatgccccaaatatgtgaaatcaaacagattagtccttgcaacagggctcagaaatagc
cctcaaagggagaga---------agaagaaaaaagagaggactatttggagctatagca
ggttttatagagggaggatggcagggaatggtagatggttggtatgggtaccatcatagc
aatgagcaggggagtgggtacgctgcagacaaagaatccactcaaaaggcaatagatgga
gtcaccaataaggtcaactcaatcattgacaaaatgaacactcagtttgaggccgttgga
agggaatttaataacttagaaaggagaatagagaatttaaacaagaagatggaagacgga
tttctagatgtctggacttataatgccgaacttctggttctcatggaaaatgagagaact
ctagactttcatgactcaaatgttaagaacctctatgacaaggtccgactacagcttagg
gataatgcaaaggagctgggtaacggttgtttcgagttctatcacaaatgtgataatgga
tgtatggaaagtataagaaacggaacgtataactacccgcagtattcagaagaagcaaga
ttaaaaagagaggaaataagtggagtaaaattggaatcaataggaacttatcaaatactg
tcaatttattcaacagtggcgagttccctagcactggcaatcatgatggct
>A/chicken/East_Java/UT6044/2007_{2.1.3.3}
gatcagatttgcattggttaccatgcaaacaactcaacagagcaggttgacacaataatg
gaaaagaacgttactgttacacatgcccaagacatactggaaaagacacacaacgggaag
ctctgcgatctagatggagtgaagcccctaattttaagagattgtagtgtagctggatgg
ctcctcgggaacccaatgtgtgacgaattcatcaatgtaccggaatggtcttacatagtg
gagaaggccaatccagccaatgacctctgttacccagggagtttcaacgactatgaagaa
ctgaaacacctattgagcagaataaaccattttgagaaaattcagatcatccccaaaagt
tcttggtccgatcatgaagcctcatcaggagtgagctcagcatgcccatacctgggaagt
ccctccttttttagaaatgtggtatggcttatcaaaaagaacaatgcatacccaacaata
aagaaaagctacaataataccaaccaagaagatcttttggtactgtgggggattcaccat
cctaatgatgcagcagagcagacaaggctatatcaaaacccaaccacctatatttccgtt
gggacatcaacactaaatcagagatcggtaccaaaaatagctactagatccaaagtaaac
gggcaaagtggaaggatggagttcttctggacaattttaaaaccgaatgatgcaatcaac
ttcgagagtaatggaaatttcattgctccagaatatgcatacaaaattgtcaagaaaggg
gactcagcaattatgaaaagtgaattggaatatggtaactgcaacaccaagtgtcaaact
ccaatgggggcgataaactctagtatgccattccacaacatacaccctctcaccatcggg
gaatgccccaaatatgtgaaatcaaacagattagtccttgcaacagggctcagaaatagc
cctcaaagggagaga---------agaagaaaaaagagaggactattcggagctatagca
ggttttatagagggaggatggcagggaatggtagatggttggtatgggtaccaccatagc
aatgagcaggggagtgggtacgctgcagacaaagaatccactcaaaaggcaatagatgga
gtcaccaataaggtcaactcaatcattgataaaatgaacactcagtttgaggccgttgga
agggaatttaataacttagaaaggagaatagagaatttaaacaagaagatggaagacgga
tttctagatgtctggacttataatgccgaacttctggttctcatggaaaatgagagaact
ctagactttcatgactcaaatgttaagaacctctatgacaaggtccgactacagcttagg
gataatgcaaaggaactgggtaacggttgtttcgagttctatcacaaatgtgataatgga
tgtatggaaagtataagaaacggaacgtataactacccgcagtattcagaagaagcaaga
ttaaaaagagaggaaataagtggagtaaaattggaatcaataggaacttatcaaatactg
tcaatttattcaacagtggcgagttccctagcactggcaatcatgatggct
>A/chicken/Korea/Gimje/2008_{2.3.2.1}
gatcatatttgcattggttaccatgcaaacaactcgacagagcaggttgacacaataatg
gaaaagaacgttactgttacacatgcccaagacatactggaaaggacacacaacgggagg
ctctgcgatctaaatggagtgaagcctctgattttaaaagattgtagtgtagcaggatgg
ctcctcggaaacccaatgtgtgacgaattcatcaatgtgccagaatggtcttacatagta
gagaaggccaatccagccaatgacctctgttacccagggaatttcaacgattatgaagaa
ctgaaacacctattgagcagaataaaccattttgagaaaatacagatcatccccaaagat
tcttggtcagatcatgaagcctcattgggagtgagctcagcatgtccataccagggaaat
tcctcctttttcagaaatgtggtatggcttatcaaaaaggacaatgcatacccaacaata
aagaaaagctacaataataccaaccaagaagatctcttggtactgtgggggattcaccat
cctaatgatgaggcagagcagacaaggctctatcaaaacccaaccacctatatttccatc
gggacatcaacactaaaccagagattggtaccaaaaatagccactagatccaaagtaaac
gggcaaagtggaaggatagatttcttctggacaattttaaaaccgaatgatgcaatcaac
ttcgagagtaatggaaatttcattgctccagaatatgcatacaaaattgtcaagaaagga
gactcaacaattatgaaaagtgaagtagaatatggtaactgcaacaccaggtgtcagact
ccgatgggggcgataaactctagtatgccattccacaacatacaccctctcaccatcgga
gaatgtcccaaatatgtgaaatcaaacaaattagtccttgcgactgggctcagaaatagt
cctcaaagagag------------agaagaagaaaaagaggactgtttggagctatagca
ggttttatagagggaggatggcagggaatggtagatggttggtatgggtaccaccacagc
aatgagcagggaagtgggtacgctgcagacaaagaatccactcaaaaggcaatagacgga
gtcaccaataaggtcaactcgatcattgacaaaatgaacactcagtttgaggccgtagga
agggaatttaataacttagagaggagaatagagaatttaaacaagaagatggaagacgga
ttcctagatgtctggacttataatgctgaacttctggttctcatggaaaatgagagaact
ctagacttccatgactcaaatgtcaagaacctttacgacaaggtcagactacagcttagg
gataatgcaaaagagctgggtaacggttgtttcgagttctatcacaaatgtgataatgaa
tgtatggaaagtgtaagaaacggaacgtatgactacccgcagtattcagaagaagcaaga
ttaaaaagagaggaaataagtggagtaaaattggaatcaataggaacttaccaaatactg
tcaatttattcaacagtggcgagttccctagtactggcaatcatgatggct
>A/chicken/India/WB-NIV96526/2009_{2.2.2}
gatcagatttgcattggttaccatgcaaacaactcgacagagcaggttgacacaataatg
gaaaagaacgtcactgttacacacgcccaagatatactggaaaagacacacaacgggaag
ctctgtgatctggacggagtgaagcccctaattttgagagattgtagtgtagctggatgg
ctcctcgggaatccaatgtgtgacgaattcctcaatgtgccggaatggtcttacatagtg
gagaagatagatccagccaatgacctctgttacccagggaatttcaacgattatgaagaa
ctgaaacacctattgagcagaataaaccattttgagaaaattcagatcatccccaaaagt
tcttggtcagaacatgaagcctcattaggggtgagttcagcatgtccataccagggaagg
tcctccttttttagaaatgtggtatggcttatcaaaaagaacgatgcatacccaacaata
aagataagttacaataataccaaccaagaagatcttttggtattgtgggggattcaccat
ccaaatgatgcagcagagcagacaaggctctatcaaaacccaaccacctatatttccgtt
gggacatcaacactaaacctgagattggtaccaaaaatagctactagatcaaaggtaaat
gggcaaagtggaaggatggagttcttttggacaattttaaaaccgaatgatgcaataaat
tttgagagtaatggaaatttcattgccccagagaatgcatacaaaattgtcaagaaaggg
gactcaacaattatgaaaagtgaattggaatatggtaactgcaacaccaagtgtcaaact
ccaataggggcaataaactctagtatgccattccacaacatccaccctctcaccataggg
gaatgccccaaatatgtgaaatcaaacaaattaatccttgcgactgggctcagaaatagc
cctcaaggtgagaga---------agaagaaagaagagaggactatttggagctatagca
ggttttatagagggaggatggcagggaatggtagatggttggtatgggtacctccatagt
aacgagcaggggagtgggtacgctgcagacaaagaatccactcaaaaggcaatagatgga
gtcactaataaggtcaactcgatcattgacaaaatgaacactcagtttgaggccgttgga
agggaatttaataacttagaaaggagaatagagaatttaaacaagaagatggaagacgga
tttctagatgtctggacttataatgctgaacttctggttctcatggaaaatgagagaact
ctagactttcatgactcaaatgtcaagaacctttacgacaaggtccgactacagcttagg
gataatgcaaaggagcttggtaacggttgtttcgagttctatcacagatgtgataatgaa
tgtatggaaagtgtaagaaacggaacgtatgactacccgcagtattcagaagaatcaaga
ttaaaaagagaggaaataagtggagtaaaattggagtcaataggaacttatcaaatactg
tcaatttattcaacagtggcgagctccctagcactggcaatcatgatggct
>A/duck/Egypt/0955-NLQP/2009_{2.2.1.1a}
gatcagatttgcattggttaccatgcaaacaactcaacagagcaggttgacacaataatg
gaaaagaacgtcactgttacacacgctcaagacatactggaaaagacacacaacgggaaa
ctctgcgatctagatggagtgaagcctctaattttaagagattgtagtgtagctggatgg
ctcctcgggaacccaatgtgtgacgaattccccaatgtgtcggaatggtcctacatagtg
gagaagatcaatccagccaatgacctctgttacccagggaatttcaacaactatgaagaa
ctgaaacacctattgagcagaataaaccggtttgagaaaattcagatcatccccaaaagt
tcttggccagatcatgaagcctcattaggagtgagctcagcatgtccataccagggagga
ccctccttttatagaaatgtggtatggcttatcaaaaagaacaatacatacccaacaata
aaggaaagttaccataataccaatcaagaagatcttttggtgctgtgggggattcaccat
ccaaatgatgaggaagagcagacaaggatctataaaaacccaactacctatatttccgtt
gggacatcaacactaaaccagagattggtaccaaagatagccactagatctaaggtaaac
gggcaaagtggaagagtggagttcttttggacaattttaaaatcaaatgatacaataaac
tttgagagtaatggaaatttcattgctccagaaaatgcatacaaaattgtcaagaaaggg
gactcaacaattatgaaaagtgagttggaatatggtaactgcagcaccaagtgtcaaact
ccaataggggcgataaactccagtatgccattccacaacatccaccctctcaccatcggg
gaatgccccaaatatgtgaaatcaaacagattagtccttgctactgggctcagaaatagc
cctcaaggagaggga---------agaagaaaaaagagaggactatttggagctatagca
ggttttatagagggaggatggcagggaatggtagatggttggtatgggtaccaccatagc
aacgagcaggggagtgggtacgctgcagacaaagaatccactcaaaaggcaatagatgga
gtcaccaataaggtcaactcgatcattgacaaaatgaatactcagtttgaggctgttggg
agggaatttaataacttggaaaagagaatagaaaatttaaacaagaagatggaagacggg
ttcctagatgtctggacttataatgctgaactcctggttctcatggaaaatgagagaact
ctagactttcatgactcaaatgtcaagaacctttacgacaaggtgcgactacagcttagg
gacaatgcaaaggagcttggtaacggttgtttcgagttctatcacagatgcgataatgaa
tgtatggaaagtgtaagaaacggaacgtatgactacccgcagtattcagaagaagcaaga
ttaaaaagagaggaaataagtggagtaaaattggaatcaataggaacttaccaaatacta
tcaatttattcaacagtggcaagttccctagcactggcaatcatggtggct
>A/chicken/Egypt/490N3-CLEVB/2008_{2.2.1.1}
gatcagatttgcattggttaccatgcaaacaactcaacagagcaggttgacacaataatg
gaaaagaacgtcactgttacacacgctcaagacatactggaaaagacacacaacgggaaa
ctctgcgatctagatggagtgaagcctctaattttaagagattgtagtgtagctggatgg
ctcctcgggaacccaatgtgtgacgaattcctcaatgtgtcggaatggtcttacatagtg
gagaagatcaatccagccaatgacctctgttacccagggaatttcaacaactatgaagaa
ctgaaacacctattgagcagaataaaccgttttgagaaaattcagatcatccccaaaagt
tcttggccagatcatgaagcctcatcaggagtgagctcagcatgtccataccagggagga
ccctccttttatagaaatgtggtatggcttatcaaaaaggacaatgcatacccaacaata
aagaaaagttaccataataccaatcaagaagatcttttggtactgtgggggattcaccat
ccaaatgatgaggcagagcagacaaggctctatcaaaacccaactacctatatttccgtt
gggacatcaacactaaaccagagattggtaccaaagatagctactagatctaaggtaaac
gggcaaagtggaagggtggagttcttttggacaattttaaaatcgaatgatgcaataaac
tttgagagtaatggaaatttcattgctccagaaaatgcatacaaaattgtcaagaaaggg
gactcaacaattatgaaaagtgagttggaatatggtaactgcaacaccaagtgtcaaact
ccaataggggcgataaactccagtatgccattccacaacatccatcctctcaccatcggg
gaatgccccaaatatgtgaaatcaaacagattagtccttgctactgggctcagaaatagc
cctcaaggagagaga---------agaagaaaaaagagaggactatttggagctatagca
ggttttatagagggaggatggcagggaatggtagatggttggtatgggtaccaccatagc
aacgagcaggggagtgggtacgctgcaracaaagaatccactcaaaaggcaatagatgga
gtcaccaataaggtcaactcgatcattgacaaaatgaacactcagtttgaggctgttgga
agggaatttaataacttagaaaggagaatagaaaatttaaacaagaagatggaagacgga
ttcctagatgtctggacttataatgctgaacttctggttctcatggaaaatgagagaact
ctagactttcatgactcaaatgtcaagaacctttacgacaaggtgcgactacagcttagg
gataatgcaaaggagcttggtaacggttgtttcgagttctatcacagatgtgataatgaa
tgtatggaaagtgtaagaaacggaacgtatgactacccgcagtattcagaagaagcaaga
ttaaaaagagaggaaataagtggagtaaaattggaatcaataggaacttaccaaatacta
tcaatttattcaacagtggcaagttccctagcactggcaatcatggtggct
>A/chicken/West_Bengal/100879/2008_{2.2.2.1}
gatcagatttgcattggttaccatgcaaacaactcgacagagcaggttgacacaataatg
gaaaagaacgtcactgttacacacgcccaagacatactggaaaagacacacaacgggaag
ctctgtgatctagacggagtgaagcctctaattttgagagattgtagtgtagctggatgg
ctcctcgggaatccaatgtgtgacgaattcctcaatgtgccggagtggtcttacatagtg
gagaagatcaatccagccaatgacctctgttacccagggaatttcaacgactatgaagaa
ctgaaacatctactgagcagaataaaccattttgagaaaattcagatcatccccaaaagt
tcttggtcagatcatgaagcctcatcaggggtgagctcagcatgtccataccagggaagg
tcctccttttttagaaatgtggtatggcttatcaaaaagaacgatgcatacccaacaata
aagataagttacaataataccaaccaagaagatcttttggtattgtgggggattcaccat
ccaaatgatgcggcagagcagacaaagctctatcaaaacccaaccacctatatttccgtt
gggacatcaacactaaacctgagattggtacccaaaatagctactagatccaaggtaaac
gggcaaagtggaaggatggagttcttttggacaattttaaaaccaaatgatgcaataaat
tttgagagtaatggaaatttcattgctccagaaaatgcatacaaaattgtcaagaaaggg
gactcaacgatcatgaaaagtgaattggaatatggtaactgcaacaccaagtgtcaaact
ccagtaggggctataaactctagtatgccattccacaacatccaccctctcaccataggg
gaatgccccaaatatgtgaaatcaaacagattagtccttgcgactgggctcagaaatagc
cctcaaggagagaga---------agaagaaaaaagagaggactatttggagctatagca
ggttttatagagggaggatggcagggaatggtagatggttggtatgggtaccaccatagt
aacgagcaggggagtgggtacgctgcagacaaagaatccactcaaaaggcaatagatgga
gtcaccaataaggtcaactcgatcattgacaaaatgaacactcagtttgaggccgttgga
agggaatttaataacttagaaaggagaatagagaatttaaacaagaagatggaagacgga
tttctagatgtctggacttataatgctgaacttctggttctcatggaaaatgagagaact
ctagactttcatgactcaaatgtcaagaacctttacgacaaggtccgactacagcttagg
gataatgcaaaggagcttggtaatggttgtttcgagttctaccacagatgtgataatgaa
tgtatggaaagtgtaagaaacggaacgtatgactacccgcagtattcagaagaatcaaga
ttaaaaagagaggaaataagtggagtaaaattggagtcaataggaacttatcaaatactg
tcaatttattcaacagtggcgagctccctagcactggcaatcatggtggct
>A/duck/Hunan/8/2008_{2.3.2.1}
gatcatatttgcattggttatcatgcaaacaactcaacagagcaggttgatacaataatg
gaaaagaacgttactgttacacatgcccaagacatactggaaaagacacacaacgggaag
ctctgtgatctaaatggagtgaagcctctgattttaaaagattgtagtgtagcaggatgg
ctcctcggaaacccaatgtgtgacgagttcatcaatgtgccaggatggtcttacatagta
gagaaggccaatccagccaatgacctctgttacccagggaacttcaacgattatgaagaa
ttgaaacacctattgagcaggataaaccattttgagaaaatacagatcatccccaaagat
tcttggtcagatcatgaagcctcattgggggtgagcgcagcatgtccataccagggaaat
tcctcctttttcagaaatgtggtatggcttatcaaaaaggacaatgcatacccaacaata
aagaaaagctacaataataccaaccgagaagatctcttggtactgtgggggattcaccat
cctaatgatgaggcagagcagacaaggctctatcaaaacccaaccacctatatttccatt
gggacatcaacactaaaccagagattggtaccaaaaatagccactagatccaaagtaaac
gggcaaagtggaaggatagatttcttctggacaattttaaaaccgaatgatgcaatcaac
ttcgagagtaatggaaatttcattgctccagaatatgcatacaaaattgtcaagaaagga
gactcgacaattatgaaaagtgaagtggaatatggtaactgcaacaccaggtgtcagact
ccggtgggggcgataaactctagtatgccattccacaacatacaccctctcaccatcgga
gaatgtcccaaatatgtgaaatcaaacaaattagtccttgcgactgggctcagaaatagt
cctcgaagagag------------agaagaagaaaaagaggactgtttggagctatagca
ggttttatagagggaggatggcagggaatggtagatggttggtatgggtaccaccacagc
aatgagcaggggagtgggtacgctgcagacaaagaatccactcaaaaggcaatagacgga
gtcaccaataaggtcaactcgatcattgacaaaatgaacactcagtttgaggccgtagga
agggaatttaataacttagagaggagaatagagaatttaaacaaaaagatggaagacgga
ttcctagatgtctggacttataatgctgaacttctggttctcatggaaaatgagagaact
ctagacttccatgactcaaatgtcaagaacctttacgacaaggtcagactacagcttagg
gataatgcaaaagagctgggtaacggctgtttcgagttctatcacaaatgtaataatgaa
tgtatggaaagtgtaagaaacggaacgtatgactacccgcagtattcagaagaagcaaga
ttaaaaagagaggaaataagtggagtaaaattggaatcaataggaacttaccaaatactg
tcaatttattcaacagtggcgagctccctagtactggcaatcatgatggct
>A/chicken/Inhu/BPPVRII/2007_{2.1.3.3}
gatcagatttgcattggttaccatgcaaacaactcaacagagcaggttgacacaataatg
gaaaagaacgttactgttacacatgcccaagacatactggaaaagacacacaacgggaag
ctctgcgatctagatggagtgaagcccctaatcttaagagattgtagtgtagctggatgg
ctcctcgggaacccaatgtgtgacgaattcatcaatgtaccggaatggtcttacatagtg
gagaaggccaatccagccaatgacctctgttacccagggagtttcaacgactatgaagaa
ctgaaacacctattgagcagaataaaccactttgagaaaattcaaatcatccccaaaagt
tcttggtccgatcatgaagcctcatcaggagtgagctcagcatgcccatacctgggaagt
ccctccttttttagaaatgtggtatggcttatcaaaaagaacaatacatacccaacaata
aagaaaagctacaataataccaaccaagaagatcttttggtactgtggggaattcaccat
cctaatgatgcggcagagcagacaaggctatatcaaaacccaaccacctatatttccgtt
gggacatcaacactaaatcagagattggtaccaaaaatagctactagatccaaagtaaac
gggcaaagtggaaggatggagttcttctggacaattttaaaacctaatgatgcaatcaat
ttcgagagtaatggaaatttcattgctccagaatatgcatacaaaattgtcaagaaaggg
gactcagcaattatgaaaagtgaattggaatatggtaactgcaacaccaagtgtcaaact
ccaatgggggcgataaactctagtatgccattccacaacatacaccctctcaccatcggg
gaatgccccaaatatgtgaaatcaaacagattagtccttgcaacagggctcagaaatagc
cctcaaagggaggga---------agaagaaaaaagagaggactatttggagctatagca
gggtttatagagggaggatggcagggaatggtagatggttggtatgggtaccaccatagc
aatgaacaggggagcgggtacgctgcagacaaagaatccactcaaaaggcaatagatgga
gccaccaataaggtcaactcaatcattgacaaaatgaacactcagtttgaggctgttgga
agggaatttaataacttagaaaggagaatagagaatttaaacaagaaaatggaagacgga
tttctagatgtctggacttataatgccgaacttctggttctcatggaaaatgagagaact
ctagacttccatgactcaaatgttaagaacctctatgacaaggtccgactacagcttagg
gataatgcaaaggagctgggtaacggttgtttcgagttctatcacaaatgtgataatgga
tgtatggaaagtataagaaacggaacgtataactgcccgcagtattcagaagaagcaaga
ttaaaaagagaggaaataagtggagtaaaattggaatcaataggaacttatcaaatactt
tcaatttattcaacagtggcgagttccctagcactggcaatcatgatggct
>A/chicken/Banten/Srg-Fadh/2008_{2.1.3.2a}
gatcagatttgcattggttaccatgcaaacaattcaacggagcaggttgacacaatcatg
gaaaagaacgttactgttacacatgcccaagacatattggaaaagacacacaacgggaag
ctctgcgatctagatggagtgaagcctctaattttaaaagattgtagtgtagctggatgg
ctcctcgggaacccaatgtgtgacgaattcatcaacgtaccggaatggtcttacatagtg
gagaaggccaatccaaccaatgacctctgttacccaggaagtttcaatgactatgaagaa
ctgaagcacctattgagcagaataaaccattttgagaaaattcagatcatccccaaaagt
tcttggtccgatcatgaagcctcatcaggagtgagctcagcatgtccatacctgggaagt
ccctccttttttagaaatgtggtatggcttatcaaaaagaacagtacgtacccaacaata
aagaaaacctacaataataccaaccaagaagatcttttgatactgtggggaattcaccat
cctaataatgatgcagagcagacaatgctatatcaaaacccaaccacctatatctccatt
gggacatcaacactaaaccagagattggtaccaaaaatagctactagatccaaagtaaac
gggcaaagtggaaggatggagtttttctggacgattttaaaaccaaatgatgcaatcaac
ttcgagagtaatggaaatttcattgctccagaatatgcatacaaaattgtcaagaaaggg
gactcagcaattatgaaaagtgaattggaatatggtaactgcaacaccaagtgtcaaact
ccaatgggggcgataaactctagtatgccattccacaacatacaccctctcaccatcggg
gaatgccccaaatatgtgaaatcaaacagattagtcctagcaacagggctcagaaatagc
cctcaaagagagagc---------agaagaaaaaagagaggtctatttggagctatagca
ggttttatagagggaggatggcagggaatggtagatggttggtatgggtaccaccatagc
aatgagcaggggagtggatacgctgcagacaaagaatctactcaaaaggcaatagatgga
gtcaccaataaggtcaactcaattattgacaaaatgaacactcagtttgaggctgttgga
agggaatttaataacttagaaaggagaatagagaatttaaacaagaagatggaagacggg
tttctagatgtttggacttataatgccgaacttctggttctcatggaaaatgagagaact
ctagactttcatgactcaaatgttaagaacctctatgacaaggtccgactacagcttagg
gataatgcaaaggagctgggtaacggttgtttcgagttctatcacaaatgtgataatgaa
tgtatggaaagtataaggaacggaacatacaactatccgcagtattcagaagaagcaaga
ttaaaaagagaggaaataagtggggtaaagttggaatcaataggaatttatcaaatactg
tcaatttactcaacagtggcgagttccctagcactggcaatcatgatagct
>A/chicken/West_Bengal/155505/2009_{2.2.2.1}
gatcagatttgcattggttaccatgcaaacaactcgacagaacaggttgacacaataatg
gaaaagaacgtcactgttacacacgcccaagacatactggaaaagacacacaacgggaag
ctctgtgatctagacggagtgaagcctctaattttgagagattgtagtgtagctggatgg
ctcctcgggaatccaatgtgtgacgaattcctcaatgtgccggaatggtcttacatagtg
gaaaagatcaatccagccaatgacctctgttacccagggaatttcaacgactatgaagaa
ctaaaacacctactgagcagaataaaccattttgagaaaattcagatcatccccaaaagt
tcttggtcagatcatgaagcctcatcaggggtgagctcagcatgtccataccagggaagg
tcctccttttttagaaatgtggtatggcttatcaaaaagaacgatgcatacccaacaata
aagataggttacaataataccaaccaagaagatcttttggtattgtgggggatccaccat
ccaaatgatgcggcagagcagacaaaactttatcaaaacccaaccacctatatttccgtt
gggacatcaacactaaacctgagattggtaccaaaaatagctactagatccaaagtaaac
gggcaaagtggaaggatggagttcttttggacaattttaaaaccgaatgatgcaataaat
tttgagagtaatggaaatttcattgctccagaaaatgcatacaaaattgtcaagaaaggg
gactcaacgatcatgaaaagtgaattggaatatggtaactgcaacaccaagtgtcaaact
ccagtaggggcgataaactctagtatgccattccacaacatccaccctctcacaataggg
gaatgccccaaatatgtgaaatcaaacagattagtccttgcgactgggctcagaaatagc
cctcagggagagaga---------agaagaaaaaagagaggactatttggagctatagca
ggttttatagagggaggatggcagggaatggtagatggttggtatgggtaccaccatagt
aacgagcaggggagtgggtacgctgcagacaaagaatccactcaaaaggcaatagatgga
gtcaccaataaggtcaactcgatcattgacaaaatgaacactcagtttgaggccgttgga
agggaatttaacaacttagaaaggagaatagagaatttaaacaagaagatggaagacgga
tttctagatgtctggacttataatgctgaacttctggttctcatggaaaatgagagaact
ctagactttcatgactcaaatgtcaagaatctttacgacaaggtccgactacagcttaga
gataatgcaaaggagcttggtaacggttgtttcgagttctaccacagatgtgataataaa
tgtatggaaagtgtaagaaacggaacgtatgactaccctcagtattcagaagaatcaaga
ttaaaaagagaggaaataagtggagtaaaattggagtcaataggaacttatcaaatactg
tcaatttattcaacagtggcgagctccctagcactggcaatcatggtggct
>A/bar-headed_goose/Mongolia/X53/2009_{2.3.2.1c}
gatcatatttgcattggttatcatgcaaataactcgacagagcaggttgacacaataatg
gaaaagaacgttactgttacacatgcccaagacatactggaaaagacacacaacgggaag
ctctgcgatctaaatggagtgaagcctctgattttaaaagattgtagtgtagcgggatgg
ctcctcggaaacccattgtgtgacgaattcatcaatgtgccagaatggtcttacatagta
gagaaggccaatccagccaatgacctctgttacccagggaatttcaacgattatgaagaa
ttgaaacacctattgagcaggataaaccattttgagaaaatacagatcatccccaaagat
tcttggtcagatcatgaagcctcattgggggtgagcgcagcatgttcataccagggaaat
tcctccttcttcagaaatgtggtatggcttatcaaaaaggacaatgcatacccaacaata
aagaaaggctacaataataccaaccaagaagatctcttggtactgtgggggattcaccat
cctaatgatgaggcagagcagacaaggctctatcaaaacccaaccacctatatttccatt
gggacatcaacactaaaccagagattggtaccaaaaatagccactagatccaaaataaac
gggcaaagtggcaggatagatttcttctggacaattttaaaaccgaatgatgcaatccac
ttcgagagtaatggaaatttcattgctccagaatatgcatacaaaattgtcaagaaagga
gactccacaattatgaaaagtgaagtggaatatggtaactgcaacaccaggtgtcagact
ccgataggggcgataaactctagtatgccattccacaacatacaccctctcaccatcgga
gaatgtcccaaatatgtgaaatcaaacaaattagtccttgcgactgggctcagaaatagt
cctcaaagagag------------agaagaagaaaaagaggactgtttggagctatagca
ggttttatagagggaggatggcagggaatggtagatggttggtatgggtaccaccacagc
aatgagcaggggagtgggtacgctgcagacaaagaatctactcaaaaggcaatagacgga
gtcaccaataaggtcaactcgatcattgacaaaatgaacactcagtttgaggccgtagga
agggaatttaataacttagagaggagaatagagaatttaaacaagaagatggaagacgga
ttcctagatgtctggacttataatgctgaacttctggttctcatggaaaatgagagaact
ctagacttccatgactcaaatgtcaagaacctttacgataaggtcagactacagcttaag
gataatgcaaaagagttgggtaacggttgtttcgagttctatcacaaatgtaataatgaa
tgtatggaaagtgtaagaaacggaacgtatgactacccgcagtattcagaagaagcaaga
ttaaaaagagaggaaataagtggagtaaaattggaatcaataggaatctaccaaatactg
tcaatttattcaacagtggcgagttccctagtgctggcaatcatgatggct
>A/Vietnam/UT3030/2003_{1}
gatcagatttgcattggttaccatgcaaacaactcgacagagcaggttgacacaataatg
gaaaagaacgttactgttacacatgcccaagacatactggaaaagacacacaacgggaag
ctctgcgatctagatggagtgaagcctctaattttgagagattgtagtgtagctggatgg
ctcctcggaaacccaatgtgtgacgaattcatcaatgtgctggaatggtcttacatagtg
gagaaggccaatccagtcaatgacctctgttacccaggggatttcaatgactatgaagaa
ctgaaacacctattgagcagaataaaccattttgagaaaattcagatcatccccaaaagt
tcttggtccagtcatgaagcctcattaggggtgagctcagcatgtccataccagggaaag
tcctcctttttcagaaatgtggtatggcttatcaaaaagaacagtacatacccaacaata
aagaggagctacaataataccaaccaagaagatcttttggtaatgtgggggattcaccat
cctaatgatgcggcagagcagacaaagctctatcaaaacccaaccacctatatttccgtt
gggacatcaacactaaaccagagattggcaccaagaatagctactagatccaaagtaaac
gggcaaagtgggaggatggagttcttctggacaattttaaaaccgaatgatgcaatcaac
ttcgagagtaatggaaatttcattgctccagaatatgcatacaaaattgtcaagaaaggg
gactcaacaattatgaaaagtgaattggaatatggtaactgcaacaccaagtgtcaaact
ccaatgggggcgataaactctagtatgccattccacaatatacaccctctcaccatcggg
gaatgccccaaatatgtgaaatcaaacagattagtccttgcgactgggctcagaaatagc
cctcaaagagagaga---------agaagaaaaaaaagaggattatttggagctatagca
ggttttatagagggaggatggcagggaatggtagatggttggtatgggtaccaccatagc
aatgagcaggggagtgggtacgctgcagacaaagaatccactcaaaaggcaatagatgga
gtcaccaataaggtcaactcgatcattgacaaaatgaacactcagtttgaggccgttgga
agggaatttaacaacttagaaaggagaatagagaatttaaacaagaagatggaagacggg
ttcctagatgtctggacttataatgctgaacttctggttctcatggaaaacgagagaact
ctagactttcatgactcaaatgtcaagaacctttacgacaaggtccgactacagcttagg
gataatgcaaaggagctgggtaacggttgtttcgagttctatcataaatgtgataatgaa
tgtatggaaagtgtaagaaacggaacgtatgactacccgcagtattcagaagaagcaaga
ctaaaaagagaggaaataagtggagtaaaattggaatcaataggaatttaccaaatactg
tcaatttattctacagtggcgagttccctagcactggcaatcatggtagct
>A/Vietnam/HN31388M1/2007_{2.3.4.3}
gatcagatttgcattggttaccatgcaaacaactcgacagagcaggttgacacaataatg
gaaaagaacgttactgttacacatgctcaagatatactggaaaagacacacaacgggaag
ctctgcgatctagatggagtgaagcctctgattttaagagattgtagtgtagctggatgg
ctcctcggaaacccgatgtgtgacgaattcatcaatgtgccggaatggtcttacatagtg
gagaaggccaacccagccaatgacctctgttacccagggaatttcaacgactatgaagaa
ctgaagcacctattgagcaggataaaccattttgagaaaattcagatcatccccaaaagt
tcttgggtcgatcatgaagcctcatcaggggtgagctcagcatgtccataccagggagtg
ccctcctttttcagaaatgtggtatggcttatcaaaaagaacaatacatacccaacaata
aagagaagctacaataataccaaccaggaagatcttttgatactgtgggggattcatcat
tccaatgatgcagcagagcagacaaagctctatcaaaacccaaccacctatatttccgtt
gggacatcaacactgaaccagagattggtaccaaaaatagctactagatccaaagtaaac
gggcaaagtggaaggatggatttcttctggacaattttaaaaccgaatgatgcaatcaac
ttcgagagtaatggaaatttcattgctccagaatatgcatacaaaattgtcaagaaaggg
gactcggcaattatgaaaagtgaggtggagtatggtaactgcaacaccaagtgtcaaact
ccaataggggcgataaactctagtatgccattccacaacatacaccctctcaccattggg
gaatgccccaaatatgtgaaatcaaacaaattagtccttgcgactgggctcagaaatagt
cctctaagagaa------------agaagaagaaaaagaggactatttggagctatagca
ggttttatagagggcggatggcaaggaatggtagatggttggtatgggtttcaccatagc
aatgagcaggggagtgggtacgctgcagacaaagaatccactcaaaaggcaatagatgga
gtcaccaataaggtcaactcaatcattgacaaaatgaacactcagtttgaggccgttgga
agggaatttaactacttagagaggagaatagagaatttaaacaagaaaatggaagacgga
ttcctagatgtctggacttataatgctgaacttctggttctcatggaaaatgagagaact
ctagacttccatgattcaaatgtcaagaacctttacgacaaggtccgactacagcttagg
gataatgcaaaggagctgggtaacggttgtttcgagttctatcacaaatgtgataatgaa
tgcatggaaagtgtaagaaacggaacgtatgactacccgcagtattcagaagaagcaaga
ttaaaaagagaggaaataagtggagtaaaattggaatcaataggaacttaccaaatactg
tcaatttattcaacagttgcgagttctctagcactggcaatcatggtggct
>A/Vietnam/UT31412II/2008_{2.3.4.3}
gatcagatttgcattggttaccatgcaaacaactcgacagagcaggttgacacaataatg
gaaaagaacgttactgttacacatgctcaagatatactggaaaagacacacaacgggaag
ctctgcgatctagatggagtgaagcctctgattttaagagattgtagtgtagctggatgg
ctcctcggaaacccaatgtgtgatgaattcatcaatgtgccggaatggtcttacatagtg
gagaaggtcaacccagccaatgacctctgttacccagggaatttcaacgactatgaagaa
ctgaaacacctattgagcaggataaaccatttcgagaaaattcagatcatccccaaaagt
tcttggtccgatcatgaagcctcatcaggggtgagctcagyatgtccataccagggaatg
ccctcctttttcagaaatgtggtatggcttatcaaaaagaacaatacatacccaacaata
aagagaagctacaataataccaaccaggaagatcttttgatactgtgggggattcatcat
tctaatgatgcagcagagcagacaaagctctatcaaaacccaaccacctatatttccgtt
gggacatcaacactgaaccagagattggtaccaaaaatagctactagatccaaagtaaac
gggcaaagtggaaggatggatttcttctggacaattttaaaaccgaatgatgcaatcaac
ttcgagagtaatggaaatttcattgctccagaatatgcatacaaaattgtcaagaaaggg
gactcggcaattatgaaaagtgaggtggagtatggtaactgcaacaccaagtgtcaaact
ccaataggggcgataaactctagtatgccattccacaacatacaccctctcaccatcggg
gaatgccccaaatatgtgaaatcaaacaaattagttcttgcgactgggctcagaaatagt
cctctaagagaa------------aggagaagaaaaagaggactatttggagctatagca
ggttttatagagggcggatggcagggaatggtagatggttggtatgggtttcaccatagt
aatgagcaggggagtgggtacgctgcagacaaagaatccactcaaaaggcaatagatgga
gtcaccaataaggtcaactcaatcattgacaaaatgaacactcagtttgaggccgttgga
agggaatttaataacttagagaggagaatagagaatttaaacaagaaaatggaagacgga
ttcctagatgtctggacttataatgctgaacttttggttctcatggaaaatgagagaact
ctagacttccatgattcaaatgtcaagaacctttacgacaaggtccgactacagcttagg
gataatgcaaaggagctgggtaacggttgtttcgagttctatcacaaatgtgataatgaa
tgcatggaaagtgtaagaaacggaacgtatgactacccgcagtattcagaagaagcaaga
ttaaaaagagaggaaataagtggagtaaaattggaatcaataggaacttatcaaatactg
tcaatttattcaacagttgcgagttctctagcactggcaatcatggtggct
>A/Vietnam/UT31413II/2008_{2.3.4.3}
gatcagatttgcattggttaccatgcaaacaactcgacagagcaggttgacacaataatg
gaaaagaacgttactgttacacatgctcaagatatactggaaaagacacacaacgggaag
ctctgcgatctagatggagtgaagcctctgattttaagagattgtagtgtagctggatgg
ctcctcggaaacccaatgtgtgatgaattcatcaatgtgccggaatggtcttacatagtg
gagaaggccaacccagccaatgacctctgttacccagggaatttcaacgactatgaagaa
ctgaaacacctattgagcaggataaaccattttgagaaaattcagatcatccccaaaagt
tcttggtccgatcatgaagcctcatcaggggtgagctcagcatgtccataccagggagtg
ccctcctttttcagaaatgtggtatggcttatcaaaaagaacaatacatacccaacaata
aagagaagctacaataataccaaccaggaagatcttttgatactgtgggggattcatcat
tctaatgatgcagcagagcagacaaagctctatcaaaacccaaccacctatatttccgtt
gggacatcaacactgaaccagagattggtaccaaaaatagctactagatccaaagtaaac
gggcaaagtggaaggatggatttcttctggacaattttaaaaccgaatgatgcaatcaac
ttcgagagtaatggaaatttcattgctccagaatatgcatacaaaattgtcaagaaaggg
gactcggcaattatgaaaagtgaggtggagtatggtaactgcaacaccaagtgtcaaact
ccaataggggcgataaactctagtatgccattccacaacatacaccctctcaccatcggg
gaatgccccaaatatgtgaaatcaaacaaattagtccttgcgactgggctcagaaatagt
cctctaagagaa------------agaagaagaaaaagaggactatttggagctatagca
ggttttatagagggtggatggcagggaatggtagatggttggtatgggtttcaccatagc
aatgagcaggggagtgggtacgctgcagacaaagaatccactcaaaaggcaatagatgga
gtcaccaataaggtcaactcaatcattgacaaaatgaacactcagtttgaggccgttgga
agagaatttaataacttagagaggagaatagagaatttaaacaagaaaatggaagacgga
ttcttagatgtctggacttataatgctgaacttctggttctcatggaaaatgagagaact
ctagacttccatgattcaaatgtcaagaacctttacgacaaggtccgactacagcttagg
gataatgcaaaggagctgggtaacggttgtttcgagttctatcacaaatgtgataatgaa
tgcatggaaagtgtaagaaacggaacatatgactacccgcagtattcagaagaagcaaga
ttaaaaagagaggaaataagtggagtaaaattggaatcaataggaacttaccaaatactg
tcaatttattcaacagttgcgagttctctagcactggcaatcatggtggct
>A/Vietnam/HN31432M/2008_{2.3.4.2}
gatcagatttgcattggttaccatgcaaacaactcgacagagcaggttgacacaataatg
gaaaagaacgttactgttacacatgcccaagatatactggaaaagacacacaacgggaag
ctctgcgatctagatggagtgaagcctctgattttaagagattgtagtgtagctggatgg
ctcctcggaaacccaatgtgtgacgaattcatcaatgtgccggaatggtcttacatagtg
gagaaggccaacccagccaatgacctctgttacccagggaatctcaacgactatgaagaa
ctgaaacacctattgagcagaataacccattttgagaaaattcagatcatccccaaaagt
tcttggtccgatcatgaagcctcattaggggtgagctcagcatgtccataccagggaaca
ccctcctttttcagaaatgtggtatggcttatcaagaagaacaatacatacccaacaata
aagagaagctacaataataccaaccaggaagatcttttgatactgtgggggattcatcat
tctaatgatgaggcagagcagataaagctctatcaaaacccaaccacctatatttccgtt
gggacttcaacactaaaccagagattggtaccaaaaatagctactagatccaaagtaaac
gggcaaagtggaaggatggatttcttctggacaattttaaaaccggacgatgcaatcaac
ttcgagagtaatggaaatttcattgctccagaatatgcatacaaaattatcaagaaagga
gactcagcagttatgaaaagtgaagtggaatatggtaactgcaacaccaagtgtcaaact
ccaataggggcgataaactctagtatgccattccacaacatacaccctctcactatcggg
gaatgccccaaatatgtgaaatcaaacaaattagtccttgcgactgggctcagaaatagt
cctctaagagaa------------aaaagaagaaaaagaggactatttggagctatagca
ggttttatagagggaggatggcagggaatggtagatggttggtatgggtaccaccatagc
aatgagcaggggagtgggtacgctgcagacaaagaatccactcaaaaggcaatagatgga
gtcaccaataaggtcaactcgatcattgacaaaatgaacactcagtttgaggccgttgga
agggaatttaataacttagaaaggagaatagagaatttaaacaagaaaatggaagacgga
ttcctagatgtctggacttataatgctgaacttctggttctcatggaaaatgagagaact
ctagacttccatgactcaaatgtcaagaacctttacgacaaggtccgactacagcttagg
gataatgcaaaggaactgggtaacggttgtttcgagttctatcacaaatgtgataatgaa
tgcatggaaagtgtaagaaacggaacgtatgactacccgcagtattcagaagaagcaaga
ttaaaaagagaggaaataagtggagtaaaattggaatcaataggaacttaccaaatactg
tcaatttattcaacagttgcgagttctctagcactggcaatcatggtggct
>A/chicken/Sichuan/81/2005_{2.3.4}
gatcagatttgcattggttaccatgcaaacaactcgacagagcaggttgacacaataatg
gaaaagaacgttactgttacacatgcccaagacatactggaaaagacacacaacgggaag
ctctgcgatctagatggagtgaagcctctgattttaagagattgtagtgtagctggatgg
ctcctcggaaacccaatgtgtgacgaattcatcaatgtgccagaatggtcttacatagtg
gagaaggccaacccagccaatgacctctgttacccagggaatttcaacgactatgaagaa
ctgaaacacctattgagcagaataaatcattttgagaaaattcagatcatccccaaaagt
tcttggtccgatcatgaagcctcatcaggggtgagctcagcatgtccataccagggaacg
ccctcctttttcagaaatgtggtatggcttatcaaaaagaacaatacatacccaacaata
aagagaagctacaataataccaaccaggaagatcttttggtactgtgggggattcaccat
tctaatgatgcggcagaacagacaaagctctatcaaaacccaaccacctatatttccgtt
gggacatcaacactaaaccagagattggtaccaaaaatagctactagatccaaagtaaac
gggcaaagtggaaggatggatttcttctggacaattttaaaaccgaatgatgcaatcaac
ttcgagagtaatggaaatttcattgctccagaatatgcatacaaaattgtcaagaaaggg
gactcagcaattatgaaaagtgaagtggaatatggtaactgcaacaccaagtgtcaaact
ccaataggggcgataaactctagtatgccattccacaacatacaccctctcaccatcggg
gaatgccccaaatatgtgaaatcaaacaaattagtccttgcgactgggctcagaaatagt
cctctaagagaa------------agaagaagaaaaagaggactatttggagctatagca
gggtttatagagggaggatggcagggaatggtagatggttggtatgggtaccaccatagc
aatgagcaggggagtgggtacgctgcagacaaagaatccactcaaaaggcaatagatgga
gtcaccaataaggtcaactcgatcattgacaaaatgaacactcagtttgaggccgttgga
agggaatttaataacttagaaaggagaatagagaatttaaacaagaaaatggaagacgga
ttcctagatgtctggacttataatgctgaacttctggttctcatggaaaatgagagaact
ctagacttccatgactcaaatgtcaagaacctttacgacaaggtccgactacagctgagg
gataatgcaaaggagctgggtaacggttgtttcgagttctatcacaaatgtgataatgaa
tgtatggaaagtgtaagaaacggaacgtatgactacccgcagtattcagaagaagcaaga
ttaaaaagagaggaaataagtggagtaaaattggaatcaataggaacttaccaaatactg
tcaatttattcaacagttgcgagttctctagcactggcaatcatggtggct
>A/chicken/Shandong/A-10/2006_{7}
gatcagatttgcgttggttaccatgcaaacaactcgacagagcaggttgacacaataatg
gaaaagaacgttactgttacacatgctcaagacatactggagaagacacacaacgggaag
ctctgcaacctagatggagtgaagcctctaattttgaaagattgtagtgtagctggatgg
ctcctcggaaacccaatgtgtgacgaatttctcaatgtgtcggaatggtcttacatagtg
gagaaggccagtccagccaatggcctctgttacccaggggatctcaatgactatgaagaa
ctgaaacacctattgagcagaataaaccattttgagaaaattaagatcatccccaaaagt
tcttggtccaatcatgaagcctcattaggggtgagctcagcatgttcctatctggggaag
ccctcctttttcagaaatgtggtatggcttatcaaaaagaacaatacttacccaccaata
aaggtgaactacaccaatgccaaccaagaagatcttttggtactttgggggattcaccat
cccaatgatgaagcagagcagataatgatctatcaaaacccaaccacctatatttccgtt
ggaacatcaacactaaaccagagattggtaccaaaaatagctactagatccaaagtgaac
gggcaaagtggaagactggagttcttctggacaattttaaagccgaatgatactatcaat
ttcgatagtaatggaaatttcattgctccagagtatgcatacaaaattgtcaagaaaggg
gactcggcgattatgaaaagtgaattggaatatggtaactgcaacaccaagtgtcaaact
ccaatgggggcgataaattctagtatgccattccacaacatacaccctctcaccatcggg
gaatgccccaaatatgtgaaatcaaacagattagtcctcgcaactggactcagaaatgcc
cctcagagagggaga---------agaagaaaaaaaagaggactatttggagccatagca
gggtttatagagggaggatggcagggaatggtagatggctggtatgggtaccaccatagc
aatgagcaggggagtggatacgctgcagacaaagaatccactcaaaaggcaatagatgga
atcaccaataaggtcaactcgatcattgacaaaatgaacactcagtttgaggccgttgga
agggaatttaataacttagaaaggagaatagaaaatttaaacaaaaagatggaggacgga
ttcctagatgtctggacttataacgctgaacttctggttctcatggaaaatgagagaact
ctagactttcatgactcaaatgtcaagaacctttacgaaaaggtccgactacagcttaag
gataatgcaaaggagctgggtaacggttgtttcgagttctaccacaaatgtgataatgaa
tgtatggaaagtgtaaaaaacggaacgtatgactacccgcagtactcagaggaagcaaga
ttaaacagagagaaaataagtggagtaaaattggaatcaacagtaacttaccaaatactg
tcaatttattcaacagtggcgagttccctagcactggcaatcatggtggct
>A/chicken/Gansu/44/2004_{9}
gatcagatctgcattggttaccatgcaaacaactcgacagagcaggttgacacaataatg
gaaaagaatgttactgttacacatgcccaagatatactggaaaagacacacaacgggaag
ctctgcgacctagatggagtgaagcctctaattttgagagattgtagtgtagctggatgg
ctcctcgggaatccaatgtgtgacgaatttatcaatgtaccggaatggtcttacatagtg
gagaaggccagtccagccaatgacctctgttacccatgggatttcaacgactatgaagaa
ctgaaacacctattgagcagaataaaccattttgagaaaattcagatcatccccaaaagt
tcttggtccaatcatgaagcctcatcaggggtgagctcagcatgtccataccatgggaag
ccctcctttttcagaaatgtggtatggcttatcaaaaagaacaatacatacccaacaata
aagaggagctacaataataccaaccaagaagatcttttggtactgtgggggattcaccat
cctaatgatgcggcagagcagacaaagctctatcaaaacccaaccacctatatttccgtt
ggaacatcgacactaaaccagagatgggtacccaaaatagctactaratccaaagtaaac
gggcaaagtggaaagatggagttcttctggacaattttaaaaccgaatgatgcaatcaac
ttcgagagtaatggaaatttcattgctccagaatatgcatacaaaattgtcaagaaaggg
gactcagcaattatgaaaagtgaattggaatatggtaactgcaacaccaagtgtcaaact
ccaatgggggcgataaactctagtatgccattccacaacatacaccctctcaccatcggg
gaatgccccaaatatgtgaaatcaaacagattagtccttgcaactgggctcagaaatagc
ccccaaagagaggga---------agaagaaaaaagagaggactatttggagctatagca
ggttttatagagggaggatggcaaggaatggtagatggttggtatggataccatcatagc
aatgagcaggggagtgggtacgctgcagacaaagaatccactcaaaaggcaatagatgga
gtcaccaacaaggtcaactcgatcattgacaaaatgaacactcagtttgaggccgttgga
agggaatttaataacttagaaaggagaatagagaatttaaacaagaagatggaagacgga
ttcctagatgtctggacttataatgctgaacttctggttctcatggaaaatgagagaact
ctagactttcatgactcaaatgtcaagaacctttacgacaaggtccgactacagcttagg
gataatgcaaaagagctgggtaacggttgtttcgagttctatcacaaatgtgataatgaa
tgtatggaaagtgtaagaaacggaacgtatgactacccgcagtattcagaagaagcaaga
ctaaaaagagaggaaataagtggagtaaaattggaatcaataggaacttaccaaatactg
tcaatttattcaacagtggcgagttccctagcactggcaatcatggtagct
>A/chicken/Liaoning/A-1/2007_{7}
gatcagatttgcgttggttaccatgcaaacaactggacagagcaggttgacacaataatg
gaaaagaacgttactgttacacatgctcaagacatactggagaagacacacaacgggaag
ctgtgcaacctaaatggagtgaagcctctaattttgaaagattgtagtgtagctggatgg
ctcctcggaaacccaaagtgtgacgaatttctcaatgtgtcgaaatggtcttacatagtg
gagaaggccagtccagccaatggcctctgttacccaggggatttcaatgactatgaagaa
ctgaaacacctattgagcagaataaaccattttgagaaaattaagatcatccccaaaagt
tcttggtccaatcatgaagcctcattaggggtgagctcagcatgttcctatctggggaag
ccctcctttttcagaaatgtggtatggcttatcaaaaagaatgatacatacccaccaata
aaggtgaactacaccaataccaaccaagaagatcttttggtactgtgggggattcaccat
cccaataatgaggcagagcagataaagatctatcaaaacccaaccacctatgtttccgtt
ggaacatcaacactaaaccagagattggtaccaaaaatagctactagatccaaagtgaac
gggcaaagtggaagaatggagttcttctggacaattttaaagccgaatgatgctatcaat
ttcgatagtaatggaaatttcattgctccagaatatgcatacaaaattgtcaagaaaggg
gactcaacgattatgaaaagtgaattggaatatggtaactgcaacaccaagtgtcaaact
ccaatgggggcgataaattctagtatgccattccacaacatacaccctcttaccatcgga
gaatgccccaaatatgtgaaatcaaacagattagtcctcgcgactggactcagaaatgcc
cctcaaagagaggga---------ggaagaaaaaaaagaggactatttggagccatagca
gggtttatagagggaggatggcagggaatggtagatggttggtatgggtaccaccatagc
aatgagcaagggagtggatacgctgcagacaaagaatccactcaaaaggcaatagatgga
atcaccaataaggtcaactcgatcattgacaaaatgaacactcagtttgaggccgttgga
agggaatttaataacttagaaaggagaatagaaaatttaaataaaaagatggaggacgga
ttcctagatgtctggacttataacgctgaacttctggttctcatggaaaatgagagaact
ctagactttcatgactcaaatgtcaagaacctttacgaaaaggtccgactacagcttagg
gataatgcaaaggagctgggtaacggttgtttcgagttctaccacaaatgtgataatgaa
tgtatggaaagtgtaaaaaacggaacgtatgactacccgcagtattcagaagaagcaaga
ctaaacagagaagaaataagtggagtaaaattggaatcaatggtaacttaccaaatactg
tcaatttattcaacagtggcgagttccctagcattggcaatcatggtagct
>A/chicken/Henan/A-7/2006_{7}
gatcagatttgcattggttaccatgcaaacaactcgacagagcaggttgacacaataatg
gaaaagaacattactgttacacatgctcaagacatactggagaagacacacaacgggaag
ctctgcaacctagatggagtgaaacctctaattttgaaagattgtagtgtagctggatgg
ctcctcggaaacccaatgtgtgacgaatttctcaatgtgtcggaatggtcttacatagtg
gagaaggccagtccagccaatggcctctgctacccaggggatttcaatgactatgaagaa
ctgaaacacctattgagcagaataaaccattttgagaaaattaagatcatccccaaaagt
tcttggtccaatcatgaagcctcattaggggtgagctcagcatgttcctatctggggaag
ccctcctttttcagaaatttggtatggcttatcaaaaagaataatacatacccaccaata
aaggtgaactacaccaataccaaccaagaagatcttttggtactgtgggggattcaccat
cccaacgatgagacagagcagataaagatctatcaaaacccaaccacctatatttccgtt
ggaacatcaacactaaaccagagattggtaccaaaaatagctactagatccaaagtgaac
gggcaaagtggaagaatggagttcttctggacaattttaaagccgaatgatgctatcaat
ttcgatagtaatggaaatttcatcgctccagaatatgcatacaaaattgtcaagaaaggg
gactcagcgattatgaaaagtgaattggaatatggtaactgcaacaccaagtgtcaaact
ccaataggggcgataaattctagtatgccattccacaacatacaccctctcaccatcggg
gaatgccccaaatatgtgaaatcaaacagattagtcctcgcgactggactcagaaatgcc
cctcaaagagaggga---------ggaagaagaaaaagaggactatttggagccatagca
gggtttatagagggaggatggcagggaatggtagatggttggtatggataccaccatagc
aatgagcaggggagtggatacgctgcagacaaagaatccactcaaaaggcaatagatgga
atcaccaataaggtcaactcgatcattgacaaaatgaacactcagtttgaggccgttgga
agggaatttgataacttagaaaggagaatagaaaatttaaacaaaaagatggaggacgga
ttcctagatgtctggacttataacgctgaacttctggttctcatggaaaatgagagaact
ctagactttcatgactcaaatgtcaagaacctttacgaaaaggtccgactgcagcttagg
gataatgcaaaggagctgggtaacggttgtttcgagttctaccacaaatgtgataatgaa
tgtatggaaagtgtaaaaaacggaacgtatgactaccctcattatgcagaagaagcaaga
ctaaacagagaggaaataagtggagtaaaattggaatcaatggtaacttaccaaatactg
tcaatttattcaacagtggcgagttccctagcattggcaatcatggtggct
>A/chicken/Hebei/A-8/2009_{7.2}
gatcagatttgcgttggttaccatgcaaacaactcgacagagcaggttgacacaataatg
gaaaagaacgttactgttacacatgctcaagacatactggagaagacacacaacgggaag
ctctgcaacctaaatggagtgaagcctctaattttgagagattgtagtgtagctggatgg
ctcctcggaaacccaatgtgtgacgaatttctcaatgtgtcagaatggtcttacatagtg
gagaaggccagtccagccaatggcatctgttacccaggggatttcaatgattatgaagaa
ctgaaacacctattgagcagaataaaccatttggagaaaattaagatcatccccaaaagt
tattggtccaatcatgaaacctcattaggggtgagctcagcatgttcctatcatgggaat
ccctcttttttcagaaatgtagtatggcttaccaaaaagaacaatacatacccactaata
aaggtgaactacaccaatgccaaccaaaaggatcttttggtactgtggggaattcaccat
cccaataatgaggcagagcagataatgatctatcaaaacctaaacacctatatttccgtt
ggaacatcaacactaaaccagagattggtaccaaaaatagctactagatccaaagtgaac
gggcaaagtggaagaatggacttcttctggacaattttaaagccgaatgatactatcaat
ttcgatagtaatggaaatttcattgctccagaatatgcatacaaaatagtcaagaaaggg
gactcagcaattatgaaaagtgaattggaatatggtaactgcaacaccaaatgccaaact
ccaataggggcaataaattctaatatgccattccacaacatacaccctctcaccatcggg
gaatgccccaaatatgtgaaatcaaacagattagtcctcgcgactggactcagaaatgcc
cctcaaagaggg------------agaagaagaaaaagaggactatttggagccatagca
gggtttatagagggaggatggcagggaatggtagatggctggtatgggtaccaccatagt
aatgagcaggggagtggatacgctgcagataaagaatccactcaaaaagcaatagatgga
atcaccaataagatcaactcgatcattgacaaaatgaacactcagtttgaggccgttgga
agggaatttaataacttagaaaggagaatagaaaatttaaacaaaaagatggaggacgga
ttcctagatgtctggacttataacgctgaacttctggttctcatggaaaatgagagaact
ctagacttccatgactcaaatgtcaaaaatctgtacgaaaaggtccgactacagcttagg
gataatgcaaaggagctgggtaacggttgtttcgagttctaccacaaatgtgataatgaa
tgtatggaaagtgtaaaaaacgggacatatgactacccgcagtattcagaagaagcaagg
ctaaacagagaggaaataagtggagtaaaattggaatcaattgtaacttaccaaatattg
tcaatttattcaacagtggcgagttccctagcattggcaatcatggtggct
>A/chicken/Tibet/6/2008_{2.3.4}
gatcagatttgcattggttaccatgcaaacaactcaacagagcaggttgacacaataatg
gaaaagaacgttactgttacacatgcccaagacatactggaaaagacacacaacgggaag
ctctgcgatctagatggagtgaagcctctgattttgagagattgtagtgtagctggatgg
ctcctcggaaaccctatgtgtgacgaattcatcaatgtgccggaatggtcttacatagtg
gagaaggccaatccagccaatgacctctgttacccaggggatttcaacgactatgaagaa
ctgaaacacctattgagcagaataaatcattttgagaaaattcagatcatccccaaaaat
tcttggcccgatcatgatgcctcatcaggggtgagctcagcatgtccataccaggggacg
ccctcctttttcagaaatgtggtatggcttatcaaaaagaacaatacatacccaaccata
aatagaagctacaataataccaaccaggaagatcttttagtactgtgggggattcaccat
cctaatgatgcggcagagcagacaaagctctatcaaaacccaaccacctatatttccgtt
gggacatcaacactaaaccagagattggcaccaaaaatagctaccagatccagagtaaac
gggcaaagtggaaggatggatttctactggacaattttaaaatcgaatgatgcaatcaac
ttcgagagtaatggaaatttcattgctccagaatatgcatacaaaattgtcaagaaaggg
gactcagcaattatgaaaagtgaattggaatatggtaactgcaacaccaagtgtcaaact
ccaataggggcgataaactctagtatgccattccacaacatacaccctctcaccatcggg
gaatgccccaaatatgtgaaatcaaacaaattagtccttgcgactggactcagaaatagt
cctctaagagagagg---------agaagaaaaaagagaggactatttggagctatagca
gggtttatagagggaggatggcagggaatggtagatggttggtatgggtaccaccatagc
aatgagcaggggagtggatacgctgcagacaaagaatccactcaaaaggcaatagatgga
gtcaccaataaggttaactcgatcattgacaaaatgaacactcagtttgaggccgttgga
agggaatttaataacttagaaaggagaatagaaaatttaaacaagaaaatggaagacggg
ttcctagatgtctggacttataatgctgaacttctggttctcatggaaaatgagagaact
ctagacttccatgactcaaatgtcaagaacctttacgacaaggtccgactacagctgagg
gataatgcaaaggagctgggtaacggttgtttcgagttctatcacaaatgtgataatgaa
tgcatggaaagtgtaagaaacggaacgtatgactacccgcagtattcagaagaagcaaga
ttaaaaagagaggaaataagtggagtaaaattggaatcaataggaacttaccaaatactg
tcaatttattcaacagttgcgagttctctagcactggcaatcatggtggct
>A/bar-headed_goose/Tibet/8/2006_{2.2}
gatcagatttgcattggttaccatgcaaacaactcgacagagcaggttgacacaataatg
gaaaagaacgtcactgttacacacgcccaagacatactggaaaagacacacaacgggaag
ctctgcgatctagatggagtgaagcctctaattttaagagattgtagtgtagctggatgg
ctcctcgggaacccaatgtgtgacgaattcctcaatgtgccggaatggtcttacatagtg
gagaagatcaatccagccaatgacctctgttacccagggaatttcaacgactatgaagaa
ctgaaacacctattgagcagaataaaccattttgagaaaattcagatcatccccaaaagt
tcttggtcagatcatgaagcctcatcaggggtgagctcagcatgtccataccagggaagg
tcctccttttttagaaatgtggtatggcttatcaaaaaggacaatgcatacccaacaata
aagagaagttacaataataccaaccaagaagatcttttggtactgtgggggattcaccat
ccaaatgatgcggcagaacagacaaagctctatcaaaacccaaccacctatatttccgtt
gggacctcaacattaaaccagagattgataccaaaaatagctactagaaccaaggtaaac
gggcaaggtggaaggatggatttcttttggacaattttaaaaccgaatgatgcaataaac
tttgagagtaatggaaatttcattgctccagaaaatgcatacaaaattgtcaagaaaggg
gactcaacaattatgaaaagtgaattggaatatggtaactgcaacaccaagtgtcaaact
ccaataggggcgataaactctagtatgccattccacaacatccaccctctaaccatcggg
gaatgccccaaatatgtgaaatcaaacagattagtccttgcgactgggctcagaaatagc
cctcaaggagagaga---------agaagaaaaaagagaggactatttggagctatagca
ggttttatagagggaggatggcagggaatggtagatggttggtatgggtaccaccatagc
aacgagcaggggagtgggtacgctgcagacaaagaatccactcaaaaggcaatagatgga
gtcaccaataaggtcaactcgatcattgacaaaatgaacactcagtttgaggccgttgga
agggaatttaataacttagaaaggagaatagaaaatttaaacaagaagatggaagacgga
ttcctagatgtctggacttataatgctgaacttctggttctcatggaaaatgagagaact
ctagactttcatgactcaaatgtcaagaacctttacgacaaggtccgactacagcttagg
gataatgcaaaggagcttggtaacggttgtttcgagttctatcacagatgtgataatgaa
tgtatggaaagtgtaagaaacggaacgtatgactacccgcagtattcagaagaagcaaga
ttaaaaagagaggaaataagtggagtaaaattggaatcaataggaacctaccaaatactg
tcaatttattcaacagtggcgagctccctagcactggcaatcatggtggct
>A/goose/Guangdong/72/2004_{9}
gatcagatttgcattggttaccatgcaaacaactcgacagagcaggttgacacaataatg
gaaaagaacgttactgttacacatgcccaagacatactggaaaagacacacaatgggaag
ctctgcgacctagatggggtgaagcctctaattttgagagattgtagtgtagctggatgg
ctcctcgggaacccaatgtgtgacgaattcatcaatgtaccggaatggtcttacatagtg
gagaaggccagtccagccaatgacctctgttacccaggtgatttcaacgattatgaagaa
ctgaaacacctattgagcagaataaaccattttgagaaaattcagatcatccccaaaagt
tcttggtccaatcatgaagcctcatcaggggtgagctcagcatgtccatatctgggaaag
ccctcctttttcagaaatgtggtatggcttatcaaaaagaacagtgcatacccaacaata
aagaggagctacaataataccaaccaagaagatcttttggtactgtgggggattcaccat
cctaatgatgcggcagagcagacaaagctctatcaaaacccaaccacttatatttccgtt
ggaacatcaacattaaaccagagattggtaccaaaaatagctaccagatccaaagtaaac
gggcaaagtggaaggatggagtgcttctggacaattttaaaaccgaatgatgcaatcaac
ttcgagagtaatggaaatttcattgctccagaatatgcatacaaaattgtcaagaaaggg
gactcagcaattatgaaaagtgaattggaatatggtaactgcaacaccaagtgtcaaact
ccaatgggggcgataaactctagtatgccattccacaacatacaccctctcaccatcggg
gaatgccccaaatatgtgaaatcaaacagattagtccttgcgactgggctcagaaatagc
cctcaaagagagaga---------agaagaaagaagagaggactatttggagctatagca
ggttttatagagggaggatggcagggaatggtagatggttggtatggataccaccatagc
aatgagcaggggagtggatacgctgcagacaaagaatccactcaaaaggcaatagatgga
gtcaccaataaggtcaactcgatcattgacaaaatgaacactcagtttgaggccgttgga
agggaatttaataacttagaaaggagaatagagaatttaaacaagaagatggaagacgga
ttcctagatgtttggacttacaatgctgaacttctggttctcatggaaaatgagagaact
ctagactttcatgactcaaatgtcaagaacctttacgacaaggtccgactacagcttagg
gataatgcaaaagaactgggtaacggttgtttcgagttctatcacaaatgtgataatgac
tgcatggaaagtgtaagaaacggaacgtatgactacccgcagtattcagaagaagcaagg
ctaaaaagagaggaaataagtggagtaaaattggaatcaataggaacttaccaaatactg
tcaatttattcaacagtggcaagttccctagcgctggcaatcatggtagct
>A/chicken/Xinjiang/28/2006_{7}
gatcaaatttgcattggttaccatgcaaacaactcgacagagcaggttgacacaataatg
gaaaagaacgttactgttacacatgctcaagacatactggaaaagacacacaacgggaag
ctctgcgacctatatggagtgaagcctctaattttgagagattgtagtgtagctggatgg
ctcctcggaaacccaatgtgtgacgaattcatcaatgtgccggaatggtcttacatagtg
gagaaggccagtccagccaatgacctctgttacccaggggacttcaacgactatgaagaa
ctgaaacacctgttgagcagaataaaccattttgagaaaattcagatcatccctaaaagt
tcttgggccaatcatgaagcctcatcaggggtgagctcagcatgtccctacctggggaag
ccctcctttttcagaaatgtggtatggcttatcaaaaagaataatacatacccaacaata
aagaggagctacaataataccaaccaagaagatcttttggtactgtgggggatccaccat
tctaatgatgcggcagagcagataaagctctatcaaaacccaaccacctatatctccgtt
ggaacatcaacactaaaccagagattggtaccaaaaatagctactagatccaaagtaaac
gggcaaagtggaagaatggagttcttctggacaattttaaagccgaatgatgctatcaat
ttcgagagtaatggaaatttcattgctccagaatatgcatacaaaattgtcaagaaaggg
gactctgcaattatgagaagtgaattggaatatggtaactgcaacaccaagtgtcaaact
ccaatgggggcgataaattctagtatgccattccacaacatacaccctctcaccatcggg
gaatgccccaaatatgtgaaatcaaacagattagtccttgcgactggactcagaaatacc
cctcaaagagaggaa---------agaagaaaaaagagaggactatttggagctatagca
gggtttatagagggaggatggcaaggaatggtagatggttggtatgggtaccaccatagc
aatgagcaggggagtggatacgctgcagacaaagaatccactcaaaaggcaatagatgga
gtcaccaataaggtcaactcgatcattgacaaaatgaacactcagtttgaggccgttgga
agggaatttaataacttaaaaaggaaaataaaaaatttaaacaagaaaatggaggacgga
ttcctaaatgtctggacttataatgctgaacttctggttctcatggaaaatgaaaggact
ctggactttcatgactcaaatgtcaagaacctttacaaaaaggtccgactacagcttagg
gataatgcaaaggagttgggtaacggttgtttcgagttctatcacaaatgtgacaatgaa
tgtatggaaagtgtaaaaaacggaacgtatgactacccgcagtattcaggagaagcaaga
ctaaacagagaggaaataagtggagtaaaattggaatcaatgggaatttaccaaatactg
tcaatttattcaacagtggcgagttccttagcattggcaatcatggtagct
>A/chicken/Jiangsu/18/2008_{7.2}
gatcagatttgcgttggttaccatgcaaacaactcgacagagcaggttgacacaataatg
gaaaagaacgttactgtcacacatgctcaagacatactggagaagacacacaacgggaag
ctctgcaacctaaatggagtgaaacctctaattttgaaagattgtagtgtagctggatgg
ctcctcggaaacccaatgtgtgacgaatttctcaatgtgtcagaatggtcttacatagtg
gagaaggccagtccagccaatggcctctgttacctaggggattccaatgattatgaagaa
ctgaaacacctattgagcagaataaaccattttgagaaaattaagatcatccccaaaagt
ttttggtccaatcatgaagcctcattaggggtgagctcagcatgttcctatcatgggaat
ccctcttttttcagaaatgtagtatggcttaccaaaaagaataatacatacccaccaata
aaggtgaactacaccaatgccaaccaagaagatcttttggtactgtggggaattcaccat
cccaataatgaggcagagcagataatgatctatcaaaacctaaacacctatatttccgtt
ggaacatcaacactaaaccagagattggtaccaaaaatagctactagatccaaagtgaac
gggcaaagtggaagaatggacttcttctggacaattttaaagccgaatgatactatcaat
ttcgatagtaatggaaatttcattgctccagaatatgcatacaaaattgtcaagaaaggg
gactcagcaattatgaaaagtgaattggaatatggtaactgcaacaccaaatgccaaact
ccaataggggcgataaattctagtatgccattccacaacatacaccctctcaccatcggg
gaatgccccaaatatgtgaaatcaaacagattagtcctcgcgactggactcagaaatgcc
cctcaaatagaggga---------agaagaagaaaaagaggactatttggagccatcgca
gggtttatagagggaggatggcagggaatggtagatggctggtatgggtaccaccatagt
aatgagcaggggagcggatacgctgcagacaaagaatccactcaaaaagcaatagatgga
atcaccaataagatcaactcgatcattgacaaaatgaacactcaatttgaggccgttgga
agggaatttaataacttagaaaggagaatagaaaatttaaacaaaaagatggaggacgga
ttcctagatgtctggacttataatgctgaacttctggttctcatggaaaatgagagaact
ctagactttcatgactcaaatgtcaagaatctgtacgaaaaggtccgactacagcttagg
gataatgcaaaggagctgggtaacggttgtttcgagttctaccacaaatgtgataatgaa
tgtatggaaagtgtaaaaaacgggacatatgactacccgcagtattcagaagaagcaaga
ctaaacagagaggaaataagtggagtaaaattggaatcaattgtaacttaccaaatactg
tcaatttattcaacagtggcgagttccctagcattggcaatcatggtggct
>A/chicken/Anhui/39/2004_{9}
gatcagatctgcattggttaccatgcaaacaactcgacagagcaggttgacacaataatg
gaaaagaatgttactgttacacatgcccaagatatactggaaaagacacacaacgggaag
ctctgcgacctagatggagtgaagcctctaattttgagagattgtagtgtagctggatgg
ctcctcgggaatccaatgtgtgacgaatttatcaatgtaccggaatggtcttacatagtg
gagaaggccagtccagccaatgacctctgttacccaggggatttcaacgactatgaagaa
ctgaaacacctattgagcagaataaaccattttgagaaaattcagatcatccccaaaagt
tcttggtccaatcatgaagcctcatcaggggtgagctcagcatgtccataccatgggaag
ccctcctttttcagaaatgtggtatggcttatcaaaaagaacaatacatacccaacaata
aagaggagctacaataataccaaccaagaagatcttttggtactgtgggggattcaccat
cctaatgatgcggcagagcagacaaagctctatcaaaacccaaccacctatatttccgtt
ggaacatcgacactaaaccagagattggtaccaaaaatagctactaaaaccaaagtaaac
gggcaaagtggaaggatggagttcttctggacaattttaaaaccgaatgatgcaatcaac
ttcgagagtaatggaaatttcattgctccagaatatgcatacaaaattgtcaagaaaggg
gactcagcaattatgaaaagtgaattggaatatggtaactgcaacaccaagtgtcaaact
ccaatgggggcgataaactctagtatgccattccacaacatacaccctctcaccatcggg
gaatgccccaaatatgtgaaatcaaacagattagtccttgcaactgggctcagaaatagc
ccccaaagagaggga---------agaagaaaaaagagaggactatttggagctatagca
ggttttatagagggaggatggcaaggaatggtaaatggttggtatggataccatcatagc
aatgagcaggggagtgggtacgctgcagacaaagaatccactcaaaaggcaatagatgga
gtcaccaacaaggtcaactcgatcattgacaaaatgaacactcagtttgaggccgttgga
agggaatttaataacttagaaaggagaatagagaatttaaacaagaagatggaagacgga
ttcctagatgtctggacttataatgctgaacttctggttctcatggaaaatgagagaact
ctagactttcatgactcaaatgtcaagaacctttacgacaaggtccgactacagcttagg
gataatgcaaaagagctgggtaacggttgtttcgagttctatcacaaatgtgataatgaa
tgtatggaaagtgtaagaaacggaacgtatgactacccgcagtattcagaagaagcaaga
ctaaaaagagaggaaataagtggagtaaaatcggaatcaataggaacttaccaaatactg
tcaatttattcaacagtggcgagttccctagcactggcaatcatggtagct
>A/chicken/Fujian/1/2007_{2.3.4}
gatcagatttgcattggttaccatgcaaacaactcgacagagcaggttgacacaataatg
gaaaagaacgttactgttacacatgcccaagatatactggaaaagacacacaacgggaag
ctctgcgatctagatggagtgaagcctctgattttaagagattgtagtgtagctggatgg
ctcctcggaaacccaatgtgtgacgcattcatccatgtgccggaatggtcttacatagtg
gagaaggcccacccagccaatgacctctgttacccagggaatttcaacgactatgaagaa
ctgaaacacctattgagcagaataaatcattttgagaaaattcagatcatccccaaaagt
ttttggtccgatcatgaagcctcattgggggtgagctcagcatgtccataccagggaatg
ccctcctttttcagaaatgtggtatggcttatcaaaaagaacaatacatacccaacaata
aagagaagctacaataataccaaccaggaagatcttttgatactgtgggggattcatcat
tctaatgatgcggcagagcagacaaagctctatcaaaacccaaccacttatatttccgtt
gggacgtcaacactaaaccagagattggtaccaaaaatagctactagatccaaagtaaac
gggcaaagtggaaggatggatttcttctggacaattttaaaaccaaatgatgcaatcaac
ttcgagagtaatggaaatttcattgctccagaatatgcatacaaaattgtcaagaaaggg
gactcagcaattatgaaaagtgaagtgggatatggtaactgcaacaccaagtgtcaaact
ccaataggggcaataaactctagtatgccattccacaacatacaccccctcaccatcggg
gaatgccccaaatatgtgaaatcaaacaaattagtccttgcgactgggctcagaaatagt
cctctaagagag------------agaagaagaaaaagaggactatttggagctatagca
ggttttatagagggaggatggcagggaatggtagatggttggtatgggtaccaccatagc
aatgagcaggggagtgggtacgctgcagacaaagaatccactcaaaaggcaatagatgga
gtcaccaataaggtcaactcgatcattgacaaaatgaacactcagtttgaggccgttgga
agggaatttaataacttagaaaggagaatagagaatttaaacaagaaaatggaagacgga
ttcctagatgtctggacttataatgctgaacttctggttctcatggaaaatgagagaact
ctagacttccatgactcaaatgtcaagaacctttacgacaaggtccgactacagcttagg
gataatgcaaaggagctgggtaacggttgtttcgagttctatcacacatgtgatgatgca
tgcatggaaagtgtaagaaacggaacgtatgactacccgcagtatgcagaagaagcaaga
ttaaaaagagaggaaataagtggagtaaaattggaatcaataggaacttaccaaatactg
tcaatttattcaacagttgcgagttccctagcactggcaatcatggtggct
>A/shrike/Tibet/13/2006_{2.3.4}
gatcagatttgcattggttaccatgcaaacaactcgacagagcaggttgacacaataatg
gaaaagaacgttactgttacacatgcccaagacatactggaaaagacacacaacgggaag
ctctgcgatctagatggagtgaagcctctgattttaagagattgtagtgtagctggatgg
ctcctcggaaacccaatgtgtgacgaattcatcaatgtgccggaatggtcttacatagtg
gagaaggccaacccagccaatgacctctgttacccagggaatgtcaacgactatgaagaa
ctgaaacacctattgagcagaataaatcattttgagaaaattcagatcatccccaaaaat
tcttggtccgatcatgaagcctcatcaggggtgagctcagcatgtccataccagggaacg
ccctcttttttcagaaatgtggtatggcttatcaaaaagaacaatacatacccaacaata
aagagaagctacaataataccaaccaggaagatcttttggtactgtgggggattcaccat
tctaatgatgcggcagaacagacaaagctctatcaaaacccaaccacctatatatccgtt
gggacatcaacactaaaccagagattggtaccaaaaatagctactagatccaaagtaaac
gggcaaagtggaaggatggatttcttctggacaattctaaaaccgaatgatgcaatcaac
ttcgagagtaatggaaatttcattgctccagaatatgcatacaaaattgtcaagaaaggg
gactcagcaattatgaaaagtgaagtggaatatggtaactgcaacaccaagtgtcaaact
ccaataggggcgataaactctagtatgccattccacaacatacaccctctcaccatcggg
gaatgccccaaatatgtgaaatcaaacaaattagtccttgcgactgggctcagaaatagt
cctctaagagaa------------agaagaagaaaaagaggactatttggagctatagca
gggtttatagagggaggatggcagggaatggtagatggttggtatgggtaccaccatagc
aatgagcaggggagtgggtacgctgcagacaaagaatccactcaaaaggcaatagatgga
gtcaccaataaggtcaactcgattattgacaaaatgaacactcagtttgaggccgttgga
agggaatttaataacttagaaaggagaatagagaatttaaacaagaaaatggaagacgga
ttcctagatgtctggacttataatgctgaacttctggttctcatggaaaatgagagaact
ctagacttccatgactcaaatgtcaagaacctttacgacaaggtccgactacagctgagg
gataatgcaaaggagctgggtaacggttgtttcgagttctatcacaaatgtgataatgaa
tgtatggaaagtgtaagaaacggaacgtatgactacccgcagtattcagaagaagcaaga
ttaaaaagagaggaaataagtggagtaaaattggaatcaataggaacttaccaaatactg
tcaatttattcaacagttgcgagctccctagcactggcaatcatggtggct
>A/duck/Hunan/70/2004_{2.3.1}
gatcagatttgcattggttaccatgcaaacaactcgacagagcaggttgacacaataatg
gaaaagaacgttactgttacacatgcccaagacatactggaaaagacacacaacgggaag
ctctgcgatctagatggagtgaagcctctgattttaagagattgtagtgtagctggatgg
ctcctcggaaacccaatgtgtgacgaattcatcaatgtgccggaatggtcttacatagtg
gagaaggccaatccagccaatgacctctgttacccagggaatttcaacgactatgaagaa
ctgaaacacctattgagcagaataaaccattttgagaaaattcagatcatccccaaaagt
tcttggtccgatcatgaagcctcatcaggggtgagctcagcatgtccatatcagggaaat
tcctcctttttcagaaatgtggtatggcttatcaaaaagaacaatgcatacccaacaata
aagagaagctacaataataccaaccaagaagatcttttggtactgtgggggattcaccat
tctaatgatgcggcagagcagacaaggctctatcaaaacccaacaacctatatttccgtt
gggacatcaacactaaaccagagattggtaccaaaaatcgctactaaatccaaagtaaac
gggcaaagtggaaggatggatttcttctggacaattttaaaaccgaatgatgcaatcaac
ttcgagagtaatggaaatttcattgctccagaatatgcatacaaaattgtcaagaaaggg
gactcagcaattatgaaaagtgaagtggaatatggtaactgcaacaccaagtgtcaaact
ccaatgggggcgataaactctagtatgccattccacaacatacaccctctcaccattggg
gaatgtcccaaatatgtgaaatcaaacaaattagtccttgcgactgggctcagaaatagc
cctcaaagagag------------agaagaagaaaaagaggactatttggagctatagca
agttttataaagggaggatggcagggaatggtagatggttggtatgggtaccaccatagc
aatgagcaggggagtgggtacgctgcagacaaagaatccactcaaaaggcaatagatgga
gtcaccaataaggtcaactcgatcattgacaaaatgaacactcagtttgaggccgttgga
agggaatttaataacttagaaaggagaatagagaatttaaacaagaagatggaagacgga
ttcctagatgtctggacttataatgctgaacttctggttctcatggaaaatgaaagaact
ctagacttccatgactcaaatgtcaagaacctttacgacaaggtccgactacagcttagg
gataatgcaaaggagctgggtaacggttgtttcgagttctatcacaaatgtgataatgaa
tgtatggaaagtgtaagaaacggaacgtatgactacccgcagtattcagaagaagcaaga
ttaaaaagagaggaaataagtggagtaaaattggaatcaataggaacttaccaaatactg
tcaatttattcaacagtggcgagttccctagcactggcaatcatggtggct
>A/chicken/Shanxi/10/2006_{7.1}
gatcagattggcattggttaccatgcaaacaactcgacagagcaggttgacacaataatg
gaaaagaacgttactgttacacatgctcaagacatactggagaagacacacaacgggaag
ctctgcaacctagatggagtgaagcctctaattttgaaagactgtagtgtagctggatgg
ctcctcgggaacccaatgtgtgacgaatttctcaatgtgtcagaatggtcttacatagtg
gagaaggccagtccagccaatggcctctgttacccaggggatttcaatgactatgaagaa
ctgaaacacctattgagcagaataaaccatcttaagaaaattaagatcatccccaaaagt
tattggtccaatcatgaagcctcatcaggggtgagcgcagcatgttcctatctgggggag
ccctcctttttcagaaatgtggtatggcttatcaaaaagaataatacatacccaccaata
aagggaacttacaccaataccaatcaagaagatcttttggtactgtgggggattcaccat
cccaatgatgaggcagagcagataaagatctatcaaaacccaaccacctatatttcagta
ggaacatcaacactaaaccagagattggtaccaaaaatagctactaaatccaaagtgaac
gggcaaagtggaagaatggagttcttctggacaattttaaagccgaatgattctattaat
ttcgatagcaatggaaatttcattgctccagaatatgcatacaaaattgtcaagaaaggg
gactcagcgattatgaaaagtgaattggaatatggtaactgcaacaccaagtgtcaaact
ccaataggggcgataaattctagtatgccattccacaacatacaccctctcaccatcggg
gaatgccccaaatatgtgaaatcaaacagattagtcctcgtgactggactcagaaatgcc
cctcaaagagagaga---------agaagaaaaaagagaggactatttggagccatagca
aggtttatagagggaagatggcagggaatggtagatggttggtatgggtaccaccatagc
aatgagcaggggagtggatacgctgcagacaaagaatccactcaaaaggcaatagatgga
atcaccaataaggtcaactcgatcattgacaaaatgaacactcagtttgaggccattgga
agggaatttaataacttagaaaggagaatagaaaatttaaacaaaaagatggaggacgga
ttcctagatgtctggacttataacgctgaacttctggttctcatggaaaatgagagaact
ctagactttcatgactcaaatgtcaagaacctttacgaaaaggtccgactacagcttagg
gataatgcaaaggagctgggtaacggttgtttcgagttctaccacaaatgtgataatgaa
tgtatggaaagtgtaagaaacggaacgtatgactacccgcagtattcagaagaagcaaga
ctaaacagagaggaaataagtggagtaaaattggaatcaatggtaacttaccaaatactg
tcaatttattcaacagtggcgagtcccctagcattggcaatcatggtggct
>A/chicken/Hunan/41/2004_{9}
gatcagatttgcattggttaccatgcaaacaactcgacagagcaggttgacacaataatg
gaaaagaacgttactgttacacatgcccaagacatactggaaaagacacacaacggaaag
ctctgcgacctcgatggagtgaagcctctaattttgagagattgtagtgtagctggatgg
ctcctcgggaacccaatgtgtgacgaattcatcaatgtaccggaatggtcttacatagtg
gagaaggccagtccagccaatgacctctgttacccaggggatttcaacgactatgaagaa
ctgaaacacctattgagcagaataaaccattttgagaaaattcagatcatccccaaaagt
tcttggtccaatcatgaagcctcatcaggggtgagctcatcatgtccatacctgggaaag
ccctcctttttcagaaatgtggtatggcttatcaaaaagaacagtacatacccaacaata
aagaggagctacaataataccaaccaagaagatcttttggtactgtgggggattcaccat
cctaatgatgcggcagagcagacaaagctctatcaaaacccaaccacctatatttccgtt
ggaacatcaacactaaaccagagattggtaccaaaaatagctactagatccaaagtaaac
gggcaaagtgaagggatggagtttttctggacaattttgaaaccgaatgatgcaatcaac
ttcgagagtaatggaaatttcattgctccagaatatgcatacaaaattgtcaagaaaggg
gactcaacaattatgaaaagtgaattggaatatggtaactgcaacaccaagtgccaaact
ccaatgggggcgataaactctagtatgccattccacaacatacaccccctcaccatcggg
gaatgccccaaatatgtgaaatcaaacagattagtccttgctactgggctcagaaatagc
cctcaaggagaaaga---------agaagaaaaaagagaggactatttggagctatagca
gggtttatagagggaggatggcagggaatggtaaatggttggtatggataccaccatagc
aatgagcaggggagtggatatgctgcagacaaagaatccactcaaaaggcaatagatgga
gtcaccaataaggtcaactcgatcattgacaaaatgaacactcagtttgaggccgttgga
agggaatttaataacttagaaaggagaatagagaatttaaaaaagaagatggaagacgga
ttcctagatgtctggacttataatgccgaacttctggttctcatggaaaatgagagaact
ctagactttcatgattcaaatgtcaaaaccctttacgacaaggtccgactacagcttagg
gataatgcaaaagagctgggtaacggttgtttcgagttctatcacaaatgtgataatgaa
tgtatggaaagtgtaagaaacggaacgtatgactacccgcagtattcagaagaagcaaga
ctaaaaagagaggaaataagtggagtaaaattggaatcaataggaacttaccaaatactg
tcaatttattcaacagtggcgagttccctagcactggcaatcatggtagct
>A/duck/Guangdong/23/2004_{2.3.2}
gatcagatttgcattggttaccatgcaaacaactcgacagagcaggttgacacaataatg
gaaaagaacgttactgttacacatgcccaagacatactggaaaagacacacaacgggaag
ctctgcgatctagatggagtgaagcccctgattttaagagattgtagtgtagctggatgg
ctcctcggaaacccaatgtgtgacgaattcatcaatgtgccggaatggtcttacatagtg
gagaaggccaatccagccaatgacctctgttacccagggaatatcaacgactatgaagaa
ctgaaacacctattgagcagaataaaccattttgagaaaatacagatcatccccaaaagt
tcttggtccgatcatgaagcctcgttaggggtgagctcagcatgtccataccagggaagt
tcctcctttttcagaaatgtggtatggcttatcaaaaagaacaatgcatacccaacaata
aagagaagctacaataatacaaaccaagaaaatctcttggtactgtgggggatacaccat
cctaatgatgaggcagagcagacaaggctctatcaaaacccaaccacctatatttccgtt
gggacatcaacactaaaccagagattggtaccaaaaatagctactagatccaaagtaaac
gggcaaagtggaagaatagatttcttctggacaattttaaagccgaatgatgcactcaac
ttcgagagtaatggaaatttcattgctccagaatatgcatacaaaattgtcaagaaagga
gactcagcaattatgaaaagtgaagtggaatatggtaactgcaacaccaagtgtcaaact
ccaatgggggcgataaactctagtatgccattccacaacatacaccctctcaccatcggg
gaatgtcccaaatatgtgaaatcaaacaaattagtccttgcgactgggctcagaaatagc
cctcaaagagagaga---------agaagaaaaaagagaggactatttggagctatagca
ggttttatagaaggaggatggcagggaatggtagatggttggtatgggtaccaccatagc
aatgagcaggggagtgggtaccctgcagacaaagaatccactcaaaaggcaatagatgga
gtcaccaataaggtcaactcgatcattgacaaaatgaacactcagtttgaggccgttgga
agggaatttaataacttagaaaggagaatagagaatttaaacaagaagatggaagacgga
ttcctaaatgtctggacttataatgctgaacttctggttctcatggaaaatgagagaact
ctaaacttccatgactcaaatgtcaagaacctttacgacaaggtccgactacagcttagg
gataatgcaaaggagctgggtaacggttgtttcgagttctatcacaaatgtgataatgaa
tgtatggaaagtgtaaaaaacggaacgtatgactacccgcagtattcagaagaagcaaga
ttaaaaagagaggaaataagtggagtaaaattggaatcaataggaacttaccaaatactg
tcaatttattcaacagtggcgagttacctagcactggcaatcatggtggct
>A/bar-headed_goose/Qinghai/3/2005_{2.2}
gatcagatttgcattggttaccatgcaaacaactcgacagagcaggttgacacaataatg
gaaaagaacgtcactgttacacacgcccaagacatactggaaaagacacacaacgggaag
ctctgcgatctagatggagtgaagcctctaattttaagagattgtagtgtagctggatgg
ctcctcgggaacccaatgtgtgacgaattcctcaatgtgccggaatggtcttacatagtg
gagaagatcaatccagccaatgacctctgttacccagggaatttcaacgactatgaagaa
ctgaaacacctattgagcagaataaaccattttgagaaaattcagatcatccccaaaagt
tcttggtccaatcatgaagcctcatcaggggtgagctcagcatgtccataccatggaagg
tcctcctttttcagaaatgtggtatggcttatcaaaaagaacaatgcatacccaacaata
aagagaagttacaataataccaaccaagaagatcttttggtactgtgggggattcaccat
ccaaatgatgcggcagagcagacaaagctctatcaaaacccaaccacctatatttccgtt
gggacatcaacactaaaccagagattggtaccaaaaatagctactagatccaaagtaaac
gggcaaagtggaaggatggagttcttttggacaattttaaaaccgaatgatgccataaac
tttgagagtaatggaaatttcattgctccagaaaatgcatacaaaattgtcaagaaaggg
gactcaacaattatgaaaagtgaattggaatatggtaactgcaacaccaagtgtcaaact
ccaataggggcgataaactctagtatgccattccacaacatccaccctctcaccatcggg
gaatgccccaaatatgtgaaatcaaacagattaatccttgcgactgggctcagaaatagc
cctcaaagagagaga---------agaagaaaaaagagaggactatttggagctatagca
ggttttatagaaggaggatggcagggaatggtagatggttggtatgggtaccaccatagc
aacgagcaggggagtgggtacgctgcagacaaagaatccactcaaaaggcaatagatgga
gtcaccaataaggtcaactcgatcattgacaaaatgaacactcagtttgaggccgttgga
agggaatttaataacttagaaaggagaatagagaatttaaacaagaagatggaagacgga
ttcctagatgtctggacttataatgctgaacttctggttctcatggaaaatgagagaact
ctagactttcatgactcaaatgtcaagaacctttacgacaaggtccgactacagcttagg
gataatgcaaaggagcttggtaacggttgtttcgagttttatcacagatgtgataatgaa
tgtatggaaagtgtaagaaacggaacgtatgattacccgcagtattcagaagaagcaaga
ctaaaaagagaggaaataagtggagtaaaattggaatcaataggaacttaccaaatactg
tcaatttattcaacagtggcgagctccctagcactggcaatcatggtggct
>A/chicken/Israel/65/2010_{2.2.1.1a}
gatcagatttgcattggttaccatgcaaacaactcaacagagcaggttgacacaataatg
gaaaagaacgtcactgttacacacgctcaagacatactggaaaagacacacaatgggaaa
ctctgcgatctagatggagtgaagcctctaattttaagagattgtagtgtagctggatgg
ctcctcgggaacccaatgtgtgacgaattccccaatgtatcggaatggtcctacatagtg
gagaagatcaatccagccaatgacctctgttacccagggaatttcaacagctatgaagaa
ctgaaacacctattgagcagaataaaccggtttgagaaaattcagatcatccccaaaagt
tcttggccagatcatgaagcctcattaggagtgagctcagcatgtccataccagggagaa
ccctccttttatagaaatgtggtatggcttatcaaaaagaacaatacatacccaacaata
agggaaagttaccataataccaatcaagaagatcttttggtgctgtgggggatccaccat
ccaaatgatgaggaagagcaaaaaaggatctataaaaacccaactacctatatttccgtt
gggacatcaacactaaaccagagattggtaccaaagatagccactagacctaaggtaaac
gggcaaagtggaagagtggagttcttttggacaattttaaaatcaaatgatacaataaac
tttgagagtaatggaaatttcattgctccaaaaaatgcatacaaaattgtcaagaaaggg
agctcaacaattatgaaaagtgagttggaatatggtaactgcagcaccaagtgtcaaact
ccaataggggcgataaactccagtatgccattccacaacatccaccctctcaccatcggg
gaatgccccaaatatgtgaaatcaaacagattagtccttgctactgggctcagaaatagc
cctcaaggagaggga---------agaagaaaaaagagaggactatttggagctatagca
ggttttatagagggaggatggcagggaatggtagatggttggtatgggtaccaccatagc
aacgagcaggggactgggtacgctgcagacaaagaatccactcaaaaggcaatagatgga
gtcaccaataaggtcaactcgatcattgacaaaatgaatactcagtttgaggctgttggg
agggaatttaataacttggaaaagagaatagaaaatttaaacaagaagatggaagacggg
ttcctagatgtctggacttataatgctgaacttctggttctcatggaaaatgagagaact
ctagactttcatgactcaaatgtcaggaacctttacgacaaggtgcgactacagcttagg
gacaatgcaaaggagcttggtaacggttgtttcgagttctatcacaaatgcgataatgaa
tgtatggaaagtgtaagaaacggaacgtatgactacccgcagtattcaaaagaagcaaga
ttaaaaagagaggaaataagtggagtaaaattggaatcaataggaacttaccaaatacta
tcaatttattcaacagtggcaagttccctagcactggcaatcatggtggct
>A/chicken/Egypt/1036/2010_{2.2.1}
gatcagatttgcattggttaccatgcaaacaactcgacagagcaggttgacacaataatg
gaaaagaacgtcactgttacacacgcccaagacatactggaaaagacacacaacgggaaa
ctctgcaatctagatggagtgaagcctctaattttaagagattgtagtgtagccggatgg
ctcctcgggaacccaatgtgcgacgaattcctcaatgtgccggaatggtcttacatagtg
gagaagatcaatccagccaatgacctctgttatccagggaatttcaacgactatgaagaa
ctgaaacacctattgagcagaataaaccattttgagaaaattcagatcatccccaaaaat
tcttggtcagatcatgaagcctca---ggagtgagctcagcatgtccataccagggaaga
tcctccttttttagaaatgtggtatggcttaccaaaaaggacaatgcatacccaacaata
aagagaagttacaataataccaaccaagaagatcttttggtactatgggggattcaccac
ccaaatgatgcgacagagcagacaaggctttatcaaaacccaactacctatatttccgtt
gggacatcaacactaaaccagagattggtaccaaagatagctactagatctaaggtaaac
gggcaaagtggaaggatggagttcttttggacaattttaaaatcgaatgatgcaataaac
tttgagagtaatggaaatttcattgctccagaaaatgcatacaaaattgtcaagaaaggg
gactcaacaattatgaaaagtgagttggaatatggtaactgcaataccaagtgtcagact
ccaataggggcgataaactccagtatgccattccacaacatccaccctctcaccatcggg
gaatgccccaaatatgtgaaatcaaacagattagtccttgctactgggctcagaaatagc
cctcaaggagataga---------agaagaaaaaagagaggactatttggagctatagca
ggttttatagagggaggatggcagggaatggtagatggttggtatgggtaccaccatagc
aacgagcaggggagtgggtacgctgcagacaaagaatccactcaaaaggcaatagatgga
gtcaccaataaggtcaactcgatcattgacaaaatgaacactcagtttgaggctgttgga
agggaatttaataacttagaaaggagaatagaaaatttaaacaagaagatggaagacgga
ttcctagatgtctggacttataatgctgaacttctggttcttatggaaaatgagagaact
ctagactttcatgactcaaatgtcaagaacctttacgacaaggtccgactacagcttagg
gataatgcaaaggagcttggtaacggttgtttcgagttctatcacagatgtgataatgaa
tgtatggaaagtgtaagaaacggaacgtatgactacccgcagtattcagaagaagcaaga
ttaaaaagagaggaaataagtggagtaaaattggagtcaataggaacttaccaaatactg
tcaatttattcaacagtggcgagctccctagcactggcaatcatggtggct
>A/Cambodia/S1211394/2008_{1.1.1}
gatcagatttgcattggttaccatgcaaacaactcgacagagcaggttgacacgataatg
gaaaagaacgttactgttacacatgcccaagacatactggaaaagacacataacgggaag
ctctgcgacctagatggagttaggcctctaattttgagagattgtagtgtagctggatgg
cttctcggaaacccaatgtgtgacgaattcatcaatgtgccagaatggtcttacatagtg
gagaaggccaatccagtcaatgacctctgttacccaggagttttcaacgactacgaagaa
ttgaaacacctattgagcagaataaaccattttgagaaaattcagatcatccccaaaagt
tcttggcccagtcatgaagcctcattgggggtgagcgcagcatgtccataccagggaaag
tcctcttttttcagaaatgtggtatggcttattaaaaagaacagtacatacccaacaata
aagaggagttacaataataccgaccaagaagatcttttggtaatgtgggggatccaccat
cctaatgatgcggcagagcagacaaagctctatcaaaatccaaccacctatatctccgtt
gggacatcaacgctaaaccagagattgacaccaagaatagctactagatccaaagtaaac
gggcaaagtgggaggatggagttcttctggacaattttaaaaccgaatgatgcaatcaac
ttcgagagtaatggaaatttcattgctccagaatatgcatacaaaattgtcaagaaaggg
gactcaacaattatgaaaagtgaattggaatatggtaactgcaacaccaagtgtcaaact
ccaatgggggcgataaactctagtatgccattccacaatatacatcctctcactattggg
gaatgccccaaatatgtgaaatcaaacagattagtccttgcgactgggctcagaaatagc
cctcaaagagaggga---------agaagaaaaaagagaggattatttggagctatagca
ggatttatagagggaggatggcaggggatggtagatggttggtatgggtaccaccatagc
aatgagcagggaagcgggtacgctgcagacaaagaatccactcaaaaggctatagatgga
gtcaccaataaggtcaactcgatcattgacaaaatgaacactcagtttgaggccgttgga
agggaatttaacaacttagaaagaagaatagagaatttaaacaagaagatggaagacggg
ttcctagatgtctggacttataatgctgaacttctggttctcatgggaaatgagagaact
ctagacttccatgactcaaatgtaaagaacctttatgacaaagtccgattacagcttagg
gataatgcaaaggaactgggtaacggttgtttcgagttctatcacaaatgtgataatgaa
tgtatggaaagtgtgagaaacgggacgtatgactacccgcagtattcagaagaagcaaga
ttaaaaagagaggaaataagtggagtgaaattggaatcgataggagtttaccaaatactg
tcaatttattctacagtggcgagttccctagcattggcaatcatggtagct
>A/environment/Chang_Sha/25/2009_{2.3.2.1a}
gatcatatttgcattggttatcatgcaaataactcgacagagcaggttgacacaataatg
gaaaagaacgttactgttacacatgcccaagacatactggaaaagacacacaacgggaag
ctctgcgatctaaatggagtgaagcctctgattttaaaagattgtagtgtagcaggatgg
ctcctcggaaatccaatgtgtgacgaattcatcaatgtgccagaatggtcttacatagta
gagaaggccaatccagtcaatgacctctgttacccagggaatttcaacgattatgaagaa
ttgaaacacctactgagcaggataaaccattttgagaaaatacagatcatccccaaagat
tcttggtcagatcatgaagcctcattgggggtgagtgcagcatgtctataccagggaaag
tcctccttcttcagaaatgtggtatggcttatcaaaaaggacaatgcatacccaacaata
aagaaaagctacaataataccaaccaagaagatctcttggtactgtgggggattcaccac
cctaatgatgaggcagagcagacaaggctctatcaaaacccaaccacctatatttccatt
gggacatcaacactaaaccagagattggtaccaaaaatagccactagatccaagataaac
gggcaaagtggcaggatagatttcttctggacaattttaaaaccgaatgatgcaatccac
ttcgagagtaatggaaatttcattgctccagaatatgcatacaaaattgtcaagaaagga
gactcaacaattatgaaaagtgaagtggaatatggtaactgcaacaccaggtgtcagact
ccgataggggcgataaactctagtatgccattccacaacatacaccctctcaccatcgga
gaatgtcccaaatatgtgaaatcaaacaaattagtccttgcgactgggctcagaaacagt
cctcaaagagag------------agaagaagaaaaagaggattgtttggagctatagca
ggttttatagagggaggatggcagggaatggtagatggttggtatgggtaccaccacagc
aatgagcaggggagtgggtacgctgcagacaaagaatctactcaaaaggcaatagacgga
gtcaccaataaggtcaactcgatcattgacaaaatgagcactcagtttgaggccgtggga
agggaatttaataacttagagaggagaatagagaatttgaacaagaagatggaagacgga
ttcctagatgtctggacttataatgctgaacttctggttctcatggaaaatgagagaact
ctagacttccatgactcaaatgtcaggaacctttacgacaaggtcagactgcagcttaag
gataatgcaaaagagctgggtaacggttgtttcgagttctatcacaaatgtaataatgaa
tgtatggaaagtgtaagaaacggaacgtatgactacccgcagtattcagaagaagcaaga
ttaaaaagagaggaaataagtggagtaaaattggaatcaataggaatctaccaaatactg
tcaatttattcaacagtggcgagttccctagtactggcaatcatgatggct
>A/turkey/Israel/362/2011_{2.2.1.1a}
gatcagatttgcattggttaccatgcaaacaactcaacagaacaggttgacacaataatg
gaaaagaacgtcactgttacacacgctaaagacatactggaaaagacacacaacgggaaa
ctctgcaatctagatggagtgaagcctctaattttaagagattgtagtgtagctggatgg
ctcctcgggaaccccatgtgtgacgaattccccgatgtgtcggaatggtcctacatagtg
gagaagatcaatccagccaatgacctctgttacccagggaatttcaacaactatgaagaa
ttgaaacacctattgagcagaataaaccggtttgagaaaattaagatcatccccaaaagt
tcttggccagatcatgaagcctcattaggagtgagctcagcatgtccataccaaggagga
ccctccttttatagaaatgtggtatggcttatcaaaaagaacaacacatacccaataata
aagaaaaattaccataataccaatcaagaagatctcttggtgctgtgggggattcaccat
ccaaatgatgaggaagagcagacaaggatctataaaaacccaactacctatatttccgtt
gggacatcaacactaaaccagagattggtaccaaagatagccactagatctaaggtaaac
gggcaaagtggaagagtggagttcttttggacaattttaaaatcaaatgatacaataaac
tttgagagtaatggaaatttcattgctccagaaaatgcatacaaaattgtcaagaaaggg
gactcaacaattatgaaaagtgagttggaatatggtaactgcaacaccaagtgtcaaact
ccaataggggcgataaactccagtatgccattccacaacatccaccctctcaccatcggg
gaatgccccaaatatgtgaaatcaaacagattagtccttgctactgggctcagaaatagc
cctcaaggagaggga---------agaagaaaaaagagaggactatttggagctatagca
ggttttatagaaggaggatggcagggaatggtagatggttggtatgggtaccaccatagc
aacgagcaggggagtgggtacgctgcagacaaagaatccactcaaaaggcaatagatgga
gtcaccaataaggtcaactcgatcattgacaaaatgaatactcagtttgaggctgttggg
agggaatttaataacttggaaaagagaatagaaaatttaaacaagaagatggaagacggg
ttcctagatgtttggacttataatgctgaacttctggttctcatggaaaatgagagaact
ctagactttcatgactcaaatgtcaaaaacctttacgacaaggtgcgactacagcttagg
gacaatgcaaaggagcttggtaacggttgtttcgagttctatcacagatgcgataatgaa
tgtatggaaagtgtaagaaacggaacgtatgactacccgcagtattcagaagaagcaaga
ttaaaaagagaggaaataagtggagtaaaattggaatcaataggaacttaccaaatacta
tcaatttattcaacagtggcaagttccctagcactggcaatcatgatggct
>A/Cambodia/U0417030/2010_{1.1.2}
gatcagatttgcattggttaccatgcaaacaactcgacaaagcaggttgacacgataatg
gaaaagaacgttactgttacacatgcccaagacatactagaaaagacacataacggaaag
ctctgtgacctagatggagttaggcctctaattttgagagattgtagtgtagctggatgg
cttctcggaaacccaatgtgtgacgaattcatcaatgtgccagaatggtcttatatagtg
gagaaggccaatccagtcaatgacctctgttacccaggagttttcaatgactatgaagaa
ttgaaacacctattgagcagaataaaccattttgagaaaattcagatcatccccaagagt
tcttggcccagtcatgaagcctcattgggggtgagcgcagcatgtccataccagggaaag
tcctcttttttccgaaatgtggtgtggcttatcaaaaagaacagtacatacccaacaata
aagaggagttacaataataccaaccaagaagatcttttggtaatgtgggggatccaccat
cctaatgatgcagcagagcagacaaagctctatcaaaatccaaccacctacatctccgtt
gggacgtcaacgctaaaccagagattgacaccaagaatagctactagatccaaagtaaac
gggcaaagtgggaggatggagttcttttggacaatcttaaaaccgaatgatgcaatcaac
ttcgagagtaatggaaatttcattgccccagaatatgcatacaaaattgtcaagaaaggg
gactcaacaattatgaaaagtgaattggaatatggtaactgcaacaccaagtgtcaaact
ccaatgggggcgataaactctagtatgccattccacaatatacatcctctcactattgga
gaatgccccaaatatgtgaaatcaaccagattagtccttgcgactgggctcagaaatagc
cctcaaagagaggga---------agaagaaaaaagagaggattatttggagctatagca
gggtttatagagggaggatggcaggggatggtagatggttggtatgggtaccatcatagc
aatgagcagggaagcgggtacgctgcagacaaagaatccactcaaaaggctatagatgga
gtcaccaataaggtcaactcgatcattgacaaaatgaacactcagtttgaggccgttgga
agggaatttaacaacttagaaagaagaatagagaatttaaacaagaagatggaagacggg
ttcctagatgtctggacttataatgctgaacttctggttctcatggaaaatgagagaact
ctagacttccatgactcaaatgtaaagaacctttacgacaaggtccgattacagcttagg
gataatgcaaaggagctgggtaacggttgtttcgagttctatcacaaatgtgataatgaa
tgcatggaaagtgtgagaaacgggacgtatgactacccgcagtattcagaagaagcaaga
ttaaaaagagaggagataagtggagtgaaattggaatcgataggagtttaccaaatactg
tcaatttattctacagtggcgagttccctagcactggcaatcatggtagct
>A/Cambodia/V0203306/2011_{1.1.2}
gatcagatttgcattggctaccatgcaaacaactcgacaaagcaggttgacacgataatg
gaaaagaacgttactgttacacatgcccaagacatactagaaaagacacataacggaaag
ctctgtgacttagatggagttaggcctctaattttgagagattgtagtgtagctggatgg
cttctcggaaacccaatgtgtgacgaattcatcaatgtgccagaatggtcttatatagtg
gagaaggccaatccagtcaatgacctctgttacccaggagttttcaatgactatgaagaa
ttgaaacacctattgagcagaataaaccattttgagaaaattcagatcatccccaagagt
tcttggcccagtcatgaagcctcattgggggtgagcgcagcatgtccataccagggaaag
tcctcttttttccgaaatgtggtgtggctcatcaaaaagaacagtacatacccaacaata
aagaggagttacaataataccaaccaagaagatcttttggtaatgtgggggatccaccat
cctaatgatgcagcagaacagacaaaactctatcaaaatccaaccacctatatctccgtt
gggacgtcaacactaaaccagagattgacaccaagaatagctactagatccaaagtaaac
ggacaaagtgggaggatggagttcttttggacaatcttaaaaccgaatgatgcaatcaac
ttcgagagtaatggaaatttcattgctccagaatatgcatacaaaattgtcaagaaaggg
gactcaacaattatgaaaagtgaattggaatatggtaactgcaacaccaagtgtcaaact
ccaatgggggcgataaattctagtatgccattccacaatatacatcctctcactattgga
gaatgccccaaatatgtgaaatcaaccagattagtccttgcgactgggctcagaaatagc
cctcaaagagaggaa---------agaagaaaaaagagaggattatttggagctatagca
gggtttatagaaggaggatggcaggggatggtagatggttggtatgggtaccatcatagc
aatgagcagggaagcgggtacgctgcagacaaagaatccactcaaaaggctatagatgga
gtcaccaataaggtcaactcgatcattgacaaaatgaacactcagtttgaggccgttgga
agggaatttaacaacttagaaagaagaatagagaatttaaacaagaagatggaagacggg
ttcctagatgtctggacttataatgctgaacttctggttctcatggaaaatgagagaact
ctagacttccatgactcaaatgtaaagaacctctacgacaaggtccgattacagcttagg
gataatgcaaaggagctgggtaacggttgtttcgagttctatcacaaatgtgataatgaa
tgcatggaaagtgtgagaaacgggacatatgactacccgcagtattcagaagaagcaaga
ttaaaaagagaggagataagtggagtgaaattggaatcgataggagtttaccaaatactg
tcaatttattctacagtggcgagttccctagcactggcaatcatggtagct
>A/Cambodia/V0219301/2011_{1.1.2}
gaccagatttgcattggctaccatgcaaacaactcgacaaagcaggttgacacgataatg
gaaaagaacgttactgttacacatgcccaagacatactagaaaagacacataacggaaag
ctctgtgacttagatggagtcagacctctaattttgagagattgtagtgtagctggatgg
cttctcggaaacccaatgtgtgacgaattcatcaatgtgccagaatggtcttatatagtg
gagaaggccaatccagtcaatgacctctgttacccaggagttttcaatgactatgaagaa
ttgaaacacctattgagcagaataaaccattttgagaaaattcagatcatccccaagagt
tcttggcccagtcatgaagcctcattgggggtgagcgcagcatgtccataccagggaaag
tcctcttttttccgaaatgtggtgtggcttatcaaaaagaacagtacatacccaacaata
aagaggagttacaataataccaaccaagaagatcttttggtaatgtgggggatccaccat
cctaatgatgcagcagaacagacaaaactctatcaaaatccaaccacctatatctccgtt
gggacgtcaacactaaaccagagattgacaccaagaatagctactagatccaaagtaaac
ggacaaagtgggaggatggagttcttttggacaatcttaaaaccgaatgatgcaatcaac
ttcgagagtaatggaaatttcattgctccagaatatgcatacaaaattgtcaagaaaggg
gactcaacaattatgagaagtgaattggaatatggtaactgcaacaccaagtgtcaaact
ccaatgggggcgataaactctagtatgccattccacaatatacatcctctcactattgga
gaatgccccaaatatgtgaaatcaaccagattagtccttgcgactgggctcagaaatagc
cctcaaagagaggaa---------agaagaaaaaagagaggattatttggagctatagca
gggtttatagaaggaggatggcaagggatggtagatggttggtatgggtaccatcatagc
aatgagcagggaagcgggtacgctgcagacagagaatccactcaaaaggctatagatgga
gtcaccaacaaggtcaactcgatcattgacaaaatgaacactcagtttgaggccgttgga
agggaatttaacaacttagaaagaagaatagagaatttaaacaagaagatggaagacggg
ttcctagatgtctggacttataatgctgaacttctggttctcatggaaaatgagagaact
ctagacttccatgactcaaatgtaaagaacctttacgacaaggtccgattacagcttagg
gataatgcaaaggagctgggtaacggttgttttgagttctatcacaaatgtgataatgaa
tgcatggaaagtgtgagaaacgggacatatgactacccgcagtattcagaagaagcaaga
ttaaaaagagaggagataagtggagtgaaattggaatcgataggagtttaccaaatactg
tcaatttattctacagtggcgagttccctagcactggcaatcatggtagct
>A/Cambodia/V0401301/2011_{1.1.1}
gatcagatttgcattggttaccatgcaaacaactcgacagagcaggttgacacgataatg
gaaaagaacgttactgttacacatgcccaagacatactggaaaagacacataacgggaag
ctctgtgacctagatggaattaggcctctaattttgagggattgtagtgtagctggatgg
cttctcggaaacccaatgtgtgacgaattcatcaatgtgccagaatggtcttacatagtg
gagaaggccaatccagtcaatgacctctgttacccaggagttttcaatgactatgaagaa
ttgaaacacctattgagccgaataaaccattttgagaaaattcagatcatccccaagagt
tcttggcccagtcatgaagcctcattgggggtgagcgcagtatgtccataccagggaaag
tcctcttttttcagaaatgtggtatggcttatcaaaaagaacagtacatacccgacaata
aagaggagttacaataatacaggccaagaagatcttttggtaatgtgggggatccaccat
cctaatgatgcggcagagcaaacaaagctctaccaaaatccaaccacctatatctccgtt
gggacatcaacgctaaaccagagattgacaccaagaatagctactagatccaaagtaaac
gggcaaagtgggaggatggagttcttctggacaattttaaaaccgaatgatgcaatcaac
tttgagagtaatggaaatttcattgctccagaatatgcatacaaaattgtcaagaaaggg
gactcaacaattatgaaaagtgaattggaatatggcaactgcaacaccaagtgtcaaact
ccaatgggagcgataaactctagtatgccattccacaatatacatcctctcactattggg
gaatgccccaaatatgtgaaatcaaacagactagtacttgcgaccgggctcagaaatagc
cctcaaagagtggga---------agaagaaaaaagagaggattatttggagctatagca
ggttttatagagggaggatggcaggggatggtagatggttggtatgggtaccaccatagc
aatgagcagggaagcgggtacgctgcagacaaagaatccactcaaaaggctatagatgga
gtcaccaataaggtcaactcgatcattgacaaaatgaacactcagtttgaggccgttgga
agggaatttaacaacttagaaagaagaatagagaatttaaacaagaagatggaagacggg
ttcctagatgtctggacctataatgctgaacttctggttctcatggaaaatgagagaact
ctagacttccatgactcaaatgtaaagaacctttacgacaaggtccgattacagcttagg
gataatgcaaaggagctgggtaacggctgtttcgagttctatcacaaatgtgacaatgaa
tgtatggaaagtgtgagaaacgggacgtatgactacccgcagtattcagaagaagcgaga
ttaaaaagagaggaaataagtggagtgaaattggaatcgataggagtttaccaaatattg
tcaatttattctacagtggcgagttccctagcattggcaatcatggtagct
>A/Cambodia/V0606311/2011_{1.1.1}
gatcagatttgcattggctaccatgcaaacaactcgacagagcaggttgacacgataatg
gaaaagaacgttactgttacacatgcccaagacatactggaaaagacacataacgggaag
ctctgtgacctagatggaattaggcctctaattttgagggattgcagtgtagctggatgg
ctcctcggaaacccaatgtgtgacgaattcatcaatgtgccagaatggtcttacatagtg
gagaaggccaatccagtcaacgacatctgttacccaggagttttcaatgactatgaagaa
ttgaaacacctactgagccgaataaaccattttgagaaagttcagatcatccccaagagt
tcttggcccagtcatgaagcctcattgggggtgagcgcagcatgtccataccagggaaag
tcctcttttttcagaaatgtggtatggcttatcaaaaagaacagtacatacccaacaata
aagaggagttacaataatacaggccaagaagatcttttgataatgtgggggatccaccat
cctaatgatgcggcagagcaaacaaaactctaccaaaatccaaccacctatatctccgtt
gggacatcaacgctaaaccagagattgacaccaagaatagctactagatccaaagtaaac
gggcaaaatgggaggatggagttcttctggacaattttaaaaccgaatgatgcaatcaac
ttcgagagtaatggaaatttcattgctccagaatatgcatacaaaattgtcaagaaaggg
gactcaacaattatgaaaagtgaattggaatatggcaactgcaacaccaggtgtcaaact
ccaatgggggcgataaactctagtatgccattccacaatatacatcctctcactattggg
gaatgccccaaatatgtgaaatcaaacagactagtacttgcgaccgggctcagaaatagc
cctcaaagagaggga---------agaagaaaaaagagaggattatttggagctatagca
ggttttatagagggaggatggcaggggatggtagatggttggtatgggtaccaccatagc
aatgagcagggaagcgggtacgctgcagacaaagaatccactcaaaaggctatagatgga
gtcaccaataaggtcaactcgatcattgacaaaatgaacactcagtttgaggccgttgga
agggaatttaacaacttagaaagaagaatagagaatttaaacaagaagatggaagacggg
ttcttagatgtctggacctataatgctgaacttctggttctcatggaaaatgagagaact
ctagacttccatgactcaaatgtaaagaacctttacgacaaggtccgattacagcttagg
gataatgcaaaggagctgggtaacggttgtttcgagttctatcacaaatgtgacaatgaa
tgtatggaaagtgtgagaaacgggacgtatgactacccgcagtattcagaagaagcgaga
ttaaaaagagaggaaataagtggagtgaaattggaatcgataggagtttaccaaatactg
tcaatttattctacagtggcgagttccctagcattggcaatcatggtagct
>A/chicken/Nepal/105/2010_{2.3.2.1c}
gatcatatttgcattggttatcatgcaaataactcgacagagcaggttgacacaataatg
gaaaagaacgttactgttacacatgcccaagacatactggaaaagacacacagcgggaag
ctctgcgatctaaatggagtgaagcctctgattttaaaagattgtagtgtagcgggatgg
ctcctcggaaacccattgtgtgacgaattcatcaatgtgccagaatggtcttacatagta
gagaaggccaatccagccaatgacctctgttacccagggaatttcaacgattatgaagaa
ttgaaacacctattgagcaggataaaccattttgagaaaatacagatcatccccaaagat
tcttggtcagatcatgaagcctcattgggggtgagcgcagcatgttcataccagggaaat
tcctccttcttcagaaatgtggtatggcttatcaaaaaggacaatgcatacccaacaata
aagaaaggctacaataataccaaccaagaagatctcttggtactgtgggggattcaccat
cctaatgatgaggcagagcagacaaggctctatcaaaacccaaccacctatatttccatt
gggacatcaacactaaaccagagattggtaccaaaaatagccactagatccaaaataaac
gggcaaagtggcaggatagatttcttctggacaattttgaaaccgaatgatgcaatccac
ttcgagagtaatggaaatttcattgctccagaatatgcatacaaaattgtcaagaaagga
gactccacaattatgaaaagtgaagtggaatatggtaactgcaacaccaggtgtcagact
ccgataggggcgataaactctagtatgccattccacaacatacaccctctcaccatcgga
gaatgtcccaaatatgtgaaatcaaacaaattaatccttgcgactgggctcagaaatagt
cctcaaagagag------------agaagaagaaaaagaggactgtttggagctatagca
ggttttatagagggaggatggcagggaatggtagacggttggtatgggtaccaccacagc
aatgagcaggggagtgggtacgctgcagacaaagaatctactcaaaaggcaatagacgga
gtcaccaataaggtcaactcgatcattgacaaaatgaacactcagtttgaggccgtagga
agggaatttaataacttagagaggagaatagagaatttaaacaagaagatggaagacgga
ttcctagatgtctggacttataatgctgaacttctggttctcatggaaaatgagagaact
ctagactttcatgactcaaatgtcaagaacctttacgataaggtcagactacagcttaag
gataatgcaaaagagttgggtaacggttgtttcgagttctatcacaaatgtaataatgaa
tgtatggaaagtgtaagaaacggaacgtatgactacccgcagtattcagaagaagcaaga
ttaaaaagagaggaaataagtggagtaaaattggaatcaataggaatctaccaaatactg
tcaatttattcaacagtggcgagttccctagtgctggcaatcatgatggct
>A/duck/Zhejiang/224/2011_{2.3.2.1b}
gatcatatttgcattggttaccatgcaaacaactcgacagagcaggttgacacaataatg
gaaaagaacgttactgttacacatgctcaagacctactagagaagacacacaatgggaag
ctctgcgatctaaatggagtgaagcctctgattttaaaagattgtagtgtagcaggatgg
ctcctcgggaacccaatgtgtgacgaattcatcgatgtgccagaatggtcttacatagta
gagaaggccaatccagccaatgacctctgttacccagggaatttcaacgattatgaagaa
ttaaaacacctattgagcagaataaaccactttgagaaaatacggatcatccccaaagat
tcttggccagaacatgaagcctcattgggggtgagcgcagcatgttcataccagggaaat
tcctcatttttcagaaatgtggtatggcttctcaaaaaggacgatgcatacccaataata
aagaaaagctataaaaataccaataaagaagatctcttggtactgtggggaatccaccat
cctaatgatgaggcagagcagataaggctctatcaaaacccaaccacctatgtttccatt
gggacatcaacactaaaccagagattggtaccaagaatagctactagatccaaagtaaac
gggcaaagtggaaggatagatttcttctggacaattttaaaaccgaatgatgcaatcaat
ttcgagagtaatggaaatttcattgctccagaatatgcatacaaaattgtcaagaaagga
gactcaacaattatgaaaagtgaagtggaatatggtaactgcagcactaggtgtcagact
ccgatgggggcgataaattctagtatgccattccacaacatacaccctctcaccatcgga
gaatgtcccaaatatgtgaaatcaaacaaattagtccttgcgactgggctcagaaatagt
cctcaaatagagaga---------agaagaagaaaaaggggactgtttggagctatagca
ggttttatagagggaggatggcagggaatggtagatggttggtatgggtaccatcacagc
aatgagcaggggagtgggtatgctgcagacaaagaatccactcaaaaggcaatagatggg
gtcaccaataaagtcaactcgatcattgacaaaatgaacactcagtttgaggcagtagga
agggaatttaataacttagagaggagaatagagaatttaaacaagaagatggaagacgga
ttcctagatgtctggacttataatgctgaactcctggttctaatggaaaatgagagaact
ctagacttccatgactcaaatgtcaagaacctttacgacaaggtcagactacagcttagg
gataatgcaaaagagctgggtaacggttgcttcgagttctatcacaaatgtgataatgaa
tgtatggaaagtgtaagaaacggaacgtatgactacccgcagtattcagaagaagcaaga
ttaaaaagagaggaaataagtggagtaaaattggaatcgataggaacttaccaaatactg
tcaatttattcaacagtggcgagttccctagtactggcaatcatggtggct
>A/chicken/Bangladesh/11rs1984-27/2011_{2.2.2.1}
gatcagatttgcattggttaccatgcaaacaactcgacagagcaggttgacacaataatg
gaaaagaacgtcactgttacacacgcccaagacatactggaaaagacacacaacgggaag
ctctgtgatctagacggagtgaagcctctaattttgagagattgtagtgtagctggatgg
ctcctcgggaatccaatgtgtgacgaattcctcaatgtgccggaatggtcttacatagtg
gaaaagatcaatccagccaatgacctctgttacccagggaatttcaacgactatgaagaa
ctgaaacacctactgagcagaatcaaccattttgagaaaattcagatcatccccaaaagt
tcttggtcagatcatgaagcctcatcaggggtgagctcagcatgtccgtaccagggaagg
tcctccttttttagaaatgtggtatggcttatcaaaaagagcgatgcatacccaacaata
aagataagttacaataataccagccaagaagatcttttggtattgtgggggattcaccat
ccaaatgatgcggcagagcagacaaaactttatcaaaacccaaccacctatatttccgtt
gggacatcaacacttaatctgagattggtaccaaaaatagctactagatccaaagtgaac
gggcaaagtggaaggatggagttcttttggacaattttaaaaccaaatgatgcaataaat
tttgagagtaatggaaatttcattgctccagaaaatgcatacaaaattgtcaagaaaggg
gactcaacgatcatgaaaagtgaattggaatatggtaactgcaacaccaagtgtcaaact
ccagtaggggcgataaactctagtatgccattccacaacatccaccctctcaccataggg
gaatgccccaaatatgtgaaatcaaacagattagtccttgcgactgggctcagaaatagc
cctcaaggagagaga---------agaagaaaaaagagaggactatttggagctatagca
ggctttatagagggaggatggcagggaatggtagatggttggtatgggtaccaccatagt
aacgagcaggggagtgggtacgctgcggacaaagaatccactcaaaaggcaatagatgga
gtcaccaataaggtcaactcgatcattgacaaaatgaacactcagtttgaggccgttgga
agggaatttaataacttagaaaggagaatagaaaatttaaacaagaagatggaagacgga
tttctagatgtctggacttataatgctgaacttctggttctcatggaaaatgagagaact
ctagactttcatgactcaaatgtcaagaatctttacgataaagtccgactacagcttaga
gataatgcaaaggagcttggtaacggttgtttcgagttctaccacagatgtgataatgaa
tgtatggaaagtgttagaaacggaacgtatgactaccctcagtattcagaagaatcaaga
ttaaaaagagaggaaataagtggagtaaaattggagtcaataggaatttatcaaatactg
tcaatttattcaacagcggcgagctccctagcactggcaatcatggtggct
>A/chicken/Bangladesh/11rs1984-30/2011_{2.3.4.2}
gatcagatttgcattggttaccatgcaaacaactcgacagagcaggttgacacaataatg
gaaaagaacgttactgttacacatgcccaagatatactggaaaagacacacaacgggaag
ctctgtgatctagatggggtgaagcctctgattttaagagattgtagtgtagctgggtgg
ctcctcggaaacccaatgtgtgacgaattcatcaatgtgccggaatggtcttacatagtg
gagaaggccaacccagccaatgacctctgttacccaggaaatctcaacgaatatgaagaa
ctgaaacacctattgagcagaataaaccattttgagaaaattcaaatcatccccaaaagt
tcttggtccgatcatgaagcctcattaggggtgagctcagcatgtccgtacctgggaaca
ccctcctttttcagaaatgtggtatggcttatcaagaagaacaatacatacccaacaata
aagagaagctacaataataccaaccaggaggatcttttgatactatgggggattcatcat
cccaataatgaggcagagcagatacagctctatcaaaacccaaccacctatatttccgtt
gggacatcaacactaaatcagagattagtaccaaaaatagctactagatccaaagtaaac
gggcaaagtggaaggatggatttcttctggacaattttaaaaccggacgatgcaatcaac
ttcgagagtaatggaaatttcattgctccagaatatgcatacaaaattgtcaagaaagga
gactcagcaattatgaaaagtgacgtggaatatggtaactgcaacaccaagtgtcaaact
ccagtaggggcgataaactctagtatgccattccacaacatacaccatctcactatcggg
gaatgccccaaatatgtgaaatcaaacaaattagtccttgcgactgggctcaggaatagt
gctctaagagaa------------aaaagaagaaaaagaggactatttggagctatagca
ggttttatagagggaggatggcagggaatggtagatggttggtatgggtaccaccatagc
aatgagcaggggagtgggtatgctgcagacaaagaatccactcaaaaggcaatagatgga
gtcaccaataaggtcaactcgatcattgacaaaatgaacactcagtttgaggccgttgga
agggaatttaataacttagaaaggagaatagagaatttaaacaagaaaatggaagacgga
ttcctagatgtctggacttataatgctgaacttctggttctcatggaaaatgagaggacc
ctagacttccatgactcaaatgtcaagaacctttacgacaaggtccgactacagcttagg
gataatgcaaaggaactgggtaacggttgtttcgagttctatcacaaatgtgataatgaa
tgcatggaaagtgtaagaaacggaacatatgactacccgcagtattcagaagaagcaaga
ttaaaaagagaagaaataagtggagtaaaattggaatcaataggaacgtaccaaatactg
tcaatttattcaacagttgcgagttctctagcactggcaatcatggtggct
>A/chicken/Egypt/116AD/2011_{2.2.1.1a}
gatcagatttgcattggttaccatgcaaacaactcaacagagcaggttgacacaataatg
gaaaagaacgtcactgttacacacgctcaagacatactggaaaagacacacaacgggaaa
ctctgcgatctagatggagtgaagcctctaattttaagagattgtagtgtagctggatgg
ctcctcgggaaccccatgtgtgacgaattccccaatgtgtcggaatggtcctacatagtg
gagaagatcaatccagccaatgacctctgttacccagggaatttcaacaactatgaagaa
ctgaaacacctattgagcagaataaaccggtttgagaaaattaagatcatccccaaaagt
tcttggccagatcatgaagcctcattaggagtgagctcagcatgtccataccaaggagga
ccctccttttatagaaatgtggtatggcttaccaaaaagaacaatacatacccaacaata
aagaaaagttaccataatatcaataaagaagatcttttggtgctgtgggggattcaccat
ccaaatgatgaggaagagcagataaggatctataaaaacccaactacctatatttccgtt
gggacatcaacactaaaccagagattggtaccaaagatagccactagatctaaggtaaac
gggcaaagtggaagagtggagttcttttggacaattttaaaatcaaatgatacaataaac
tttgagagtaatggaaatttcattgctccagaaaatgcatacaaaattgtcaagaaaggg
gactcaacaattatgaaaagtgagttggaatatggtaactgcaacaccaagtgtcaaact
ccaataggggcgataaactccagtatgccattccacaacatccaccccctcaccatcggg
gaatgccccaaatatgtgaaatcaaacagactagtccttgctactgggctcagaaatagc
cctcaaggagaggga---------agaagaaagaagagaggattatttggagctatagca
ggttttatagagggaggatggcagggaatggtagatggttggtatgggtaccaccatagc
aacgagcaggggagtgggtacgctgcagacaaagaatccactcaaaaggcaatagatgga
gtcaccaataaggtcaactcgatcattgacaaaatgaatactcagtttgaggctgttggg
agggaatttaataacttggaaaagagaatagaaaacttaaacaagaagatggaagacggg
ttcctagatgtttggacttataatgctgaacttctggttctcatggaaaatgagagaact
ctagactttcatgactcaaatgtcaagaacctttacgacaaggtgcgactacagcttagg
gacaatgcaaaggagcttggtaatggttgtttcgagttctatcacagatgcgataatgaa
tgtatggaaagtgtaagaaacggaacgtatgactacccgcagtattcagaagaagcaaga
ttaaaaagagaggaaataagtggagtaaaattggaatcaataggaacttaccaaatacta
tcaatttattcaacagtggcaagttccctagcactggcaatcatgatggct
>A/chicken/Korea/IC546/2011_{2.3.2.1c}
gatcatatttgcattggttatcatgcaaataactcgacagagcaggttgacacaataatg
gaaaagaacgttactgttacacatgcccaagacatactggaaaagacacacaacgggaag
ctctgcgatctaaatggagtgaagcctctgattttaaaagattgtagtgtagcgggatgg
ctcctcggaaacccattgtgtgacgaattcatcaatgtgccagaatggtcttacatagta
gagaaggccaagccagccaatgacctctgttacccagggaatttcaacgattatgaagaa
ttgaaacacctattgagcaggataaaccattttgagaaaatacagatcatccccaaagac
tcttggtcagaacatgaagcctcattgggggtgagcgcagcatgttcataccagggaaat
tcctccttcttcagaaatgtggtatggcttatcaaaaaggacaatgcatacccaacaata
aagaaaggctacaataataccaaccaagaagatctcttggtactgtgggggattcaccat
cctaatgatgaggcagagcagacaaggctctatcaaaacccaaccacctatatttccatt
gggacatcaacactaaaccagagattggtaccaaaaatagccactagatccaaaataaac
gggcaaagtggcaggatagatttcttctggacaattttaaaaccgaatgatgcaatccac
ttcgagagtaatggaaatttcattgctccagaatatgcatacaaaattgtcaagaaagga
gactccacaattatgaaaagtgaagtggaatatggtaactgcaacaccaggtgtcagact
ccgataggggcgataaactctagtatgccattccacaacatacaccctctcaccatcgga
gaatgtcccaaatatgtgaaatcaaacaaattagtccttgcgactgggctcagaaatagt
cctcaaagagag------------agaagaagaaaaagaggactgtttggagctatagca
ggttttatagagggaggatggcagggaatggtagatggttggtatgggtaccaccacagc
aatgagcaggggagtgggtacgctgcagacaaagaatctactcaaaaggcaatagacgga
gtcaccaataaggtcaactcgatcattgacaaaatgaacactcagtttgaggccgtagga
agggaatttaataacttacagaggagaatagagaatttaaacaagaagatggaagacgga
ttcctagatgtttggacttataatgctgaacttctggttctcctggaaaatgagagaact
ctagatttccatgactcaaatgtcaagaacctttacgataaggtcagactacagcttaag
gataatgcaaaagagttgggtaacggttgtttcgagttctatcacaaatgtcataatgaa
tgtatggaaagtgtaagaaacggaacgtatgactacccacagtattctgaagaagcaata
ctaaaaatagaggaaataagtggagtaaaattggaatcaataggaatctaccaaatactg
tctatttattcaacagtggcgagttccctagtgctggcaatcatgatggct
>A/duck/Vietnam/ST0970/2009_{1.1.2}
gatcagatttgcattggttaccatgcaaacaactcgacagagcaggttgacacgataatg
gaaaagaacgttactgttacacatgcccaagacatactagaaaagacacataacgggaag
ctctgtgacctagatggagttaggcctctaattttgagagattgtagtgtagctggatgg
cttctcggaaacccaatgtgtgacgaattcatcaatgtgccagaatggtcttatatagtg
gagaaggccaatccagtcaatgacctctgttacccaggagttttcaatgactatgaagaa
ttgaaacacctattgagcagaataaaccattttgagaaaattcagatcatcccaaagagt
tcttggcccagtcatgaagcatcattgggggtgagcgcagcatgtccatacctgggaaag
tcctcttttttccgaaatgtggtatggcttatcaaaaagaacagtacatacccaacaata
aagaggagttacaataataccaaccaagaagatcttttggtaatgtgggggatccaccat
cctaatgatgctgcagagcagataaagctctatcaaaatccaaccacctatatctccgtt
gggacatcaacgctaaaccagagattgacaccaagaatagctactagatccaaagtaaac
gggcaaagtgggaggatggagttcttctggacaatcttaaaaccgaataatgcaatcaac
ttcgagagtaatggaaatttcattgctccagaatatgcatacaaaattgtcaagaaaggg
gactcaacaattatgaaaagtgaattggaatatggtaactgcaacaccaaatgtcaaact
ccaatgggggcgataaactctagtatgccattccacaatatacatcctctcactattgga
gaatgccccaaatatgtgaaatcaaccagattagtccttgcgactgggctcagaaatagc
cctcaaagagaggga---------agaagaaaaaagagaggattatttggagctatagca
gggtttatagagggaggatggcaggggatggtagatggttggtatgggtaccatcatagc
aatgagcagggaagcggttacgctgcagacaaagaatccactcaaaaggctatagatgga
gtcaccaataaggtcaactcgatcattgacaaaatgaacactcagtttgaggccgttgga
agggaatttaacaacttagaaagaagaatagagaatttaaacaagaagatggaagacggg
ttcctagatgtctggacttataatgctgaacttctggttctcatggaaaatgagagaact
ctagacttccatgactcaaatgtaaagaacctttacgacaaggtccgattacagcttaag
gataatgcaaaggagctgggtaacggttgtttcgagttctatcacaaatgtgataatgaa
tgtatggaaagtgtgagaaacgggacgtatgactacccgcagtattcagaagaagcaaga
ttaaaaagagaggaaataagtggagtgaaattggaatcgataggagtttaccaaatactg
tcaatttattctacagtggcgagttccctagcactggcaatcatggtagct
>A/Egypt/N00951/2012_{2.2.1}
gatcagatttgcattggttaccatgcaaacaactcgacagagcaggttgacacaataatg
gaaaagaacgtcactgttacacacgcccaagacatactggaaaagacacacaacgggaaa
ctctgcaatctagatggagtgaagcctctaattttaagagattgtagtgtagctggatgg
ctcctcgggaacccaatgtgcgacgaattcctcaatgtgccggaatggtcttacatagtg
gagaagatcaatccagccaatgacctctgttatccagggaatttcaacgactatgaagaa
ctgaaacacctattgagcagaataaaccattttgagaaaattcagatcattcccaaagat
tcttggtcagatcatgaagcctca---ggagtgagctcagcatgtccataccagggaaga
tcctccttttttagaaatgtggtatggcttaccaaaaagaacgatgcatacccgacaata
aagaaaagttacaataataccaaccaagaagatcttttggtactatgggggattcaccat
ccaaatgatgctgcagagcagacaaggctttatcaaaacccaactacctatatttccgtt
gggacatcaacactaaaccagagattggtacccaaaatggctactagatctaaggtaaac
gggcaaaatggaaggatggagttcttttggacaattttaaaatcgaatgatgcaataaac
tttgagagtaatggaaacttcattgctccagaaaatgcatacaaaattgtcaagaaaggg
gactcaacaattatgaaaagtgagttggaatatagtaactgcaacaccaagtgtcagact
ccaataggggcgataaactccagtatgccattccacaacatccaccctctcaccatcggg
gagtgccccaaatatgtgaaatcaaacagattagtccttgctactgggctcagaaacagc
cctcaaggagagaaa---------agaagaaaaaagagaggactatttggagctatagca
ggctttatagagggaggatggcagggaatggtagatggttggtatgggtaccaccatagc
aacgagcaggggagtgggtacgctgcagacaaagaatccactcaaaaggcaatagatgga
gtcaccaataaggtcaattcgatcattgacaaaatgaacactcagtttgaggctgttgga
agggaatttaataacttagaaaggagaatagaaaatttaaacaagaagatggaagacgga
ttcctagatgtctggacttataatgctgaacttctggttctcatggaaaatgagagaact
ctagactttcatgactcaaatgtcaagaacctttatgacaaggtccgactacagcttagg
gataatgcaaaggagcttggtaacggttgtttcgagttctatcacagatgtgataatgaa
tgtatggaaagtgtaagaaacggaacgtatgactacccgcaatattcagaagaagcaaga
ttaaaaagagaggaaataagtggagtaaaattggagtcaataggaacttaccaaatactg
tcaatttattcaacagtggcgagctccctagcactggcaatcatggtggct
>A/environment/Hunan/3/2011_{2.3.2.1a}
gatcatatttgcattggttatcatgcaaataactcgacagagcaggttgacacaataatg
gaaaagaacgttactgttacacatgcccaagacatactggaaaagacacacaatgggaag
ctctgcgacctaaatggagtgaagcctctgattttaaaagattgtagtgtagcaggatgg
ctcctcggaaacccaatgtgtgacgaattcatcaatgtgccagaatggtcttacatagta
gagaaggccaatccagccaatgacctctgttacccaggaaatttcaacgattatgaagaa
ttgaaacacttattgagcaggataaaccattttgagaaaatacagatcatccccaaagat
tcttggtcagatcatgaagcctcattgggggtgagtgcagcatgtccataccagggaaat
tcctccttcttcagaaatgtggtatggcttatcaaaaaggacaatgcatacccaacaata
aagaaaggctacaataataccaatcaagaagatctcttggtactgtgggggattcaccat
cctaatgatgaggcagagcaaacaaagctctatcaaaacccaaccacctatatttccatt
gggacatcaacactaaaccagagattggtaccaaaaatagccactaggtccaaaataaac
gggcaaagtggcaggatagatttcttctggacaattttaaaaccgaatgatgcaatccac
ttcgagagtaatggaaatttcattgctccagaatatgcatacaaaattgtcaagaaagga
gactcaacaatcatgaaaagtgaagtggaatatggtaactgcaacaccaggtgtcagact
ccgataggggcgataaactccagtatgccattccacaacatacaccctctcaccatcgga
gaatgtcccaaatatgtgaaatcaaacaaactagtccttgcgactgggctcagaaataac
cctcaaagagag------------agaagaagaaaaagaggattgtttggagctatagca
ggtttcatagagggaggatggcagggaatggtagatggttggtatgggtaccaccacagc
aatgagcaggggagtgggtacgctgcagacaaagaatctactcaaaaggcaatagacgga
gtcaccaataaggtcaactcgatcattgacaaaatgaacactcagtttgaggccgtagga
agggaatttaataacttagagaggagaatagagaatttgaacaagaagatggaagacgga
ttcctagatgcctggacttataatgctgaacttctggttctcatggaaaatgagagaact
ctagacttccatgactcaaatgtcaggaacctttacgacaaggtcagactacagcttaag
gataatgcaaaagagctgggtaacggctgtttcgagttctatcacaaatgtaataatgaa
tgtatggaaagtgtaagaaacggaacgtatgactacccgcagtattcagaagaagcaaga
ttaaaaagagaggaaataagtggagtaaaattggagtcaataggaatctaccaaatactg
tcaatttattcaacagtggcgagttccctagtactggcaatcatgatggct
